# Supplementary material for: Dissecting the Genetic Architecture of Carbon Partitioning in Sorghum Using Multiscale Phenotypes
Source: Front Plant Sci. 2022 May 18;13:790005. doi: 10.3389/fpls.2022.790005 (PMC9159972; doi:10.3389/fpls.2022.790005)
Supplement: Supplementary file 1 [file Table_1.XLSX]

## Sheet: Sheet1
Table S1. Cross-validated R2 values from calibration curves used to validate the NIR results with wet chemistry. Calibration was performed using Honigs regression.
Trait	Cross-validated R2
TDN ADF %DM	0.9
TDN_OARDC	0.92
WSC(Sugar)	0.97
ADF	0.95
ADICP	0.88
Adj_CP	0.97
aNDF	0.97
aNDFom	0.97
Crude Protein	0.97
EE(Fat)	0.3
Lignin	0.85
Lignin %NDF	0.46
Moisture	0.83
NDICP_w/oNa2SO3	0.91
NEG ADF	0.91
NEG_OARDC	0.94
NEL3x_ADF	0.95
NEL3x_OARDC	0.93
NEM ADF (Mcal/cwt)	0.9
