# Supplementary material for: Dissecting the Genetic Architecture of Carbon Partitioning in Sorghum Using Multiscale Phenotypes
Source: Front Plant Sci. 2022 May 18;13:790005. doi: 10.3389/fpls.2022.790005 (PMC9159972; doi:10.3389/fpls.2022.790005)
Supplement: Supplementary file 2 [file Table_2.XLSX]

## Sheet: Table_S2_AgronomicTraits
Phenotype	NarrowValues	Va	Ve	h2	confIntStart	confIntStop	BroadValues	(H2) Repeatability	Gen.Variance	Res.Variance	confIntStart	confIntStop
StandCount	narrow	0.0530705	5.62316	0.00934961	-0.00515796	0.0238572	broad	0	0	5.72045	0	0.0494409
MeterWgt	narrow	2.44034	2.77324	0.468073	0.411123	0.525024	broad	0.515906	2.96195	2.77932	0.473228	0.556161
Maturity	narrow	0.898216	0.337089	0.727121	0.694397	0.759844	broad	0.805145	1.40649	0.340387	0.784347	0.824133
Height	narrow	2317.54	2093.21	0.52543	0.471748	0.579112	broad	0.531693	2383.38	2099.25	0.489939	0.571007
WetStalkWgt	narrow	0.170228	0.236954	0.418063	0.35802	0.478107	broad	0.518089	0.250664	0.23316	0.475537	0.558216
DryStalkWgt	narrow	0.0121289	0.0130408	0.481885	0.424722	0.539048	broad	0.552858	0.015679	0.0126809	0.512392	0.590868
Biomass	narrow	4.20283e+08	4.77616e+08	0.468074	0.411124	0.525025	broad	0.515906	5.10117e+08	4.78661e+08	0.473228	0.556162
DTA	narrow	97.9203	30.5968	0.761924	0.712211	0.811638	broad	0.764344	89.1462	27.4849	0.722712	0.79984
