# Supplementary material for: Dissecting the Genetic Architecture of Carbon Partitioning in Sorghum Using Multiscale Phenotypes
Source: Front Plant Sci. 2022 May 18;13:790005. doi: 10.3389/fpls.2022.790005 (PMC9159972; doi:10.3389/fpls.2022.790005)
Supplement: Supplementary file 3 [file Table_3.XLSX]

## Sheet: Table_S3_CompositionalTraits
Phenotype	NarrowValues	Va	Ve	h2	confIntStart	confIntStop	BroadValues	(H2) Repeatability	Gen.Variance	Res.Variance	confIntStart	confIntStop
ADF_.Dry_basis_..	narrow	11.7512	9.38873	0.555876	0.506326	0.605426	broad	0.651653	17.8557	9.54495	0.617681	0.68317
AD.ICP_.Dry_basis_..	narrow	0.00576241	0.105428	0.0518247	0.0127077	0.0909416	broad	0.20517	0.0226781	0.087855	0.149774	0.259203
Adj_CP_.Dry_basis_..	narrow	1.63437	3.20223	0.337918	0.277128	0.398708	broad	0.377771	2.06318	3.39827	0.327816	0.425563
aNDFom_.Dry_basis_..	narrow	17.9152	15.7528	0.532113	0.480443	0.583784	broad	0.614358	25.3443	15.909	0.577666	0.648541
Ash_.Dry_basis_..	narrow	0.808436	4.6385	0.14842	0.091872	0.204969	broad	0.255916	1.40175	4.07564	0.201756	0.308443
Ca_.Dry_basis_..	narrow	0.00193421	0.00718572	0.212086	0.151175	0.272996	broad	0.260766	0.00234407	0.00664511	0.20674	0.313135
Cl_.Dry_basis_..	narrow	0.0171207	0.0654125	0.20744	0.149239	0.265641	broad	0.267998	0.022186	0.0605983	0.214177	0.320126
Crude_protein_.Dry_basis_..	narrow	1.03926	2.42761	0.29977	0.240414	0.359125	broad	0.351471	1.43405	2.64609	0.30046	0.400418
DCAD_.Dry_basis_..	narrow	8.80936	32.1538	0.215056	0.153194	0.276918	broad	0.220428	8.77202	31.0234	0.165373	0.274038
Dry_Matter_.Dry_basis_..	narrow	0.450155	1.08743	0.292768	0.23538	0.350156	broad	0.355156	0.630519	1.14481	0.304288	0.403946
EE_Fat_.Dry_basis_..	narrow	0.000690746	0.0698264	0.00979544	-0.00174952	0.0213404	broad	0.105055	0.00747619	0.0636885	0.048094	0.161242
K_.Dry_basis_..	narrow	0.130997	0.490647	0.210727	0.151032	0.270421	broad	0.24928	0.156494	0.471292	0.194941	0.30202
Lignin_.Dry_basis_..	narrow	0.533212	1.01838	0.343654	0.284371	0.402937	broad	0.44545	0.812401	1.01137	0.398594	0.489938
Mg_.Dry_basis_..	narrow	0.00379577	0.0120782	0.239119	0.179125	0.299113	broad	0.288758	0.00477984	0.0117733	0.235559	0.340164
Moisture_...	narrow	0.526023	0.989818	0.347017	0.28801	0.406024	broad	0.427554	0.751625	1.00634	0.379825	0.472962
Na_.Dry_basis_..	narrow	284.838	1281.48	0.181851	0.130347	0.233356	broad	0.271821	522.752	1400.4	0.218111	0.32382
NDF_.Dry_basis_..	narrow	21.8225	22.8502	0.488498	0.433037	0.543959	broad	0.553183	28.1621	22.7471	0.512405	0.591434
NEG_OARDC_.Dry_basis_..	narrow	10.5605	11.6555	0.475357	0.421679	0.529035	broad	0.594457	17.959	12.2517	0.556385	0.630005
NEL3x_ADF_.Dry_basis_..	narrow	49.8327	303.127	0.141185	0.08932	0.193051	broad	0.232109	82.9219	274.333	0.177332	0.285377
NEL3x_OARDC_.Dry_basis_..	narrow	9.52834	9.37712	0.503999	0.450322	0.557677	broad	0.606113	14.5852	9.47832	0.568843	0.640866
NEM_OARDC_.Dry_basis_..	narrow	14.6155	17.5989	0.453694	0.398405	0.508983	broad	0.560066	23.3675	18.3553	0.519724	0.597879
NFC_.Dry_basis_..	narrow	34.9943	41.7901	0.455747	0.39715	0.514344	broad	0.543941	47.9365	40.1916	0.502586	0.582774
P_.Dry_basis_..	narrow	6.46358e-05	0.000679423	0.0868692	0.0642265	0.109512	broad	0.641741	0.000477377	0.000266501	0.607029	0.67398
RFV_.Dry_basis.	narrow	135.223	173.278	0.438323	0.380141	0.496505	broad	0.518304	184.479	171.449	0.475403	0.558705
S_.Dry_basis_..	narrow	2.58857e-05	0.000224994	0.10318	0.0707015	0.135658	broad	0.470445	0.000117892	0.000132705	0.424873	0.513593
SP.CP_.Dry_basis_..	narrow	158.507	725.231	0.17936	0.124457	0.234262	broad	0.198154	181.757	735.494	0.142611	0.252374
Starch_.Dry_basis_..	narrow	0.0501135	0.389959	0.113875	0.0618849	0.165866	broad	0.159634	0.0687693	0.362024	0.103384	0.214782
TDN_OARDC_.Dry_basis_..	narrow	7.11126	11.9246	0.373572	0.311995	0.435149	broad	0.463899	9.9109	11.4534	0.417984	0.507404
WSC_Sugar_.Dry_basis_..	narrow	30.9881	49.9467	0.382877	0.320637	0.445118	broad	0.474374	42.5966	47.1987	0.429011	0.517305
aNDF_.Dry_basis_..	narrow	19.7932	19.2738	0.506647	0.453193	0.560101	broad	0.595547	28.6663	19.4681	0.557549	0.631021
Lignin_.NDF_.Dry_basis_..	narrow	0.287562	0.588347	0.328302	0.269464	0.38714	broad	0.31945	0.294075	0.626491	0.267263	0.369705
NDICP_w.oNa2SO3_.Dry_basis_..	narrow	0.0429089	0.0718824	0.373799	0.313983	0.433615	broad	0.489339	0.0715117	0.0746277	0.444788	0.531431
NEM_ADF_.Dry_basis_..	narrow	4.44243	4.10026	0.520027	0.468578	0.571475	broad	0.610058	6.65241	4.25215	0.573064	0.644539
TDN_ADF_.Dry_basis_..	narrow	0.862287	0.783133	0.524053	0.472662	0.575444	broad	0.621272	1.33201	0.811991	0.585072	0.654972
