# Supplementary material for: Dissecting the Genetic Architecture of Carbon Partitioning in Sorghum Using Multiscale Phenotypes
Source: Front Plant Sci. 2022 May 18;13:790005. doi: 10.3389/fpls.2022.790005 (PMC9159972; doi:10.3389/fpls.2022.790005)
Supplement: Supplementary file 4 [file Table_4.XLSX]

## Sheet: Table_S4_AgronomicQTL
family	lodindex	Effect	lodcolumn	chr	pos	lod	ci_lo	ci_hi	snps
Chinese_Amber	2	12.0677	biomass	8	117.595	3.07183	98.2873	149.591	Chr08_55965041;Chr08_56399893;Chr08_56399906;Chr08_56399923;Chr08_56407463;Chr08_56410050;Chr08_56412745;Chr08_56433605;Chr08_56501449;Chr08_56501763;Chr08_56513714;Chr08_56570229;Chr08_56664151;Chr08_56669367;Chr08_56718327;Chr08_56764522;Chr08_56789052;Chr08_56929993;Chr08_57070881;Chr08_57432177;Chr08_57601838;Chr08_57652775;Chr08_57740050;Chr08_57761240;Chr08_57768579;Chr08_57897762;Chr08_579…
Chinese_Amber	4	12.0677	MeterWeight	8	117.595	3.07184	98.2873	149.591	Chr08_55965041;Chr08_56399893;Chr08_56399906;Chr08_56399923;Chr08_56407463;Chr08_56410050;Chr08_56412745;Chr08_56433605;Chr08_56501449;Chr08_56501763;Chr08_56513714;Chr08_56570229;Chr08_56664151;Chr08_56669367;Chr08_56718327;Chr08_56764522;Chr08_56789052;Chr08_56929993;Chr08_57070881;Chr08_57432177;Chr08_57601838;Chr08_57652775;Chr08_57740050;Chr08_57761240;Chr08_57768579;Chr08_57897762;Chr08_579…
Leoti	1	12.0806	height	8	61.6531	3.07535	0.473195	69.7006	Chr08_377492;Chr08_571320;Chr08_821914;Chr08_902240;Chr08_982263;Chr08_1133945;Chr08_1188862;Chr08_1291433;Chr08_1293305;Chr08_1302384;Chr08_1392222;Chr08_1839095;Chr08_2051155;Chr08_2306892;Chr08_2729541;Chr08_2939491;Chr08_3035156;Chr08_3035185;Chr08_3141554;Chr08_3175425;Chr08_3357813;Chr08_3454590;Chr08_3492187;Chr08_3520755;Chr08_3702089;Chr08_3839744;Chr08_4045320;Chr08_4107914;Chr08_523900…
Leoti	2	14.477	biomass	6	34.1795	3.73545	32.4839	42.6243	Chr06_6051394;Chr06_6381711;Chr06_6775320;Chr06_12961155;Chr06_14287975;Chr06_36361802;Chr06_37703831;Chr06_40071453;Chr06_40094604;Chr06_40704031;Chr06_41350975;Chr06_42256958
Leoti	4	14.4771	MeterWeight	6	34.1795	3.73545	32.4839	42.6243	Chr06_6051394;Chr06_6381711;Chr06_6775320;Chr06_12961155;Chr06_14287975;Chr06_36361802;Chr06_37703831;Chr06_40071453;Chr06_40094604;Chr06_40704031;Chr06_41350975;Chr06_42256958
Leoti	6	14.5803	DryWeight	2	24.7683	3.76431	19.5363	29.2636	Chr02_3944517;Chr02_4139531;Chr02_4149600;Chr02_4353327;Chr02_4583069;Chr02_4691316;Chr02_5004167
Leoti	7	12.7445	WetWeight	3	3.651	3.25641	0.926865	27.4038	Chr03_926865;Chr03_1524232;Chr03_1635066;Chr03_1677123;Chr03_1739133;Chr03_1870851;Chr03_1960879;Chr03_2476269;Chr03_2580918;Chr03_2581719;Chr03_6089452
PI_229841	2	38.4235	biomass	6	61.9027	11.5822	60.3806	62.8049	Chr06_47732885;Chr06_48365541;Chr06_48545502;Chr06_48693151;Chr06_50364487;Chr06_50462533;Chr06_50802500;Chr06_51013259
PI_229841	4	38.4234	MeterWeight	6	61.9027	11.5821	60.3806	62.8049	Chr06_47732885;Chr06_48365541;Chr06_48545502;Chr06_48693151;Chr06_50364487;Chr06_50462533;Chr06_50802500;Chr06_51013259
PI_229841	6	12.6523	DryWeight	6	36.1979	3.23116	28.3293	63.2544	Chr06_3928684;Chr06_5523638;Chr06_5929842;Chr06_5989562;Chr06_7007919;Chr06_7145019;Chr06_14139576;Chr06_16399982;Chr06_17848819;Chr06_37901890;Chr06_39520061;Chr06_40071491;Chr06_40094604;Chr06_40324420;Chr06_40796100;Chr06_40986639;Chr06_41262688;Chr06_41448120;Chr06_42102150;Chr06_42411601;Chr06_42485011;Chr06_42583991;Chr06_42756998;Chr06_42835284;Chr06_43246423;Chr06_43650154;Chr06_43743101;…
PI_229841	7	46.6744	WetWeight	6	61.9027	15.0185	61.2459	62.8049	Chr06_48545502;Chr06_48693151;Chr06_50364487;Chr06_50462533;Chr06_50802500;Chr06_51013259
PI_297130	1	13.5091	height	6	26.6829	3.46662	1.32056	36.3579	Chr06_1320561;Chr06_1373316;Chr06_1569715;Chr06_1595423;Chr06_1941077;Chr06_2229178;Chr06_2347872;Chr06_2686528;Chr06_2725126;Chr06_3382134
PI_297130	2	14.4202	biomass	6	43.412	3.71959	33.8055	48.6034	Chr06_2725126;Chr06_3382134;Chr06_3689057;Chr06_3928684;Chr06_4119745;Chr06_5405150;Chr06_5878988;Chr06_6517424;Chr06_6586196;Chr06_31670867;Chr06_37703829;Chr06_37776253;Chr06_37935823;Chr06_39552986;Chr06_39559869;Chr06_40967587;Chr06_40986639;Chr06_41583077;Chr06_41598451;Chr06_41605868;Chr06_41621414;Chr06_41649256;Chr06_41884655;Chr06_42411601;Chr06_42663727;Chr06_42778344;Chr06_42782482;Chr…
PI_297130	4	14.4201	MeterWeight	6	43.412	3.71955	33.8055	48.6034	Chr06_2725126;Chr06_3382134;Chr06_3689057;Chr06_3928684;Chr06_4119745;Chr06_5405150;Chr06_5878988;Chr06_6517424;Chr06_6586196;Chr06_31670867;Chr06_37703829;Chr06_37776253;Chr06_37935823;Chr06_39552986;Chr06_39559869;Chr06_40967587;Chr06_40986639;Chr06_41583077;Chr06_41598451;Chr06_41605868;Chr06_41621414;Chr06_41649256;Chr06_41884655;Chr06_42411601;Chr06_42663727;Chr06_42778344;Chr06_42782482;Chr…
PI_297155	1	13.2329	height	1	35.7085	3.39047	31.1612	43.1461	Chr01_10199713;Chr01_11168785;Chr01_11173740;Chr01_11173761;Chr01_11173777;Chr01_11176184;Chr01_11431224;Chr01_11527547;Chr01_11527569;Chr01_11532253;Chr01_11550661;Chr01_11636403;Chr01_11709183;Chr01_11709195;Chr01_11709212;Chr01_11721848;Chr01_11728251;Chr01_11958561;Chr01_11966573;Chr01_11967123;Chr01_11967126;Chr01_11967165;Chr01_11976085;Chr01_11986143;Chr01_12002439;Chr01_12066133;Chr01_120…
PI_297155	1	42.6289	height	7	73.829	13.2719	71.3654	74.531	Chr07_59808206;Chr07_59903947;Chr07_59954298
PI_297155	2	15.7779	biomass	6	34.3184	4.10157	30.4811	44.7203	Chr06_4081726;Chr06_4119745;Chr06_4129262;Chr06_4256623;Chr06_5405133;Chr06_5523638;Chr06_5575641;Chr06_5607814;Chr06_5635413;Chr06_5715602;Chr06_5722988;Chr06_5722994;Chr06_5762925;Chr06_5765055;Chr06_5877777;Chr06_5878988;Chr06_5878992;Chr06_5905271;Chr06_5929842;Chr06_5989562;Chr06_6051394;Chr06_6303341;Chr06_6306663;Chr06_6308141;Chr06_6352870;Chr06_6381711;Chr06_6398433;Chr06_6407877;Chr06_6…
PI_297155	2	17.3013	biomass	6	46.3184	4.53757	45.4054	48.3999	Chr06_43246423;Chr06_43348020;Chr06_43348043;Chr06_43348063;Chr06_43348855;Chr06_43384921;Chr06_43438422;Chr06_43496581;Chr06_43578517;Chr06_43585712;Chr06_43588229;Chr06_43635453;Chr06_43650154;Chr06_43671858;Chr06_43743101;Chr06_43749701;Chr06_43754157;Chr06_43768893;Chr06_43911961;Chr06_44066431
PI_297155	2	14.9525	biomass	6	69.2737	3.86861	59.7875	117.817	Chr06_46551985;Chr06_46570216;Chr06_46577023;Chr06_46577246;Chr06_46595508;Chr06_46598874;Chr06_46956683;Chr06_47036056;Chr06_47063217;Chr06_47063259;Chr06_47104745;Chr06_47224520;Chr06_47245203;Chr06_47245538;Chr06_47268219;Chr06_47280035;Chr06_47310174;Chr06_47316470;Chr06_47334104;Chr06_47357059;Chr06_47428506;Chr06_47433033;Chr06_47475871;Chr06_47539333;Chr06_47562478;Chr06_47571364;Chr06_475…
PI_297155	2	25.5069	biomass	7	73.829	7.03361	70.4337	74.531	Chr07_59556971;Chr07_59785746;Chr07_59785754;Chr07_59808206;Chr07_59903947;Chr07_59954298
PI_297155	4	15.7779	MeterWeight	6	34.3184	4.10156	30.4811	44.7203	Chr06_4081726;Chr06_4119745;Chr06_4129262;Chr06_4256623;Chr06_5405133;Chr06_5523638;Chr06_5575641;Chr06_5607814;Chr06_5635413;Chr06_5715602;Chr06_5722988;Chr06_5722994;Chr06_5762925;Chr06_5765055;Chr06_5877777;Chr06_5878988;Chr06_5878992;Chr06_5905271;Chr06_5929842;Chr06_5989562;Chr06_6051394;Chr06_6303341;Chr06_6306663;Chr06_6308141;Chr06_6352870;Chr06_6381711;Chr06_6398433;Chr06_6407877;Chr06_6…
PI_297155	4	17.3013	MeterWeight	6	46.3184	4.53756	45.4054	48.3999	Chr06_43246423;Chr06_43348020;Chr06_43348043;Chr06_43348063;Chr06_43348855;Chr06_43384921;Chr06_43438422;Chr06_43496581;Chr06_43578517;Chr06_43585712;Chr06_43588229;Chr06_43635453;Chr06_43650154;Chr06_43671858;Chr06_43743101;Chr06_43749701;Chr06_43754157;Chr06_43768893;Chr06_43911961;Chr06_44066431
PI_297155	4	14.9524	MeterWeight	6	69.2737	3.86859	59.7875	117.817	Chr06_46551985;Chr06_46570216;Chr06_46577023;Chr06_46577246;Chr06_46595508;Chr06_46598874;Chr06_46956683;Chr06_47036056;Chr06_47063217;Chr06_47063259;Chr06_47104745;Chr06_47224520;Chr06_47245203;Chr06_47245538;Chr06_47268219;Chr06_47280035;Chr06_47310174;Chr06_47316470;Chr06_47334104;Chr06_47357059;Chr06_47428506;Chr06_47433033;Chr06_47475871;Chr06_47539333;Chr06_47562478;Chr06_47571364;Chr06_475…
PI_297155	4	25.5068	MeterWeight	7	73.829	7.0336	70.4337	74.531	Chr07_59556971;Chr07_59785746;Chr07_59785754;Chr07_59808206;Chr07_59903947;Chr07_59954298
PI_297155	6	41.371	DryWeight	7	73.829	12.7538	71.3654	74.531	Chr07_59808206;Chr07_59903947;Chr07_59954298
PI_297155	7	13.3397	WetWeight	6	46.3184	3.4199	29.4119	48.3999	Chr06_3955409;Chr06_4063118;Chr06_4081726;Chr06_4119745;Chr06_4129262;Chr06_4256623;Chr06_5405133;Chr06_5523638;Chr06_5575641;Chr06_5607814;Chr06_5635413;Chr06_5715602;Chr06_5722988;Chr06_5722994;Chr06_5762925;Chr06_5765055;Chr06_5877777;Chr06_5878988;Chr06_5878992;Chr06_5905271;Chr06_5929842;Chr06_5989562;Chr06_6051394;Chr06_6303341;Chr06_6306663;Chr06_6308141;Chr06_6352870;Chr06_6381711;Chr06_6…
PI_297155	7	17.0589	WetWeight	6	69.2737	4.46767	67.5356	88.4891	Chr06_49437792;Chr06_49444483;Chr06_49444630;Chr06_49444747;Chr06_49698122;Chr06_49720823;Chr06_49740339;Chr06_49760529;Chr06_49804102;Chr06_49839022;Chr06_49852886;Chr06_49897928;Chr06_50100727;Chr06_50174140;Chr06_50181636;Chr06_50331377;Chr06_50339134;Chr06_50364487;Chr06_50400701;Chr06_50447935;Chr06_50509748;Chr06_50544502;Chr06_50556927;Chr06_50558124;Chr06_50574074;Chr06_50584696;Chr06_505…
PI_297155	7	32.4957	WetWeight	7	73.829	9.38678	71.3654	74.531	Chr07_59808206;Chr07_59903947;Chr07_59954298
PI_329311	2	13.9457	biomass	6	113.578	3.58752	102.371	118.972	Chr06_48041098;Chr06_48365495;Chr06_48371478;Chr06_48384312;Chr06_48402568;Chr06_48402989;Chr06_48403083;Chr06_48405650;Chr06_48443376;Chr06_48450892;Chr06_48450994;Chr06_48502694;Chr06_48510713;Chr06_48545502;Chr06_48614196;Chr06_48660239;Chr06_49174095;Chr06_49211662;Chr06_49429112;Chr06_49437792;Chr06_49444483;Chr06_49444747;Chr06_49698122;Chr06_49720823;Chr06_49740339;Chr06_49760529;Chr06_498…
PI_329311	4	13.9456	MeterWeight	6	113.578	3.58749	102.371	118.972	Chr06_48041098;Chr06_48365495;Chr06_48371478;Chr06_48384312;Chr06_48402568;Chr06_48402989;Chr06_48403083;Chr06_48405650;Chr06_48443376;Chr06_48450892;Chr06_48450994;Chr06_48502694;Chr06_48510713;Chr06_48545502;Chr06_48614196;Chr06_48660239;Chr06_49174095;Chr06_49211662;Chr06_49429112;Chr06_49437792;Chr06_49444483;Chr06_49444747;Chr06_49698122;Chr06_49720823;Chr06_49740339;Chr06_49760529;Chr06_498…
PI_506069	1	14.5051	height	1	73.7846	3.74329	63.5517	81.1066	Chr01_21691149;Chr01_22335104;Chr01_22454950;Chr01_22460991;Chr01_22484566;Chr01_22484714;Chr01_22506426;Chr01_22700620;Chr01_23520916;Chr01_23536325;Chr01_23538731;Chr01_23538733;Chr01_23648876;Chr01_23708453;Chr01_23768746;Chr01_23768963;Chr01_23884810;Chr01_24935081;Chr01_25093858;Chr01_25135731;Chr01_25238061;Chr01_25238165;Chr01_25301881;Chr01_25305845;Chr01_25327189;Chr01_25327221;Chr01_253…
PI_506069	1	13.8622	height	6	3.10953	3.56434	0.076437	8.64526	Chr06_76437;Chr06_140730;Chr06_179752;Chr06_196678;Chr06_197809;Chr06_198477;Chr06_212765
PI_506069	1	14.471	height	6	10.8964	3.73376	8.64526	13.9461	Chr06_212765;Chr06_212789;Chr06_212799;Chr06_256766;Chr06_257590;Chr06_258290;Chr06_259085;Chr06_307758;Chr06_329828;Chr06_340856;Chr06_348040;Chr06_504178;Chr06_509883;Chr06_526747;Chr06_530403;Chr06_582781;Chr06_586329;Chr06_600729;Chr06_744208;Chr06_828588
PI_506069	1	12.722	height	9	92.1786	3.25023	84.6543	101.761	Chr09_51717313;Chr09_51739411;Chr09_51808314;Chr09_51808404;Chr09_51808625;Chr09_51812769;Chr09_51820961;Chr09_51832527;Chr09_51832596;Chr09_51881383;Chr09_51887444;Chr09_51914794;Chr09_51954762;Chr09_52020262;Chr09_52020932;Chr09_52042549;Chr09_52066013;Chr09_52122945;Chr09_52156700;Chr09_52156808;Chr09_52343145;Chr09_52642088;Chr09_52642109;Chr09_52679357;Chr09_52683592;Chr09_52686684;Chr09_526…
PI_506069	2	21.9215	biomass	6	76.2386	5.91076	67.2147	78.9757	Chr06_48154845;Chr06_48168236;Chr06_48198539;Chr06_48212678;Chr06_48217975;Chr06_48230870;Chr06_48336725;Chr06_48384312;Chr06_48402568;Chr06_48402989;Chr06_48405650;Chr06_48435516;Chr06_48437112;Chr06_48450994;Chr06_48451351;Chr06_48502694;Chr06_48545502;Chr06_48613447;Chr06_48613448;Chr06_48614196;Chr06_48614210;Chr06_48614220;Chr06_48660239;Chr06_48662867;Chr06_48681098;Chr06_48681100;Chr06_487…
PI_506069	4	21.9215	MeterWeight	6	76.2386	5.91076	67.2147	78.9757	Chr06_48154845;Chr06_48168236;Chr06_48198539;Chr06_48212678;Chr06_48217975;Chr06_48230870;Chr06_48336725;Chr06_48384312;Chr06_48402568;Chr06_48402989;Chr06_48405650;Chr06_48435516;Chr06_48437112;Chr06_48450994;Chr06_48451351;Chr06_48502694;Chr06_48545502;Chr06_48613447;Chr06_48613448;Chr06_48614196;Chr06_48614210;Chr06_48614220;Chr06_48660239;Chr06_48662867;Chr06_48681098;Chr06_48681100;Chr06_487…
PI_506069	7	20.4386	WetWeight	6	73.1596	5.46135	67.2147	93.3164	Chr06_48154845;Chr06_48168236;Chr06_48198539;Chr06_48212678;Chr06_48217975;Chr06_48230870;Chr06_48336725;Chr06_48384312;Chr06_48402568;Chr06_48402989;Chr06_48405650;Chr06_48435516;Chr06_48437112;Chr06_48450994;Chr06_48451351;Chr06_48502694;Chr06_48545502;Chr06_48613447;Chr06_48613448;Chr06_48614196;Chr06_48614210;Chr06_48614220;Chr06_48660239;Chr06_48662867;Chr06_48681098;Chr06_48681100;Chr06_487…
PI_506069	8	11.8094	DTH	4	79.296	3.00178	69.9957	113.382	Chr04_53765516;c4.loc70;c4.loc71;c4.loc72;c4.loc73;c4.loc74;Chr04_53812009;Chr04_53857042;Chr04_53867130;Chr04_53869695;Chr04_53871738;Chr04_53924590;Chr04_53928387;Chr04_53942533;Chr04_53943455;Chr04_53962403;Chr04_53968037;Chr04_53981655;Chr04_54007006;Chr04_54008620;Chr04_54022355;Chr04_54032008;Chr04_54039877;Chr04_54041657;Chr04_54055661;Chr04_54072600;Chr04_54073244;c4.loc75;Chr04_54102455;…
PI_508366	2	20.3648	biomass	6	77.2501	5.43921	75.0475	79.7179	Chr06_51016225;Chr06_51045400;Chr06_51053773;Chr06_51054287;Chr06_51187509;Chr06_51208365;Chr06_51252050;Chr06_51365781;Chr06_51418320;Chr06_51418809;Chr06_51422047;Chr06_51423957;Chr06_51423993;Chr06_51443109;Chr06_51449251;Chr06_51456533;Chr06_51468335;Chr06_51488265;Chr06_51488375;Chr06_51526973;Chr06_51533537;Chr06_51579560;Chr06_51590696;Chr06_51645316;Chr06_51645318;Chr06_51645357;Chr06_517…
PI_508366	4	20.3647	MeterWeight	6	77.2501	5.43921	75.0475	79.7179	Chr06_51016225;Chr06_51045400;Chr06_51053773;Chr06_51054287;Chr06_51187509;Chr06_51208365;Chr06_51252050;Chr06_51365781;Chr06_51418320;Chr06_51418809;Chr06_51422047;Chr06_51423957;Chr06_51423993;Chr06_51443109;Chr06_51449251;Chr06_51456533;Chr06_51468335;Chr06_51488265;Chr06_51488375;Chr06_51526973;Chr06_51533537;Chr06_51579560;Chr06_51590696;Chr06_51645316;Chr06_51645318;Chr06_51645357;Chr06_517…
PI_508366	6	13.5578	DryWeight	5	79.5739	3.48008	68.8227	94.0371	Chr05_68167478;Chr05_68385785;Chr05_68391657;Chr05_68433136;Chr05_68889557;Chr05_68949867;Chr05_69038770;Chr05_69092216;Chr05_69103157;Chr05_69152787;Chr05_69155263;Chr05_69169795;Chr05_69302143;Chr05_69588779;Chr05_69610899;Chr05_69624240;Chr05_69630723;Chr05_69779479;Chr05_69822761;Chr05_69851107;Chr05_69883961;Chr05_69896034;Chr05_69924670;Chr05_69927624;Chr05_70335016;Chr05_70630396;Chr05_707…
PI_508366	6	13.9345	DryWeight	5	107.619	3.58439	94.0371	112.451	Chr05_71357998;Chr05_71492611;Chr05_71689948;Chr05_71750649
PI_508366	7	23.4957	WetWeight	6	76.4482	6.39729	73.6838	79.7179	Chr06_50848389;Chr06_50902627;Chr06_50907105;Chr06_50925319;Chr06_50932959;Chr06_50964122;Chr06_51013259;Chr06_51016225;Chr06_51045400;Chr06_51053773;Chr06_51054287;Chr06_51187509;Chr06_51208365;Chr06_51252050;Chr06_51365781;Chr06_51418320;Chr06_51418809;Chr06_51422047;Chr06_51423957;Chr06_51423993;Chr06_51443109;Chr06_51449251;Chr06_51456533;Chr06_51468335;Chr06_51488265;Chr06_51488375;Chr06_515…
PI_508366	7	12.9429	WetWeight	10	0.414831	3.31076	0.414831	2.7856	Chr10_414831;Chr10_629899
PI_510757	7	17.6211	WetWeight	6	52.0269	4.63013	46.4258	61.8001	Chr06_46577023;Chr06_47074635;Chr06_47104745;Chr06_47699673;Chr06_47699758;Chr06_47700166;Chr06_47804198;Chr06_47857475;Chr06_47940846;Chr06_47960203;Chr06_48002184;Chr06_48003249;Chr06_48024649;Chr06_48041068;Chr06_48096888;Chr06_48113932;Chr06_48122342;Chr06_48384312;Chr06_48402568;Chr06_48403083;Chr06_48405650;Chr06_48443376;Chr06_48450892;Chr06_48450994;Chr06_48502694;Chr06_48510713;Chr06_485…
PI_655972	1	16.9322	height	6	44.491	4.4312	34.1795	48.1524	Chr06_5989562;Chr06_6303341;Chr06_6306684;Chr06_6308141;Chr06_6352870;Chr06_6381711;Chr06_6398433;Chr06_6407877;Chr06_6458386;Chr06_6517424;Chr06_6586196;Chr06_6599788;Chr06_6645265;Chr06_6707469;Chr06_6709021;Chr06_6766610;Chr06_6775316;Chr06_7006752;Chr06_7007919;Chr06_7145019;Chr06_7281968;Chr06_7461418;Chr06_7488719;Chr06_7522201;Chr06_7578511;Chr06_7775126;Chr06_7920946;Chr06_8249003;Chr06_8…
PI_655972	1	26.8734	height	7	71.1078	7.47587	68.624	77.2587	Chr07_59084881;Chr07_59182064;Chr07_59182114;Chr07_59186523;Chr07_59218759;Chr07_59512451;Chr07_59519118;Chr07_59551793;Chr07_59556353;Chr07_59556971;Chr07_59753657;Chr07_59825790;Chr07_59903947;Chr07_59954348;Chr07_60023465;Chr07_60023470;Chr07_60105016;Chr07_60116497;Chr07_60116517;Chr07_60144139
PI_655972	2	14.3867	biomass	5	7.41283	3.71024	3.07248	12.4293	Chr05_1296176;Chr05_1388815;Chr05_1511627;Chr05_1512542;Chr05_1584198;Chr05_1584220;Chr05_1584222;Chr05_1586219;Chr05_1609110;Chr05_1619624;Chr05_1676742;Chr05_1679229;Chr05_1794574;Chr05_1818934;Chr05_1836967;Chr05_1900930;Chr05_1932341;Chr05_1943299;Chr05_1976790;Chr05_1976875;Chr05_1990932;Chr05_1993206;Chr05_2059861;Chr05_2136829;Chr05_2167062;Chr05_2252327
PI_655972	2	16.0298	biomass	6	38.4334	4.17311	32.4981	56.5454	Chr06_4119745;Chr06_4129262;Chr06_4256623;Chr06_5405150;Chr06_5523638;Chr06_5575641;Chr06_5575642;Chr06_5575659;Chr06_5607806;Chr06_5715602;Chr06_5722988;Chr06_5722994;Chr06_5762860;Chr06_5765055;Chr06_5877777;Chr06_5878988;Chr06_5905271;Chr06_5929842;Chr06_5989562;Chr06_6303341;Chr06_6306684;Chr06_6308141;Chr06_6352870;Chr06_6381711;Chr06_6398433;Chr06_6407877;Chr06_6458386;Chr06_6517424;Chr06_6…
PI_655972	2	16.6923	biomass	6	67.9917	4.36231	58.8385	80.8458	Chr06_47571364;Chr06_47699776;Chr06_47732885;Chr06_47756455;Chr06_47763317;Chr06_47768930;Chr06_47800648;Chr06_47804198;Chr06_47804605;Chr06_47857446;Chr06_48041068;Chr06_48289585;Chr06_48365495;Chr06_48371478;Chr06_48384312;Chr06_48402568;Chr06_48403083;Chr06_48405650;Chr06_48443376;Chr06_48450892;Chr06_48450994;Chr06_48502694;Chr06_48510713;Chr06_48545502;Chr06_48592491;Chr06_48877446;Chr06_488…
PI_655972	4	14.3867	MeterWeight	5	7.41283	3.71023	3.07248	12.4293	Chr05_1296176;Chr05_1388815;Chr05_1511627;Chr05_1512542;Chr05_1584198;Chr05_1584220;Chr05_1584222;Chr05_1586219;Chr05_1609110;Chr05_1619624;Chr05_1676742;Chr05_1679229;Chr05_1794574;Chr05_1818934;Chr05_1836967;Chr05_1900930;Chr05_1932341;Chr05_1943299;Chr05_1976790;Chr05_1976875;Chr05_1990932;Chr05_1993206;Chr05_2059861;Chr05_2136829;Chr05_2167062;Chr05_2252327
PI_655972	4	16.0298	MeterWeight	6	38.4334	4.17312	32.4981	56.5454	Chr06_4119745;Chr06_4129262;Chr06_4256623;Chr06_5405150;Chr06_5523638;Chr06_5575641;Chr06_5575642;Chr06_5575659;Chr06_5607806;Chr06_5715602;Chr06_5722988;Chr06_5722994;Chr06_5762860;Chr06_5765055;Chr06_5877777;Chr06_5878988;Chr06_5905271;Chr06_5929842;Chr06_5989562;Chr06_6303341;Chr06_6306684;Chr06_6308141;Chr06_6352870;Chr06_6381711;Chr06_6398433;Chr06_6407877;Chr06_6458386;Chr06_6517424;Chr06_6…
PI_655972	4	16.6922	MeterWeight	6	67.9917	4.36229	58.8385	80.8458	Chr06_47571364;Chr06_47699776;Chr06_47732885;Chr06_47756455;Chr06_47763317;Chr06_47768930;Chr06_47800648;Chr06_47804198;Chr06_47804605;Chr06_47857446;Chr06_48041068;Chr06_48289585;Chr06_48365495;Chr06_48371478;Chr06_48384312;Chr06_48402568;Chr06_48403083;Chr06_48405650;Chr06_48443376;Chr06_48450892;Chr06_48450994;Chr06_48502694;Chr06_48510713;Chr06_48545502;Chr06_48592491;Chr06_48877446;Chr06_488…
PI_655972	6	27.4775	DryWeight	6	44.2579	7.674	37.454	45.4505	Chr06_7006752;Chr06_7007919;Chr06_7145019;Chr06_7281968;Chr06_7461418;Chr06_7488719;Chr06_7522201;Chr06_7578511;Chr06_7775126;Chr06_7920946;Chr06_8249003;Chr06_8253084;Chr06_8516082;Chr06_8516277;Chr06_8548761;Chr06_8663291;Chr06_8765942;Chr06_8888895;Chr06_8915595;Chr06_8957106;Chr06_9432663;Chr06_9433230;Chr06_9433247;Chr06_9433263;Chr06_9444421;Chr06_9444423;Chr06_9636543;Chr06_9802453;Chr06_1…
PI_655972	6	32.88	DryWeight	7	73.987	9.52315	68.624	77.2587	Chr07_59084881;Chr07_59182064;Chr07_59182114;Chr07_59186523;Chr07_59218759;Chr07_59512451;Chr07_59519118;Chr07_59551793;Chr07_59556353;Chr07_59556971;Chr07_59753657;Chr07_59825790;Chr07_59903947;Chr07_59954348;Chr07_60023465;Chr07_60023470;Chr07_60105016;Chr07_60116497;Chr07_60116517;Chr07_60144139
PI_655972	7	16.9418	WetWeight	6	38.4334	4.43395	34.1795	51.2662	Chr06_5989562;Chr06_6303341;Chr06_6306684;Chr06_6308141;Chr06_6352870;Chr06_6381711;Chr06_6398433;Chr06_6407877;Chr06_6458386;Chr06_6517424;Chr06_6586196;Chr06_6599788;Chr06_6645265;Chr06_6707469;Chr06_6709021;Chr06_6766610;Chr06_6775316;Chr06_7006752;Chr06_7007919;Chr06_7145019;Chr06_7281968;Chr06_7461418;Chr06_7488719;Chr06_7522201;Chr06_7578511;Chr06_7775126;Chr06_7920946;Chr06_8249003;Chr06_8…
PI_655972	7	16.9435	WetWeight	7	71.1078	4.43446	56.2189	78.8796	Chr07_56807556;Chr07_56911368;Chr07_57100753;Chr07_57212215;Chr07_57223360;Chr07_57224513;Chr07_57226099;Chr07_57227547;Chr07_57230489;Chr07_57230541;Chr07_57230556;Chr07_57230558;Chr07_57230562;Chr07_57253841;Chr07_57256232;Chr07_57319261;Chr07_57354464;Chr07_57379738;Chr07_57508898;Chr07_57525511;Chr07_57533296;Chr07_57725329;Chr07_57783912;Chr07_57784177;Chr07_57799256;Chr07_57880669;Chr07_578…
Rio	1	12.7909	height	4	31.892	3.26911	28.5311	79.1674	Chr04_8344854;Chr04_8890484;Chr04_8916522;Chr04_9277214;Chr04_9814390;Chr04_9870226;Chr04_9903608;Chr04_10293261;Chr04_10479815;Chr04_10947439;Chr04_11547543;Chr04_12246438;Chr04_12247560;Chr04_12262923;Chr04_12394274;Chr04_13449982;Chr04_13834052;Chr04_13852192;Chr04_13987259;Chr04_14909711;Chr04_14920790;Chr04_14924052;Chr04_14977036;Chr04_15131347;Chr04_15344692;Chr04_15350893;Chr04_15352089;C…
Rio	7	14.3033	WetWeight	2	114.148	3.68699	103.94	118.451	Chr02_76427679;Chr02_76446407;Chr02_76491692;Chr02_76513102;Chr02_76516414;Chr02_76558558;Chr02_76632059;Chr02_76701854;Chr02_76888590;Chr02_76901009;Chr02_76901644;Chr02_77009074
