# Supplementary material for: Dissecting the Genetic Architecture of Carbon Partitioning in Sorghum Using Multiscale Phenotypes
Source: Front Plant Sci. 2022 May 18;13:790005. doi: 10.3389/fpls.2022.790005 (PMC9159972; doi:10.3389/fpls.2022.790005)
Supplement: Supplementary file 5 [file Table_5.XLSX]

## Sheet: Table_S7_CompositionalQTL
family	lodindex	Effect	lodcolumn	chr	pos	lod	ci_lo	ci_hi	snps
Chinese_Amber	1	13.1926	ADF	1	99.4207	3.37938	44.7182	131.106	Chr01_18307865;Chr01_19416491;Chr01_19458880;Chr01_19467695;Chr01_19490849;Chr01_20193864;Chr01_20195268;Chr01_20294180;Chr01_21242041;Chr01_21305951;Chr01_21450093;Chr01_21578389;Chr01_21627567;Chr01_22026762;Chr01_22269268;Chr01_22460991;Chr01_22484566;Chr01_22484714;Chr01_22506426;Chr01_22700620;Chr01_24817660;Chr01_24854185;Chr01_24858934;Chr01_25088722;Chr01_25135731;Chr01_25167211;Chr01_253…
Chinese_Amber	1	16.1122	ADF	6	62.676	4.19657	57.6741	78.623	Chr06_42778344;Chr06_43246423;Chr06_43578517;Chr06_43635453;Chr06_43769831;Chr06_43989437;Chr06_44381897;Chr06_44625703;Chr06_45034822;Chr06_45160649;Chr06_45160693;Chr06_45219584;Chr06_45222852;Chr06_45231830;Chr06_45289676;Chr06_45648143;Chr06_45727345;Chr06_45780896;Chr06_45798649;Chr06_45805778;Chr06_45807062;Chr06_45809892;Chr06_45810560;Chr06_45810810;Chr06_45810817;Chr06_45831861;Chr06_458…
Chinese_Amber	1	11.8099	ADF	6	124.305	3.0019	118.348	138.173	Chr06_61067074;Chr06_61141830;Chr06_61159719;Chr06_61190368;Chr06_61256038
Chinese_Amber	1	12.5399	ADF	7	51.2831	3.20045	0.439501	163.916	Chr07_439501;Chr07_451705;Chr07_537283;Chr07_547750;Chr07_614433;Chr07_698654;Chr07_704615;Chr07_763904;Chr07_840377;Chr07_841604;Chr07_882885;Chr07_919333;Chr07_1163130;Chr07_1163617;Chr07_1173909;Chr07_1189825;Chr07_1222640;Chr07_1238608;Chr07_1362290;Chr07_1392981;Chr07_1440343;Chr07_1445474;Chr07_1535565;Chr07_1628702;Chr07_1657856;Chr07_1764011;Chr07_1770204;Chr07_1774796;Chr07_1802209;Chr07…
Chinese_Amber	1	12.3202	ADF	9	80.7647	3.14052	12.0146	85.966	Chr09_547091;Chr09_564198;Chr09_615207;Chr09_690900;Chr09_815441;Chr09_952973;Chr09_960709;Chr09_1019780;Chr09_1063900;Chr09_1085070;Chr09_1086331;Chr09_1087691;Chr09_1087703;Chr09_1094775;Chr09_1154202;Chr09_1187647;Chr09_1187892;Chr09_1188238;Chr09_1195197;Chr09_1211433;Chr09_1258311;Chr09_1271129;Chr09_1409531;Chr09_1432888;Chr09_1433000;Chr09_1491548;Chr09_1491549;Chr09_1533840;Chr09_1565128;…
Chinese_Amber	3	12.6296	Adj_CP	1	28.3009	3.22496	21.4401	43.7289	Chr01_8404246;Chr01_8503620;Chr01_8509698;Chr01_9353210;Chr01_9384327;Chr01_9384329;Chr01_9391553;Chr01_9418543;Chr01_9418857;Chr01_9418912;Chr01_9833983;Chr01_9837955;Chr01_9838068;Chr01_9838081;Chr01_9838084;Chr01_9852634;Chr01_9894076;Chr01_9961534;Chr01_9964197;Chr01_10146011;Chr01_10182251;Chr01_10184765;Chr01_10199689;Chr01_10233674;Chr01_10380113;Chr01_10381228;Chr01_10465660;Chr01_1047979…
Chinese_Amber	3	14.9393	Adj_CP	7	103.427	3.8649	93.9612	116.001	Chr07_55648551;Chr07_55874611;Chr07_55933029;Chr07_56052860;Chr07_56107520;Chr07_56156251;Chr07_56172108;Chr07_56179114;Chr07_56185949;Chr07_56240452;Chr07_56309312;Chr07_56478846;Chr07_56510007;Chr07_56517956;Chr07_56572969;Chr07_56619115;Chr07_56660915;Chr07_56726072;Chr07_56787394;Chr07_56801635;Chr07_56807556;Chr07_57054388;Chr07_57100753;Chr07_57212215;Chr07_57223360;Chr07_57224513;Chr07_572…
Chinese_Amber	3	17.83	Adj_CP	8	75.3131	4.69077	71.9475	79.7546	Chr08_5538514;Chr08_5555257;Chr08_5599684;Chr08_5602010;Chr08_5652852;Chr08_5688091;Chr08_5692343;Chr08_5772710;Chr08_5785571;Chr08_5825402;Chr08_5879744;Chr08_6072608;Chr08_6073284;Chr08_6153616;Chr08_6233819;Chr08_6277673;Chr08_6284343;Chr08_6344997;Chr08_6384357;Chr08_6386051;Chr08_6461042;Chr08_6523180;Chr08_6983495;Chr08_7017604;Chr08_7096632;Chr08_8386039
Chinese_Amber	4	16.7744	aNDF	1	99.4207	4.38587	93.7427	125.515	Chr01_61600111;Chr01_61897233;Chr01_61899360;Chr01_61900821;Chr01_61903643;Chr01_61959776;Chr01_61989204;Chr01_62079110;Chr01_62222617;Chr01_62355026;Chr01_62536074;Chr01_62740900;Chr01_62923648;Chr01_62936358;Chr01_63015000;Chr01_63049972;Chr01_63050400;Chr01_63221993;Chr01_63348101;Chr01_63359107;Chr01_63369068;Chr01_63449552;Chr01_63458580;Chr01_63516326;Chr01_63542180;Chr01_63563462;Chr01_636…
Chinese_Amber	4	14.634	aNDF	2	53.3296	3.77932	48.782	59.2779	Chr02_5389303;Chr02_5573976;Chr02_5738366;Chr02_5755849;Chr02_5766341;Chr02_5788044;Chr02_5818397;Chr02_5818409;Chr02_6037572;Chr02_6042018;Chr02_6043709;Chr02_6045076;Chr02_6045380;Chr02_6047152;Chr02_6135113;Chr02_6391058;Chr02_6456182;Chr02_6517528;Chr02_6519783;Chr02_6574718;Chr02_6607429;Chr02_6677770;Chr02_6759092;Chr02_6808480;Chr02_6812496;Chr02_6845044;Chr02_6875856;Chr02_7074060;Chr02_7…
Chinese_Amber	4	20.554	aNDF	6	62.676	5.49605	57.6741	77.6946	Chr06_42778344;Chr06_43246423;Chr06_43578517;Chr06_43635453;Chr06_43769831;Chr06_43989437;Chr06_44381897;Chr06_44625703;Chr06_45034822;Chr06_45160649;Chr06_45160693;Chr06_45219584;Chr06_45222852;Chr06_45231830;Chr06_45289676;Chr06_45648143;Chr06_45727345;Chr06_45780896;Chr06_45798649;Chr06_45805778;Chr06_45807062;Chr06_45809892;Chr06_45810560;Chr06_45810810;Chr06_45810817;Chr06_45831861;Chr06_458…
Chinese_Amber	4	15.173	aNDF	6	124.305	3.93062	118.348	129.74	Chr06_61067074;Chr06_61141830;Chr06_61159719
Chinese_Amber	4	13.341	aNDF	6	134.196	3.42025	129.74	138.173	Chr06_61159719;Chr06_61190368;Chr06_61256038
Chinese_Amber	5	15.4559	aNDFom	1	99.4207	4.01041	93.7427	125.515	Chr01_61600111;Chr01_61897233;Chr01_61899360;Chr01_61900821;Chr01_61903643;Chr01_61959776;Chr01_61989204;Chr01_62079110;Chr01_62222617;Chr01_62355026;Chr01_62536074;Chr01_62740900;Chr01_62923648;Chr01_62936358;Chr01_63015000;Chr01_63049972;Chr01_63050400;Chr01_63221993;Chr01_63348101;Chr01_63359107;Chr01_63369068;Chr01_63449552;Chr01_63458580;Chr01_63516326;Chr01_63542180;Chr01_63563462;Chr01_636…
Chinese_Amber	5	14.4753	aNDFom	2	53.3296	3.73495	48.782	59.2779	Chr02_5389303;Chr02_5573976;Chr02_5738366;Chr02_5755849;Chr02_5766341;Chr02_5788044;Chr02_5818397;Chr02_5818409;Chr02_6037572;Chr02_6042018;Chr02_6043709;Chr02_6045076;Chr02_6045380;Chr02_6047152;Chr02_6135113;Chr02_6391058;Chr02_6456182;Chr02_6517528;Chr02_6519783;Chr02_6574718;Chr02_6607429;Chr02_6677770;Chr02_6759092;Chr02_6808480;Chr02_6812496;Chr02_6845044;Chr02_6875856;Chr02_7074060;Chr02_7…
Chinese_Amber	5	17.6644	aNDFom	6	62.676	4.64267	57.6741	77.6946	Chr06_42778344;Chr06_43246423;Chr06_43578517;Chr06_43635453;Chr06_43769831;Chr06_43989437;Chr06_44381897;Chr06_44625703;Chr06_45034822;Chr06_45160649;Chr06_45160693;Chr06_45219584;Chr06_45222852;Chr06_45231830;Chr06_45289676;Chr06_45648143;Chr06_45727345;Chr06_45780896;Chr06_45798649;Chr06_45805778;Chr06_45807062;Chr06_45809892;Chr06_45810560;Chr06_45810810;Chr06_45810817;Chr06_45831861;Chr06_458…
Chinese_Amber	5	14.2751	aNDFom	6	124.305	3.6791	118.348	129.74	Chr06_61067074;Chr06_61141830;Chr06_61159719
Chinese_Amber	5	12.3672	aNDFom	6	134.196	3.15332	129.74	138.173	Chr06_61159719;Chr06_61190368;Chr06_61256038
Chinese_Amber	6	13.0977	Ash	2	33.5254	3.35329	25.3631	47.2196	Chr02_3001110;Chr02_3042598;Chr02_3042827;Chr02_3043954;Chr02_3054538;Chr02_3106043;Chr02_3206682;Chr02_3252372;Chr02_3266751;Chr02_3275435;Chr02_3276258;Chr02_3293634;Chr02_3294695;Chr02_3295597;Chr02_3297774;Chr02_3316735;Chr02_3325702;Chr02_3400142;Chr02_3414780;Chr02_3440524;Chr02_3635132;Chr02_3661792;Chr02_3668993;Chr02_3722938;Chr02_3723026;Chr02_3723032;Chr02_3731854;Chr02_3738983;Chr02_3…
Chinese_Amber	6	12.106	Ash	2	57.2236	3.08223	47.8898	150.02	Chr02_5005530;Chr02_5296759;Chr02_5307598;Chr02_5370581;Chr02_5375702;Chr02_5384574;Chr02_5386482;Chr02_5389303;Chr02_5573976;Chr02_5738366;Chr02_5755849;Chr02_5766341;Chr02_5788044;Chr02_5818397;Chr02_5818409;Chr02_6037572;Chr02_6042018;Chr02_6043709;Chr02_6045076;Chr02_6045380;Chr02_6047152;Chr02_6135113;Chr02_6391058;Chr02_6456182;Chr02_6517528;Chr02_6519783;Chr02_6574718;Chr02_6607429;Chr02_6…
Chinese_Amber	6	14.6694	Ash	3	67.7218	3.78924	50.8397	78.3399	Chr03_12558417;Chr03_12558506;Chr03_12751531;Chr03_12865371;Chr03_12896248;Chr03_12946947;Chr03_13818683;Chr03_13911787;Chr03_14045862;Chr03_14940769;Chr03_15156688;Chr03_15187215;Chr03_15195248;Chr03_15290479;Chr03_15625891;Chr03_15689533;Chr03_15768752;Chr03_15941194;Chr03_16528932;Chr03_16558450;Chr03_16632713;Chr03_16632736;Chr03_16632737;Chr03_16635470;Chr03_16897599;Chr03_16972001;Chr03_172…
Chinese_Amber	6	13.9588	Ash	6	0.340856	3.59116	0.340856	77.6946	Chr06_340856;Chr06_347617;Chr06_348040;Chr06_348049;Chr06_362775;Chr06_364745;Chr06_504178;Chr06_526747;Chr06_604565;Chr06_809384;Chr06_828588;Chr06_902385;Chr06_908918;Chr06_953241;Chr06_953690;Chr06_1320483;Chr06_1320646;Chr06_1320696;Chr06_1373316;Chr06_1569607;Chr06_1569715;Chr06_1595386;Chr06_1595520;Chr06_1669232;Chr06_1784277;Chr06_1900994;Chr06_1910009;Chr06_1911457;Chr06_1924894;Chr06_19…
Chinese_Amber	6	16.6517	Ash	8	126.423	4.35069	121.723	138.161	Chr08_60278491;Chr08_60279273;Chr08_60369684;Chr08_60371632;Chr08_60392699;Chr08_60399739;Chr08_60449317;Chr08_60492603;Chr08_60501912;Chr08_60508177;Chr08_60508730;Chr08_60535966;Chr08_60540070;Chr08_60565301;Chr08_60597185;Chr08_60597206;Chr08_60669937;Chr08_60734495;Chr08_60828169;Chr08_60848250;Chr08_61021604;Chr08_61024463;Chr08_61103667;Chr08_61185933;Chr08_61295526;Chr08_61297013;Chr08_613…
Chinese_Amber	7	13.0451	Ca	2	53.3296	3.33883	29.6265	59.4991	Chr02_3414780;Chr02_3440524;Chr02_3635132;Chr02_3661792;Chr02_3668993;Chr02_3722938;Chr02_3723026;Chr02_3723032;Chr02_3731854;Chr02_3738983;Chr02_3750229;Chr02_3753933;Chr02_3772744;Chr02_3886231;Chr02_3896130;Chr02_3916958;Chr02_3917061;Chr02_3917239;Chr02_3918337;Chr02_3918445;Chr02_3918475;Chr02_3944517;Chr02_3947081;Chr02_3947275;Chr02_4098822;Chr02_4139531;Chr02_4149600;Chr02_4149648;Chr02_4…
Chinese_Amber	7	13.4891	Ca	6	81.4606	3.46109	42.4844	90.0092	Chr06_3689057;Chr06_3849857;Chr06_5405133;Chr06_5523638;Chr06_5575641;Chr06_5575642;Chr06_5575659;Chr06_5715602;Chr06_5722988;Chr06_5722994;Chr06_5762860;Chr06_5765055;Chr06_5877777;Chr06_5878988;Chr06_5905271;Chr06_5929808;Chr06_6381711;Chr06_6407877;Chr06_6458386;Chr06_6586196;Chr06_6599819;Chr06_6766610;Chr06_6775320;Chr06_7145019;Chr06_8242449;Chr06_8393662;Chr06_8497886;Chr06_8516082;Chr06_8…
Chinese_Amber	8	23.2634	Cl	1	24.8639	6.32485	19.0955	33.2572	Chr01_7180960;Chr01_7546562;Chr01_7598252;Chr01_7652418;Chr01_7999488;Chr01_7999493;Chr01_7999507;Chr01_7999522;Chr01_8017524;Chr01_8131980;Chr01_8248314;Chr01_8333068;Chr01_8388223;Chr01_8388469;Chr01_8404246;Chr01_8503620;Chr01_8509698;Chr01_9353210;Chr01_9384327;Chr01_9384329;Chr01_9391553;Chr01_9418543;Chr01_9418857;Chr01_9418912;Chr01_9833983;Chr01_9837955;Chr01_9838068;Chr01_9838081;Chr01_9…
Chinese_Amber	8	15.6584	Cl	3	74.9381	4.06769	71.0541	83.8808	Chr03_51975547;Chr03_52261094;Chr03_52262555;Chr03_52367800;Chr03_52443596;Chr03_52555907;Chr03_52694099;Chr03_52858950;Chr03_52861228;Chr03_52891318;Chr03_52891732;Chr03_52912506;Chr03_52978448;Chr03_52994987;Chr03_53026894;Chr03_53028778;Chr03_53168840;Chr03_53192276;Chr03_53227284;Chr03_53231647;Chr03_53265967;Chr03_53266232;Chr03_53295153;Chr03_53295772;Chr03_53375345;Chr03_53382064;Chr03_534…
Chinese_Amber	8	13.1141	Cl	7	139.13	3.35778	137.155	153.676	Chr07_62534669;Chr07_62671601;Chr07_62672041;Chr07_62873208;Chr07_62923273;Chr07_62927197;Chr07_62988518;Chr07_63027015;Chr07_63053571;Chr07_63054303;Chr07_63059858;Chr07_63059859;Chr07_63066460;Chr07_63068026;Chr07_63076505;Chr07_63077298;Chr07_63077323;Chr07_63079786;Chr07_63081681;Chr07_63113688;Chr07_63127730;Chr07_63130018;Chr07_63161256;Chr07_63177887;Chr07_63192162;Chr07_63222515;Chr07_632…
Chinese_Amber	8	13.2073	Cl	7	163.916	3.38342	153.8	163.916	Chr07_65079687;Chr07_65086691;Chr07_65312402;Chr07_65395825;Chr07_65459753
Chinese_Amber	9	15.6756	Crude.protein	8	75.3131	4.07257	70.0283	82.4409	Chr08_5366723;Chr08_5489167;Chr08_5538514;Chr08_5555257;Chr08_5599684;Chr08_5602010;Chr08_5652852;Chr08_5688091;Chr08_5692343;Chr08_5772710;Chr08_5785571;Chr08_5825402;Chr08_5879744;Chr08_6072608;Chr08_6073284;Chr08_6153616;Chr08_6233819;Chr08_6277673;Chr08_6284343;Chr08_6344997;Chr08_6384357;Chr08_6386051;Chr08_6461042;Chr08_6523180;Chr08_6983495;Chr08_7017604;Chr08_7096632;Chr08_8386039;Chr08_8…
Chinese_Amber	10	12.1295	DCAD	2	22.4644	3.08863	20.0319	47.2196	Chr02_1970516;Chr02_1995385;Chr02_2046249;Chr02_2071919;Chr02_2124975;Chr02_2255483;Chr02_2264240;Chr02_2340424;Chr02_2347920;Chr02_2434699;Chr02_2586557;Chr02_2606065;Chr02_2622760;Chr02_2672144;Chr02_2747435;Chr02_2747456;Chr02_2747970;Chr02_2819142;Chr02_2831293;Chr02_2831312;Chr02_2832795;Chr02_2884266;Chr02_2888141;Chr02_2977717;Chr02_2992908;Chr02_3001110;Chr02_3042598;Chr02_3042827;Chr02_3…
Chinese_Amber	11	13.6443	Dry.Matter	7	50.0044	3.504	0.439501	66.807	Chr07_439501;Chr07_451705;Chr07_537283;Chr07_547750;Chr07_614433;Chr07_698654;Chr07_704615;Chr07_763904;Chr07_840377;Chr07_841604;Chr07_882885;Chr07_919333;Chr07_1163130;Chr07_1163617;Chr07_1173909;Chr07_1189825;Chr07_1222640;Chr07_1238608;Chr07_1362290;Chr07_1392981;Chr07_1440343;Chr07_1445474;Chr07_1535565;Chr07_1628702;Chr07_1657856;Chr07_1764011;Chr07_1770204;Chr07_1774796;Chr07_1802209;Chr07…
Chinese_Amber	13	17.0558	K	3	67.7218	4.46678	48.7507	86.9587	Chr03_12266674;Chr03_12324649;Chr03_12438259;Chr03_12518197;Chr03_12536153;Chr03_12558417;Chr03_12558506;Chr03_12751531;Chr03_12865371;Chr03_12896248;Chr03_12946947;Chr03_13818683;Chr03_13911787;Chr03_14045862;Chr03_14940769;Chr03_15156688;Chr03_15187215;Chr03_15195248;Chr03_15290479;Chr03_15625891;Chr03_15689533;Chr03_15768752;Chr03_15941194;Chr03_16528932;Chr03_16558450;Chr03_16632713;Chr03_166…
Chinese_Amber	14	12.4953	Lignin	6	134.196	3.18828	118.348	138.173	Chr06_61067074;Chr06_61141830;Chr06_61159719;Chr06_61190368;Chr06_61256038
Chinese_Amber	14	13.8574	Lignin	7	60.8398	3.563	0.439501	68.5751	Chr07_439501;Chr07_451705;Chr07_537283;Chr07_547750;Chr07_614433;Chr07_698654;Chr07_704615;Chr07_763904;Chr07_840377;Chr07_841604;Chr07_882885;Chr07_919333;Chr07_1163130;Chr07_1163617;Chr07_1173909;Chr07_1189825;Chr07_1222640;Chr07_1238608;Chr07_1362290;Chr07_1392981;Chr07_1440343;Chr07_1445474;Chr07_1535565;Chr07_1628702;Chr07_1657856;Chr07_1764011;Chr07_1770204;Chr07_1774796;Chr07_1802209;Chr07…
Chinese_Amber	15	14.5187	Lignin_.NDF	3	18.8953	3.7471	0.730239	73.9626	Chr03_248059;Chr03_569696;Chr03_799008;Chr03_799010;Chr03_799012;Chr03_799013;Chr03_799014;Chr03_799029;Chr03_799115;Chr03_806902;Chr03_926812;Chr03_927462;Chr03_944640;Chr03_1002371;Chr03_1072220;Chr03_1102762;Chr03_1108965;Chr03_1209971;Chr03_1467595;Chr03_1479339;Chr03_1524232;Chr03_1531772;Chr03_1635066;Chr03_1669074;Chr03_1673247;Chr03_1677123;Chr03_1692222;Chr03_1713419;Chr03_1720107;Chr03_…
Chinese_Amber	19	19.8958	NDF	1	99.4207	5.29897	96.2153	111.755	Chr01_61897233;Chr01_61899360;Chr01_61900821;Chr01_61903643;Chr01_61959776;Chr01_61989204;Chr01_62079110;Chr01_62222617;Chr01_62355026;Chr01_62536074;Chr01_62740900;Chr01_62923648;Chr01_62936358;Chr01_63015000;Chr01_63049972;Chr01_63050400;Chr01_63221993;Chr01_63348101;Chr01_63359107;Chr01_63369068;Chr01_63449552;Chr01_63458580;Chr01_63516326;Chr01_63542180;Chr01_63563462;Chr01_63639946;Chr01_637…
Chinese_Amber	19	15.5962	NDF	2	53.3296	4.05008	48.782	59.4991	Chr02_5389303;Chr02_5573976;Chr02_5738366;Chr02_5755849;Chr02_5766341;Chr02_5788044;Chr02_5818397;Chr02_5818409;Chr02_6037572;Chr02_6042018;Chr02_6043709;Chr02_6045076;Chr02_6045380;Chr02_6047152;Chr02_6135113;Chr02_6391058;Chr02_6456182;Chr02_6517528;Chr02_6519783;Chr02_6574718;Chr02_6607429;Chr02_6677770;Chr02_6759092;Chr02_6808480;Chr02_6812496;Chr02_6845044;Chr02_6875856;Chr02_7074060;Chr02_7…
Chinese_Amber	19	20.6013	NDF	6	62.676	5.51027	57.6741	77.6946	Chr06_42778344;Chr06_43246423;Chr06_43578517;Chr06_43635453;Chr06_43769831;Chr06_43989437;Chr06_44381897;Chr06_44625703;Chr06_45034822;Chr06_45160649;Chr06_45160693;Chr06_45219584;Chr06_45222852;Chr06_45231830;Chr06_45289676;Chr06_45648143;Chr06_45727345;Chr06_45780896;Chr06_45798649;Chr06_45805778;Chr06_45807062;Chr06_45809892;Chr06_45810560;Chr06_45810810;Chr06_45810817;Chr06_45831861;Chr06_458…
Chinese_Amber	19	13.3253	NDF	6	124.305	3.41592	118.348	138.173	Chr06_61067074;Chr06_61141830;Chr06_61159719;Chr06_61190368;Chr06_61256038
Chinese_Amber	19	12.421	NDF	9	81.0484	3.168	12.0146	91.133	Chr09_547091;Chr09_564198;Chr09_615207;Chr09_690900;Chr09_815441;Chr09_952973;Chr09_960709;Chr09_1019780;Chr09_1063900;Chr09_1085070;Chr09_1086331;Chr09_1087691;Chr09_1087703;Chr09_1094775;Chr09_1154202;Chr09_1187647;Chr09_1187892;Chr09_1188238;Chr09_1195197;Chr09_1211433;Chr09_1258311;Chr09_1271129;Chr09_1409531;Chr09_1432888;Chr09_1433000;Chr09_1491548;Chr09_1491549;Chr09_1533840;Chr09_1565128;…
Chinese_Amber	20	15.0135	NDICP_w.oNa2SO3	1	24.8639	3.88577	21.4401	43.7289	Chr01_8404246;Chr01_8503620;Chr01_8509698;Chr01_9353210;Chr01_9384327;Chr01_9384329;Chr01_9391553;Chr01_9418543;Chr01_9418857;Chr01_9418912;Chr01_9833983;Chr01_9837955;Chr01_9838068;Chr01_9838081;Chr01_9838084;Chr01_9852634;Chr01_9894076;Chr01_9961534;Chr01_9964197;Chr01_10146011;Chr01_10182251;Chr01_10184765;Chr01_10199689;Chr01_10233674;Chr01_10380113;Chr01_10381228;Chr01_10465660;Chr01_1047979…
Chinese_Amber	20	12.0087	NDICP_w.oNa2SO3	3	72.5543	3.05583	35.9816	76.3551	Chr03_6897701;Chr03_7160816;Chr03_7162080;Chr03_7162097;Chr03_7162548;Chr03_7162598;Chr03_7162608;Chr03_7184828;Chr03_7220087;Chr03_7220310;Chr03_7226554;Chr03_7370627;Chr03_7413095;Chr03_7422359;Chr03_7452242;Chr03_7452254;Chr03_7459293;Chr03_7467847;Chr03_7498079;Chr03_7545024;Chr03_7549789;Chr03_7559956;Chr03_7620996;Chr03_7621012;Chr03_7621024;Chr03_7661286;Chr03_7729647;Chr03_7734251;Chr03_7…
Chinese_Amber	20	13.8395	NDICP_w.oNa2SO3	8	75.3131	3.55805	0.227275	127.053	Chr08_227275;Chr08_234253;Chr08_263310;Chr08_274641;Chr08_282671;Chr08_371947;Chr08_377492;Chr08_379497;Chr08_457018;Chr08_513511;Chr08_571320;Chr08_614559;Chr08_676316;Chr08_813625;Chr08_813662;Chr08_814601;Chr08_814673;Chr08_816362;Chr08_824294;Chr08_825275;Chr08_860011;Chr08_902240;Chr08_982251;Chr08_987714;Chr08_1090614;Chr08_1133945;Chr08_1140368;Chr08_1179165;Chr08_1188792;Chr08_1234431;Chr…
Chinese_Amber	21	15.2565	NEG_OARDC	1	99.4207	3.95415	93.7427	107.836	Chr01_61600111;Chr01_61897233;Chr01_61899360;Chr01_61900821;Chr01_61903643;Chr01_61959776;Chr01_61989204;Chr01_62079110;Chr01_62222617;Chr01_62355026;Chr01_62536074;Chr01_62740900;Chr01_62923648;Chr01_62936358;Chr01_63015000;Chr01_63049972;Chr01_63050400;Chr01_63221993;Chr01_63348101;Chr01_63359107;Chr01_63369068;Chr01_63449552;Chr01_63458580;Chr01_63516326;Chr01_63542180;Chr01_63563462;Chr01_636…
Chinese_Amber	21	17.9881	NEG_OARDC	6	62.676	4.73677	57.6741	77.6946	Chr06_42778344;Chr06_43246423;Chr06_43578517;Chr06_43635453;Chr06_43769831;Chr06_43989437;Chr06_44381897;Chr06_44625703;Chr06_45034822;Chr06_45160649;Chr06_45160693;Chr06_45219584;Chr06_45222852;Chr06_45231830;Chr06_45289676;Chr06_45648143;Chr06_45727345;Chr06_45780896;Chr06_45798649;Chr06_45805778;Chr06_45807062;Chr06_45809892;Chr06_45810560;Chr06_45810810;Chr06_45810817;Chr06_45831861;Chr06_458…
Chinese_Amber	21	11.8504	NEG_OARDC	6	124.305	3.01287	118.348	138.173	Chr06_61067074;Chr06_61141830;Chr06_61159719;Chr06_61190368;Chr06_61256038
Chinese_Amber	21	12.0299	NEG_OARDC	7	66.807	3.06157	0.439501	163.916	Chr07_439501;Chr07_451705;Chr07_537283;Chr07_547750;Chr07_614433;Chr07_698654;Chr07_704615;Chr07_763904;Chr07_840377;Chr07_841604;Chr07_882885;Chr07_919333;Chr07_1163130;Chr07_1163617;Chr07_1173909;Chr07_1189825;Chr07_1222640;Chr07_1238608;Chr07_1362290;Chr07_1392981;Chr07_1440343;Chr07_1445474;Chr07_1535565;Chr07_1628702;Chr07_1657856;Chr07_1764011;Chr07_1770204;Chr07_1774796;Chr07_1802209;Chr07…
Chinese_Amber	22	17.7421	NEL3x_ADF	6	76.7801	4.66522	59.5332	81.228	Chr06_43769831;Chr06_43989437;Chr06_44381897;Chr06_44625703;Chr06_45034822;Chr06_45160649;Chr06_45160693;Chr06_45219584;Chr06_45222852;Chr06_45231830;Chr06_45289676;Chr06_45648143;Chr06_45727345;Chr06_45780896;Chr06_45798649;Chr06_45805778;Chr06_45807062;Chr06_45809892;Chr06_45810560;Chr06_45810810;Chr06_45810817;Chr06_45831861;Chr06_45845920;Chr06_45846116;Chr06_45881889;Chr06_45895062;Chr06_459…
Chinese_Amber	22	13.3057	NEL3x_ADF	7	57.9524	3.41051	0.439501	163.916	Chr07_439501;Chr07_451705;Chr07_537283;Chr07_547750;Chr07_614433;Chr07_698654;Chr07_704615;Chr07_763904;Chr07_840377;Chr07_841604;Chr07_882885;Chr07_919333;Chr07_1163130;Chr07_1163617;Chr07_1173909;Chr07_1189825;Chr07_1222640;Chr07_1238608;Chr07_1362290;Chr07_1392981;Chr07_1440343;Chr07_1445474;Chr07_1535565;Chr07_1628702;Chr07_1657856;Chr07_1764011;Chr07_1770204;Chr07_1774796;Chr07_1802209;Chr07…
Chinese_Amber	23	12.8854	NEL3x_OARDC	1	99.4207	3.29501	93.7427	125.515	Chr01_61600111;Chr01_61897233;Chr01_61899360;Chr01_61900821;Chr01_61903643;Chr01_61959776;Chr01_61989204;Chr01_62079110;Chr01_62222617;Chr01_62355026;Chr01_62536074;Chr01_62740900;Chr01_62923648;Chr01_62936358;Chr01_63015000;Chr01_63049972;Chr01_63050400;Chr01_63221993;Chr01_63348101;Chr01_63359107;Chr01_63369068;Chr01_63449552;Chr01_63458580;Chr01_63516326;Chr01_63542180;Chr01_63563462;Chr01_636…
Chinese_Amber	23	14.8138	NEL3x_OARDC	6	62.676	3.82968	57.6741	78.623	Chr06_42778344;Chr06_43246423;Chr06_43578517;Chr06_43635453;Chr06_43769831;Chr06_43989437;Chr06_44381897;Chr06_44625703;Chr06_45034822;Chr06_45160649;Chr06_45160693;Chr06_45219584;Chr06_45222852;Chr06_45231830;Chr06_45289676;Chr06_45648143;Chr06_45727345;Chr06_45780896;Chr06_45798649;Chr06_45805778;Chr06_45807062;Chr06_45809892;Chr06_45810560;Chr06_45810810;Chr06_45810817;Chr06_45831861;Chr06_458…
Chinese_Amber	23	12.6842	NEL3x_OARDC	6	124.305	3.2399	118.348	138.173	Chr06_61067074;Chr06_61141830;Chr06_61159719;Chr06_61190368;Chr06_61256038
Chinese_Amber	24	14.604	NEM_ADF	1	99.4207	3.77094	93.7427	131.106	Chr01_61600111;Chr01_61897233;Chr01_61899360;Chr01_61900821;Chr01_61903643;Chr01_61959776;Chr01_61989204;Chr01_62079110;Chr01_62222617;Chr01_62355026;Chr01_62536074;Chr01_62740900;Chr01_62923648;Chr01_62936358;Chr01_63015000;Chr01_63049972;Chr01_63050400;Chr01_63221993;Chr01_63348101;Chr01_63359107;Chr01_63369068;Chr01_63449552;Chr01_63458580;Chr01_63516326;Chr01_63542180;Chr01_63563462;Chr01_636…
Chinese_Amber	24	13.1703	NEM_ADF	6	62.676	3.37324	57.6741	79.0784	Chr06_42778344;Chr06_43246423;Chr06_43578517;Chr06_43635453;Chr06_43769831;Chr06_43989437;Chr06_44381897;Chr06_44625703;Chr06_45034822;Chr06_45160649;Chr06_45160693;Chr06_45219584;Chr06_45222852;Chr06_45231830;Chr06_45289676;Chr06_45648143;Chr06_45727345;Chr06_45780896;Chr06_45798649;Chr06_45805778;Chr06_45807062;Chr06_45809892;Chr06_45810560;Chr06_45810810;Chr06_45810817;Chr06_45831861;Chr06_458…
Chinese_Amber	24	12.2691	NEM_ADF	6	124.305	3.12661	118.348	138.173	Chr06_61067074;Chr06_61141830;Chr06_61159719;Chr06_61190368;Chr06_61256038
Chinese_Amber	24	12.4214	NEM_ADF	7	53.4161	3.16812	0.439501	163.916	Chr07_439501;Chr07_451705;Chr07_537283;Chr07_547750;Chr07_614433;Chr07_698654;Chr07_704615;Chr07_763904;Chr07_840377;Chr07_841604;Chr07_882885;Chr07_919333;Chr07_1163130;Chr07_1163617;Chr07_1173909;Chr07_1189825;Chr07_1222640;Chr07_1238608;Chr07_1362290;Chr07_1392981;Chr07_1440343;Chr07_1445474;Chr07_1535565;Chr07_1628702;Chr07_1657856;Chr07_1764011;Chr07_1770204;Chr07_1774796;Chr07_1802209;Chr07…
Chinese_Amber	25	17.3421	NEM_OARDC	1	99.4207	4.54936	93.7427	111.755	Chr01_61600111;Chr01_61897233;Chr01_61899360;Chr01_61900821;Chr01_61903643;Chr01_61959776;Chr01_61989204;Chr01_62079110;Chr01_62222617;Chr01_62355026;Chr01_62536074;Chr01_62740900;Chr01_62923648;Chr01_62936358;Chr01_63015000;Chr01_63049972;Chr01_63050400;Chr01_63221993;Chr01_63348101;Chr01_63359107;Chr01_63369068;Chr01_63449552;Chr01_63458580;Chr01_63516326;Chr01_63542180;Chr01_63563462;Chr01_636…
Chinese_Amber	25	12.6987	NEM_OARDC	2	54.4858	3.24386	39.4844	148.445	Chr02_4362466;Chr02_4420439;Chr02_4437312;Chr02_4583069;Chr02_4668467;Chr02_4669689;Chr02_4680425;Chr02_4691316;Chr02_4706984;Chr02_4835016;Chr02_4837733;Chr02_4844722;Chr02_5004167;Chr02_5005530;Chr02_5296759;Chr02_5307598;Chr02_5370581;Chr02_5375702;Chr02_5384574;Chr02_5386482;Chr02_5389303;Chr02_5573976;Chr02_5738366;Chr02_5755849;Chr02_5766341;Chr02_5788044;Chr02_5818397;Chr02_5818409;Chr02_6…
Chinese_Amber	25	19.4572	NEM_OARDC	6	62.676	5.16853	58.4672	74.1129	Chr06_43246423;Chr06_43578517;Chr06_43635453;Chr06_43769831;Chr06_43989437;Chr06_44381897;Chr06_44625703;Chr06_45034822;Chr06_45160649;Chr06_45160693;Chr06_45219584;Chr06_45222852;Chr06_45231830;Chr06_45289676;Chr06_45648143;Chr06_45727345;Chr06_45780896;Chr06_45798649;Chr06_45805778;Chr06_45807062;Chr06_45809892;Chr06_45810560;Chr06_45810810;Chr06_45810817;Chr06_45831861;Chr06_45845920;Chr06_458…
Chinese_Amber	25	15.6853	NEM_OARDC	6	124.305	4.07532	118.348	129.74	Chr06_61067074;Chr06_61141830;Chr06_61159719
Chinese_Amber	25	14.646	NEM_OARDC	6	134.196	3.7827	129.74	138.173	Chr06_61159719;Chr06_61190368;Chr06_61256038
Chinese_Amber	25	12.1458	NEM_OARDC	9	18.5071	3.09307	10.5254	91.133	Chr09_462444;Chr09_510647;Chr09_531033;Chr09_547091;Chr09_564198;Chr09_615207;Chr09_690900;Chr09_815441;Chr09_952973;Chr09_960709;Chr09_1019780;Chr09_1063900;Chr09_1085070;Chr09_1086331;Chr09_1087691;Chr09_1087703;Chr09_1094775;Chr09_1154202;Chr09_1187647;Chr09_1187892;Chr09_1188238;Chr09_1195197;Chr09_1211433;Chr09_1258311;Chr09_1271129;Chr09_1409531;Chr09_1432888;Chr09_1433000;Chr09_1491548;Chr…
Chinese_Amber	26	16.7324	NFC	1	99.4207	4.37381	93.7427	111.755	Chr01_61600111;Chr01_61897233;Chr01_61899360;Chr01_61900821;Chr01_61903643;Chr01_61959776;Chr01_61989204;Chr01_62079110;Chr01_62222617;Chr01_62355026;Chr01_62536074;Chr01_62740900;Chr01_62923648;Chr01_62936358;Chr01_63015000;Chr01_63049972;Chr01_63050400;Chr01_63221993;Chr01_63348101;Chr01_63359107;Chr01_63369068;Chr01_63449552;Chr01_63458580;Chr01_63516326;Chr01_63542180;Chr01_63563462;Chr01_636…
Chinese_Amber	26	16.1094	NFC	2	54.4858	4.19576	39.4844	59.2779	Chr02_4362466;Chr02_4420439;Chr02_4437312;Chr02_4583069;Chr02_4668467;Chr02_4669689;Chr02_4680425;Chr02_4691316;Chr02_4706984;Chr02_4835016;Chr02_4837733;Chr02_4844722;Chr02_5004167;Chr02_5005530;Chr02_5296759;Chr02_5307598;Chr02_5370581;Chr02_5375702;Chr02_5384574;Chr02_5386482;Chr02_5389303;Chr02_5573976;Chr02_5738366;Chr02_5755849;Chr02_5766341;Chr02_5788044;Chr02_5818397;Chr02_5818409;Chr02_6…
Chinese_Amber	26	12.8451	NFC	6	0.340856	3.28396	0.340856	6.65434	Chr06_340856;Chr06_347617
Chinese_Amber	26	20.0655	NFC	6	62.676	5.34962	57.6741	77.6946	Chr06_42778344;Chr06_43246423;Chr06_43578517;Chr06_43635453;Chr06_43769831;Chr06_43989437;Chr06_44381897;Chr06_44625703;Chr06_45034822;Chr06_45160649;Chr06_45160693;Chr06_45219584;Chr06_45222852;Chr06_45231830;Chr06_45289676;Chr06_45648143;Chr06_45727345;Chr06_45780896;Chr06_45798649;Chr06_45805778;Chr06_45807062;Chr06_45809892;Chr06_45810560;Chr06_45810810;Chr06_45810817;Chr06_45831861;Chr06_458…
Chinese_Amber	26	13.5113	NFC	8	84.7252	3.46724	0.227275	98.2873	Chr08_227275;Chr08_234253;Chr08_263310;Chr08_274641;Chr08_282671;Chr08_371947;Chr08_377492;Chr08_379497;Chr08_457018;Chr08_513511;Chr08_571320;Chr08_614559;Chr08_676316;Chr08_813625;Chr08_813662;Chr08_814601;Chr08_814673;Chr08_816362;Chr08_824294;Chr08_825275;Chr08_860011;Chr08_902240;Chr08_982251;Chr08_987714;Chr08_1090614;Chr08_1133945;Chr08_1140368;Chr08_1179165;Chr08_1188792;Chr08_1234431;Chr…
Chinese_Amber	26	14.239	NFC	8	132.321	3.66905	122.012	149.591	Chr08_60371632;Chr08_60392699;Chr08_60399739;Chr08_60449317;Chr08_60492603;Chr08_60501912;Chr08_60508177;Chr08_60508730;Chr08_60535966;Chr08_60540070;Chr08_60565301;Chr08_60597185;Chr08_60597206;Chr08_60669937;Chr08_60734495;Chr08_60828169;Chr08_60848250;Chr08_61021604;Chr08_61024463;Chr08_61103667;Chr08_61185933;Chr08_61295526;Chr08_61297013;Chr08_61326956;Chr08_61345574;Chr08_61350225;Chr08_613…
Chinese_Amber	27	11.821	P	1	99.4207	3.0049	34.7648	110.436	Chr01_13370816;Chr01_13831037;Chr01_14088734;Chr01_14161533;Chr01_14264401;Chr01_17604946;Chr01_18045968;Chr01_18307865;Chr01_19416491;Chr01_19458880;Chr01_19467695;Chr01_19490849;Chr01_20193864;Chr01_20195268;Chr01_20294180;Chr01_21242041;Chr01_21305951;Chr01_21450093;Chr01_21578389;Chr01_21627567;Chr01_22026762;Chr01_22269268;Chr01_22460991;Chr01_22484566;Chr01_22484714;Chr01_22506426;Chr01_227…
Chinese_Amber	27	13.5886	P	2	56.0893	3.4886	52.2159	142.72	Chr02_6456182;Chr02_6517528;Chr02_6519783;Chr02_6574718;Chr02_6607429;Chr02_6677770;Chr02_6759092;Chr02_6808480;Chr02_6812496;Chr02_6845044;Chr02_6875856;Chr02_7074060;Chr02_7133673;Chr02_7352347;Chr02_7407824;Chr02_7437386;Chr02_7437441;Chr02_7456694;Chr02_7576034;Chr02_7764805;Chr02_7801105;Chr02_7820642;Chr02_7877044;Chr02_7881941;Chr02_7896612;Chr02_7904030;Chr02_7907840;Chr02_7938252;Chr02_7…
Chinese_Amber	27	14.1666	P	6	49.1787	3.64891	0.340856	52.0868	Chr06_340856;Chr06_347617;Chr06_348040;Chr06_348049;Chr06_362775;Chr06_364745;Chr06_504178;Chr06_526747;Chr06_604565;Chr06_809384;Chr06_828588;Chr06_902385;Chr06_908918;Chr06_953241;Chr06_953690;Chr06_1320483;Chr06_1320646;Chr06_1320696;Chr06_1373316;Chr06_1569607;Chr06_1569715;Chr06_1595386;Chr06_1595520;Chr06_1669232;Chr06_1784277;Chr06_1900994;Chr06_1910009;Chr06_1911457;Chr06_1924894;Chr06_19…
Chinese_Amber	27	16.7846	P	6	61.9623	4.38879	52.9294	86.966	Chr06_39559869;Chr06_39651330;Chr06_39667670;Chr06_39890021;Chr06_39890054;Chr06_39890077;Chr06_39941944;Chr06_39941989;Chr06_39982967;Chr06_40021052;Chr06_40021143;Chr06_40086235;Chr06_40091645;Chr06_40091859;Chr06_40094442;Chr06_40094604;Chr06_40126340;Chr06_40160286;Chr06_40243487;Chr06_40324420;Chr06_40436940;Chr06_40439949;Chr06_40483465;Chr06_40619698;Chr06_40704031;Chr06_40797406;Chr06_407…
Chinese_Amber	28	15.0225	RFV	1	99.4207	3.88827	93.7427	128.693	Chr01_61600111;Chr01_61897233;Chr01_61899360;Chr01_61900821;Chr01_61903643;Chr01_61959776;Chr01_61989204;Chr01_62079110;Chr01_62222617;Chr01_62355026;Chr01_62536074;Chr01_62740900;Chr01_62923648;Chr01_62936358;Chr01_63015000;Chr01_63049972;Chr01_63050400;Chr01_63221993;Chr01_63348101;Chr01_63359107;Chr01_63369068;Chr01_63449552;Chr01_63458580;Chr01_63516326;Chr01_63542180;Chr01_63563462;Chr01_636…
Chinese_Amber	28	17.7881	RFV	6	62.676	4.67859	57.6741	77.6946	Chr06_42778344;Chr06_43246423;Chr06_43578517;Chr06_43635453;Chr06_43769831;Chr06_43989437;Chr06_44381897;Chr06_44625703;Chr06_45034822;Chr06_45160649;Chr06_45160693;Chr06_45219584;Chr06_45222852;Chr06_45231830;Chr06_45289676;Chr06_45648143;Chr06_45727345;Chr06_45780896;Chr06_45798649;Chr06_45805778;Chr06_45807062;Chr06_45809892;Chr06_45810560;Chr06_45810810;Chr06_45810817;Chr06_45831861;Chr06_458…
Chinese_Amber	28	15.6354	RFV	7	51.2831	4.0612	45.7396	63.5865	Chr07_4003058;Chr07_4129265;Chr07_4329406;Chr07_4394192;Chr07_4431939;Chr07_4450836;Chr07_4494699;Chr07_4586911;Chr07_4602010;Chr07_4756522;Chr07_4819605;Chr07_4824498;Chr07_4834412;Chr07_4953598;Chr07_5098940;Chr07_5221199;Chr07_5346126;Chr07_5353388;Chr07_5358224;Chr07_5362250;Chr07_5447930;Chr07_5447984;Chr07_5448003;Chr07_5467046;Chr07_5480638;Chr07_5587823;Chr07_5605600;Chr07_5606765;Chr07_5…
Chinese_Amber	28	12.4961	RFV	9	81.0484	3.1885	12.0146	92.3098	Chr09_547091;Chr09_564198;Chr09_615207;Chr09_690900;Chr09_815441;Chr09_952973;Chr09_960709;Chr09_1019780;Chr09_1063900;Chr09_1085070;Chr09_1086331;Chr09_1087691;Chr09_1087703;Chr09_1094775;Chr09_1154202;Chr09_1187647;Chr09_1187892;Chr09_1188238;Chr09_1195197;Chr09_1211433;Chr09_1258311;Chr09_1271129;Chr09_1409531;Chr09_1432888;Chr09_1433000;Chr09_1491548;Chr09_1491549;Chr09_1533840;Chr09_1565128;…
Chinese_Amber	30	13.9978	SP.CP	3	72.8003	3.60197	51.2822	89.9142	Chr03_12558506;Chr03_12751531;Chr03_12865371;Chr03_12896248;Chr03_12946947;Chr03_13818683;Chr03_13911787;Chr03_14045862;Chr03_14940769;Chr03_15156688;Chr03_15187215;Chr03_15195248;Chr03_15290479;Chr03_15625891;Chr03_15689533;Chr03_15768752;Chr03_15941194;Chr03_16528932;Chr03_16558450;Chr03_16632713;Chr03_16632736;Chr03_16632737;Chr03_16635470;Chr03_16897599;Chr03_16972001;Chr03_17285039;Chr03_175…
Chinese_Amber	31	14.9408	Starch	3	66.3	3.86533	62.1609	69.3485	Chr03_14045862;Chr03_14940769;Chr03_15156688;Chr03_15187215;Chr03_15195248;Chr03_15290479;Chr03_15625891;Chr03_15689533;Chr03_15768752;Chr03_15941194;Chr03_16528932;Chr03_16558450;Chr03_16632713;Chr03_16632736;Chr03_16632737;Chr03_16635470;Chr03_16897599;Chr03_16972001;Chr03_17285039;Chr03_17589810;Chr03_19010326;Chr03_19045979;Chr03_19070519;Chr03_19147897;Chr03_19382499;Chr03_19383753;Chr03_193…
Chinese_Amber	32	14.9108	TDN_ADF	1	99.4207	3.85689	44.7182	127.638	Chr01_18307865;Chr01_19416491;Chr01_19458880;Chr01_19467695;Chr01_19490849;Chr01_20193864;Chr01_20195268;Chr01_20294180;Chr01_21242041;Chr01_21305951;Chr01_21450093;Chr01_21578389;Chr01_21627567;Chr01_22026762;Chr01_22269268;Chr01_22460991;Chr01_22484566;Chr01_22484714;Chr01_22506426;Chr01_22700620;Chr01_24817660;Chr01_24854185;Chr01_24858934;Chr01_25088722;Chr01_25135731;Chr01_25167211;Chr01_253…
Chinese_Amber	32	13.3512	TDN_ADF	2	53.3296	3.42307	39.4844	81.5769	Chr02_4362466;Chr02_4420439;Chr02_4437312;Chr02_4583069;Chr02_4668467;Chr02_4669689;Chr02_4680425;Chr02_4691316;Chr02_4706984;Chr02_4835016;Chr02_4837733;Chr02_4844722;Chr02_5004167;Chr02_5005530;Chr02_5296759;Chr02_5307598;Chr02_5370581;Chr02_5375702;Chr02_5384574;Chr02_5386482;Chr02_5389303;Chr02_5573976;Chr02_5738366;Chr02_5755849;Chr02_5766341;Chr02_5788044;Chr02_5818397;Chr02_5818409;Chr02_6…
Chinese_Amber	32	15.8393	TDN_ADF	6	76.7801	4.11898	57.6741	78.8507	Chr06_42778344;Chr06_43246423;Chr06_43578517;Chr06_43635453;Chr06_43769831;Chr06_43989437;Chr06_44381897;Chr06_44625703;Chr06_45034822;Chr06_45160649;Chr06_45160693;Chr06_45219584;Chr06_45222852;Chr06_45231830;Chr06_45289676;Chr06_45648143;Chr06_45727345;Chr06_45780896;Chr06_45798649;Chr06_45805778;Chr06_45807062;Chr06_45809892;Chr06_45810560;Chr06_45810810;Chr06_45810817;Chr06_45831861;Chr06_458…
Chinese_Amber	32	12.4633	TDN_ADF	6	124.305	3.17953	118.348	138.173	Chr06_61067074;Chr06_61141830;Chr06_61159719;Chr06_61190368;Chr06_61256038
Chinese_Amber	32	12.0832	TDN_ADF	9	81.0484	3.07604	14.4621	89.4817	Chr09_1433000;Chr09_1491548;Chr09_1491549;Chr09_1533840;Chr09_1565128;Chr09_1601318;Chr09_1604070;Chr09_1605856;Chr09_1621133;Chr09_1646345;Chr09_1667668;Chr09_1679801;Chr09_1695932;Chr09_1697917;Chr09_1750269;Chr09_1777041;Chr09_1786281;Chr09_1808102;Chr09_1813092;Chr09_1819334;Chr09_1888763;Chr09_1898163;Chr09_1898177;Chr09_1904399;Chr09_1947566;Chr09_1954702;Chr09_2044987;Chr09_2080010;Chr09_2…
Chinese_Amber	33	14.0733	TDN_OARDC	1	99.4207	3.62294	93.7427	125.515	Chr01_61600111;Chr01_61897233;Chr01_61899360;Chr01_61900821;Chr01_61903643;Chr01_61959776;Chr01_61989204;Chr01_62079110;Chr01_62222617;Chr01_62355026;Chr01_62536074;Chr01_62740900;Chr01_62923648;Chr01_62936358;Chr01_63015000;Chr01_63049972;Chr01_63050400;Chr01_63221993;Chr01_63348101;Chr01_63359107;Chr01_63369068;Chr01_63449552;Chr01_63458580;Chr01_63516326;Chr01_63542180;Chr01_63563462;Chr01_636…
Chinese_Amber	33	16.8042	TDN_OARDC	6	62.676	4.39442	57.6741	77.6946	Chr06_42778344;Chr06_43246423;Chr06_43578517;Chr06_43635453;Chr06_43769831;Chr06_43989437;Chr06_44381897;Chr06_44625703;Chr06_45034822;Chr06_45160649;Chr06_45160693;Chr06_45219584;Chr06_45222852;Chr06_45231830;Chr06_45289676;Chr06_45648143;Chr06_45727345;Chr06_45780896;Chr06_45798649;Chr06_45805778;Chr06_45807062;Chr06_45809892;Chr06_45810560;Chr06_45810810;Chr06_45810817;Chr06_45831861;Chr06_458…
Chinese_Amber	33	12.2136	TDN_OARDC	6	124.305	3.11149	118.348	138.173	Chr06_61067074;Chr06_61141830;Chr06_61159719;Chr06_61190368;Chr06_61256038
Chinese_Amber	34	12.9856	WSC_Sugar	1	99.4207	3.32249	35.99	113.461	Chr01_14088734;Chr01_14161533;Chr01_14264401;Chr01_17604946;Chr01_18045968;Chr01_18307865;Chr01_19416491;Chr01_19458880;Chr01_19467695;Chr01_19490849;Chr01_20193864;Chr01_20195268;Chr01_20294180;Chr01_21242041;Chr01_21305951;Chr01_21450093;Chr01_21578389;Chr01_21627567;Chr01_22026762;Chr01_22269268;Chr01_22460991;Chr01_22484566;Chr01_22484714;Chr01_22506426;Chr01_22700620;Chr01_24817660;Chr01_248…
Chinese_Amber	34	14.4857	WSC_Sugar	2	53.3296	3.73786	31.4288	59.4991	Chr02_3772744;Chr02_3886231;Chr02_3896130;Chr02_3916958;Chr02_3917061;Chr02_3917239;Chr02_3918337;Chr02_3918445;Chr02_3918475;Chr02_3944517;Chr02_3947081;Chr02_3947275;Chr02_4098822;Chr02_4139531;Chr02_4149600;Chr02_4149648;Chr02_4155163;Chr02_4159770;Chr02_4165738;Chr02_4206062;Chr02_4227562;Chr02_4244470;Chr02_4269075;Chr02_4270147;Chr02_4271194;Chr02_4288014;Chr02_4290640;Chr02_4290679;Chr02_4…
Chinese_Amber	34	12.55	WSC_Sugar	6	0.340856	3.20321	0.340856	6.65434	Chr06_340856;Chr06_347617
Chinese_Amber	34	18.9803	WSC_Sugar	6	72.0936	5.0275	57.6741	78.623	Chr06_42778344;Chr06_43246423;Chr06_43578517;Chr06_43635453;Chr06_43769831;Chr06_43989437;Chr06_44381897;Chr06_44625703;Chr06_45034822;Chr06_45160649;Chr06_45160693;Chr06_45219584;Chr06_45222852;Chr06_45231830;Chr06_45289676;Chr06_45648143;Chr06_45727345;Chr06_45780896;Chr06_45798649;Chr06_45805778;Chr06_45807062;Chr06_45809892;Chr06_45810560;Chr06_45810810;Chr06_45810817;Chr06_45831861;Chr06_458…
Chinese_Amber	34	11.8066	WSC_Sugar	6	124.305	3.00101	118.348	138.173	Chr06_61067074;Chr06_61141830;Chr06_61159719;Chr06_61190368;Chr06_61256038
Chinese_Amber	34	14.1022	WSC_Sugar	8	86.5657	3.63098	73.6117	100.817	Chr08_5879744;Chr08_6072608;Chr08_6073284;Chr08_6153616;Chr08_6233819;Chr08_6277673;Chr08_6284343;Chr08_6344997;Chr08_6384357;Chr08_6386051;Chr08_6461042;Chr08_6523180;Chr08_6983495;Chr08_7017604;Chr08_7096632;Chr08_8386039;Chr08_8733706;Chr08_8891365;Chr08_9637898;Chr08_10135924;Chr08_13096673;Chr08_14119015;Chr08_14120347;Chr08_14247790;Chr08_14313402;Chr08_15508722;Chr08_17996175;Chr08_2184485…
Chinese_Amber	34	14.6499	WSC_Sugar	8	126.423	3.78377	122.301	149.591	Chr08_60449317;Chr08_60492603;Chr08_60501912;Chr08_60508177;Chr08_60508730;Chr08_60535966;Chr08_60540070;Chr08_60565301;Chr08_60597185;Chr08_60597206;Chr08_60669937;Chr08_60734495;Chr08_60828169;Chr08_60848250;Chr08_61021604;Chr08_61024463;Chr08_61103667;Chr08_61185933;Chr08_61295526;Chr08_61297013;Chr08_61326956;Chr08_61345574;Chr08_61350225;Chr08_61366907;Chr08_61404059;Chr08_61544031;Chr08_615…
Leoti	9	21.2498	Crude.protein	3	45.8595	5.70616	43.8954	51.1557	Chr03_9154960;Chr03_9159462;Chr03_9186083;Chr03_9190683;Chr03_9466183;Chr03_9589244;Chr03_9606971;Chr03_9798386;Chr03_9915691;Chr03_9920461;Chr03_10093258;Chr03_10301262;Chr03_10304715;Chr03_10392159;Chr03_10429801;Chr03_11235282
Leoti	9	24.4321	Crude.protein	3	62.3175	6.69143	54.7427	77.8275	Chr03_12946947;Chr03_13911787;Chr03_14940769;Chr03_15156688;Chr03_15195248;Chr03_15768752;Chr03_15941194;Chr03_16147012;Chr03_16335094;Chr03_19010308;Chr03_19929859;Chr03_50668118;Chr03_51098920;Chr03_51299828;Chr03_51465999;Chr03_51617000;Chr03_51779597;Chr03_51907128;Chr03_51959651;Chr03_51976750;Chr03_52261094;Chr03_52368220;Chr03_52694099;Chr03_53498098;Chr03_53766677;Chr03_53891009;Chr03_541…
Leoti	9	12.6092	Crude.protein	5	87.7127	3.21939	80.4145	93.6147	Chr05_67592054;Chr05_67604143;Chr05_67859282;Chr05_67924081;Chr05_68117717;Chr05_68261441;Chr05_68433198;Chr05_68553762;Chr05_68657045;Chr05_68847798;Chr05_69031937;Chr05_69452007;Chr05_69588762;Chr05_69624235;Chr05_69776054;Chr05_69847584;Chr05_70206306;Chr05_70334808;Chr05_70679378;Chr05_70760956;Chr05_70880709;Chr05_70989082;Chr05_71668520;Chr05_71726521;Chr05_71787995
Leoti	10	12.083	DCAD	5	83.6872	3.076	58.8978	93.6147	Chr05_63462607;Chr05_63984289;Chr05_64031485;Chr05_64145813;Chr05_64425424;Chr05_64543638;Chr05_64664262;Chr05_64974701;Chr05_65045526;Chr05_65114626;Chr05_65525676;Chr05_65844796;Chr05_66114368;Chr05_66381666;Chr05_66429411;Chr05_66457188;Chr05_67015584;Chr05_67185680;Chr05_67285836;Chr05_67592054;Chr05_67604143;Chr05_67859282;Chr05_67924081;Chr05_68117717;Chr05_68261441;Chr05_68433198;Chr05_685…
Leoti	14	12.236	Lignin	3	107.549	3.11759	100.259	114.479	Chr03_60121339;Chr03_60397984;Chr03_60677345;Chr03_60677349;Chr03_61062206;Chr03_61336271;Chr03_61478291;Chr03_61740734;Chr03_61992126;Chr03_62247200;Chr03_62249415;Chr03_63575931;Chr03_63623778;Chr03_63670987;Chr03_65146973;Chr03_65189343;Chr03_65353608
Leoti	15	12.358	Lignin_.NDF	9	12.356	3.15083	5.3335	19.1407	Chr09_1187647;Chr09_1271129;Chr09_1433000;Chr09_1808129;Chr09_2471039;Chr09_2481462;Chr09_2530232;Chr09_2580435;Chr09_2621262;Chr09_2697300;Chr09_2702535;Chr09_2723732
Leoti	16	12.1372	Mg	5	87.7127	3.09072	80.4145	93.6147	Chr05_67592054;Chr05_67604143;Chr05_67859282;Chr05_67924081;Chr05_68117717;Chr05_68261441;Chr05_68433198;Chr05_68553762;Chr05_68657045;Chr05_68847798;Chr05_69031937;Chr05_69452007;Chr05_69588762;Chr05_69624235;Chr05_69776054;Chr05_69847584;Chr05_70206306;Chr05_70334808;Chr05_70679378;Chr05_70760956;Chr05_70880709;Chr05_70989082;Chr05_71668520;Chr05_71726521;Chr05_71787995
Leoti	17	12.1037	Moisture	2	111.728	3.08162	108.445	130.234	Chr02_67653814;Chr02_67848094;Chr02_67849320;Chr02_67980683;Chr02_67980903;Chr02_68458099;Chr02_68909801;Chr02_69068634;Chr02_69536619;Chr02_69611249;Chr02_69710836;Chr02_69754673;Chr02_69941202;Chr02_69942467;Chr02_69972217;Chr02_70105366;Chr02_70591486;Chr02_70595637;Chr02_70910769;Chr02_71225051;Chr02_71733953;Chr02_71755302;Chr02_72357595;Chr02_72930413;Chr02_72983871;Chr02_73519337
Leoti	20	13.7142	NDICP_w.oNa2SO3	3	57.372	3.52334	44.1403	77.8275	Chr03_9159462;Chr03_9186083;Chr03_9190683;Chr03_9466183;Chr03_9589244;Chr03_9606971;Chr03_9798386;Chr03_9915691;Chr03_9920461;Chr03_10093258;Chr03_10301262;Chr03_10304715;Chr03_10392159;Chr03_10429801;Chr03_11235282;Chr03_11300530;Chr03_11488151;Chr03_11710964;Chr03_11967908;Chr03_12068015;Chr03_12266674;Chr03_12751531;Chr03_12819353;Chr03_12946947;Chr03_13911787;Chr03_14940769;Chr03_15156688;Chr…
Leoti	21	13.7458	NEG_OARDC	7	77.0822	3.53209	70.2199	83.6252	Chr07_59040133;Chr07_59084881;Chr07_59177497;Chr07_59348215;Chr07_59404098;Chr07_59417972;Chr07_59442330;Chr07_59811910;Chr07_59954298;Chr07_60023465;Chr07_60061142;Chr07_60271640;Chr07_60626967;Chr07_60931512;Chr07_61259218;Chr07_61388582
Leoti	23	12.9503	NEL3x_OARDC	7	77.0822	3.31281	65.1287	83.6252	Chr07_57964855;Chr07_57980825;Chr07_58159722;Chr07_58474481;Chr07_58548754;Chr07_58839615;Chr07_58919522;Chr07_58955414;Chr07_59040133;Chr07_59084881;Chr07_59177497;Chr07_59348215;Chr07_59404098;Chr07_59417972;Chr07_59442330;Chr07_59811910;Chr07_59954298;Chr07_60023465;Chr07_60061142;Chr07_60271640;Chr07_60626967;Chr07_60931512;Chr07_61259218;Chr07_61388582
Leoti	24	13.1003	NEM_ADF	3	107.549	3.354	100.918	118.72	Chr03_60397984;Chr03_60677345;Chr03_60677349;Chr03_61062206;Chr03_61336271;Chr03_61478291;Chr03_61740734;Chr03_61992126;Chr03_62247200;Chr03_62249415;Chr03_63575931;Chr03_63623778;Chr03_63670987;Chr03_65146973;Chr03_65189343;Chr03_65353608;Chr03_65882564;Chr03_65939212;Chr03_66002103;Chr03_66370448;Chr03_66711646
Leoti	24	17.4423	NEM_ADF	7	63.107	4.57834	59.3262	77.0822	Chr07_57256232;Chr07_57319261;Chr07_57354464;Chr07_57525511;Chr07_57533296;Chr07_57667589;Chr07_57811628;Chr07_57964855;Chr07_57980825;Chr07_58159722;Chr07_58474481;Chr07_58548754;Chr07_58839615;Chr07_58919522;Chr07_58955414;Chr07_59040133;Chr07_59084881;Chr07_59177497;Chr07_59348215;Chr07_59404098;Chr07_59417972;Chr07_59442330;Chr07_59811910
Leoti	25	16.0864	NEM_OARDC	7	77.0822	4.18922	61.2047	83.3793	Chr07_57354464;Chr07_57525511;Chr07_57533296;Chr07_57667589;Chr07_57811628;Chr07_57964855;Chr07_57980825;Chr07_58159722;Chr07_58474481;Chr07_58548754;Chr07_58839615;Chr07_58919522;Chr07_58955414;Chr07_59040133;Chr07_59084881;Chr07_59177497;Chr07_59348215;Chr07_59404098;Chr07_59417972;Chr07_59442330;Chr07_59811910;Chr07_59954298;Chr07_60023465;Chr07_60061142;Chr07_60271640;Chr07_60626967;Chr07_609…
Leoti	29	16.1682	S	1	33.5394	4.21253	23.5009	39.9584	Chr01_11204184;Chr01_11958561;Chr01_11966573;Chr01_11967123;Chr01_12302379;Chr01_12701714;Chr01_12914324;Chr01_12967980;Chr01_12968016;Chr01_12999874;Chr01_13332342
Leoti	29	21.6418	S	6	98.2577	5.82535	90.6907	99.3984	Chr06_55157365;Chr06_55180811;Chr06_55385274;Chr06_55442665;Chr06_55635948;Chr06_55684264;Chr06_56011338;Chr06_56254938;Chr06_56764336;Chr06_56849925;Chr06_56900710;Chr06_57122344;Chr06_57312798;Chr06_57574619;Chr06_57920316;Chr06_58209093;Chr06_58386228;Chr06_58569477;Chr06_58661136
Leoti	30	17.4737	SP.CP	3	45.8595	4.58742	44.1403	77.8275	Chr03_9159462;Chr03_9186083;Chr03_9190683;Chr03_9466183;Chr03_9589244;Chr03_9606971;Chr03_9798386;Chr03_9915691;Chr03_9920461;Chr03_10093258;Chr03_10301262;Chr03_10304715;Chr03_10392159;Chr03_10429801;Chr03_11235282;Chr03_11300530;Chr03_11488151;Chr03_11710964;Chr03_11967908;Chr03_12068015;Chr03_12266674;Chr03_12751531;Chr03_12819353;Chr03_12946947;Chr03_13911787;Chr03_14940769;Chr03_15156688;Chr…
Leoti	32	13.8164	TDN_ADF	7	63.107	3.55163	59.3262	78.0547	Chr07_57256232;Chr07_57319261;Chr07_57354464;Chr07_57525511;Chr07_57533296;Chr07_57667589;Chr07_57811628;Chr07_57964855;Chr07_57980825;Chr07_58159722;Chr07_58474481;Chr07_58548754;Chr07_58839615;Chr07_58919522;Chr07_58955414;Chr07_59040133;Chr07_59084881;Chr07_59177497;Chr07_59348215;Chr07_59404098;Chr07_59417972;Chr07_59442330;Chr07_59811910;Chr07_59954298
Leoti	32	13.0329	TDN_ADF	10	85.4276	3.33547	76.3258	98.9596	Chr10_56630287;Chr10_56661730;Chr10_56761722;Chr10_56764625;Chr10_56960144;Chr10_57050360;Chr10_57199319;Chr10_57226929;Chr10_57323889;Chr10_57369240;Chr10_57687885;Chr10_58095904;Chr10_58272779;Chr10_58763867;Chr10_59325726;Chr10_59830118;Chr10_59884216;Chr10_60070882;Chr10_60231331;Chr10_60241211;Chr10_60572599;Chr10_60603202;Chr10_60771610
PI_229841	1	65.8815	ADF	6	61.9027	25.6855	61.6821	62.8049	Chr06_50364487;Chr06_50462533;Chr06_50802500;Chr06_51013259
PI_229841	2	24.5651	AD.ICP	4	76.4464	6.73353	73.7835	78.6148	Chr04_54754482;Chr04_55515713;Chr04_55774230;Chr04_55905104
PI_229841	2	15.4133	AD.ICP	6	38.0623	3.99839	35.2575	45.2311	Chr06_7007919;Chr06_7145019;Chr06_14139576;Chr06_16399982;Chr06_17848819;Chr06_37901890;Chr06_39520061;Chr06_40071491;Chr06_40094604;Chr06_40324420;Chr06_40796100;Chr06_40986639;Chr06_41262688;Chr06_41448120;Chr06_42102150;Chr06_42411601;Chr06_42485011;Chr06_42583991;Chr06_42756998
PI_229841	2	16.1073	AD.ICP	6	56.2045	4.19516	52.1033	69.5012	Chr06_45160693;Chr06_45219628;Chr06_45312390;Chr06_45438778;Chr06_45727345;Chr06_45807062;Chr06_45934989;Chr06_46045812;Chr06_46371178;Chr06_46501068;Chr06_46570216;Chr06_47036056;Chr06_47063259;Chr06_47224520;Chr06_47316470;Chr06_47357059;Chr06_47499536;Chr06_47732885;Chr06_48365541;Chr06_48545502;Chr06_48693151;Chr06_50364487;Chr06_50462533;Chr06_50802500;Chr06_51013259;Chr06_51045400;Chr06_511…
PI_229841	4	67.3097	aNDF	6	61.9027	26.7069	61.6821	62.8049	Chr06_50364487;Chr06_50462533;Chr06_50802500;Chr06_51013259
PI_229841	4	12.5857	aNDF	7	0.540937	3.21295	0.061767	11.9705	Chr07_61767;Chr07_464645;Chr07_614433;Chr07_649313;Chr07_919333;Chr07_949892;Chr07_1360396;Chr07_1749261;Chr07_1770204;Chr07_1982486;Chr07_2264219
PI_229841	5	66.8231	aNDFom	6	61.9027	26.354	61.6821	62.8049	Chr06_50364487;Chr06_50462533;Chr06_50802500;Chr06_51013259
PI_229841	5	13.8331	aNDFom	7	0.540937	3.55629	0.061767	10.7736	Chr07_61767;Chr07_464645;Chr07_614433;Chr07_649313;Chr07_919333;Chr07_949892;Chr07_1360396;Chr07_1749261;Chr07_1770204;Chr07_1982486
PI_229841	6	13.1043	Ash	2	95.7304	3.35511	94.4174	117.09	Chr02_62726670;Chr02_62911773;Chr02_63154476;Chr02_63379284;Chr02_63543031;Chr02_63995915;Chr02_64467049;Chr02_65222709;Chr02_65318027;Chr02_65442027;Chr02_65445940;Chr02_65757777;Chr02_65873145;Chr02_66362896;Chr02_66412265;Chr02_66585353;Chr02_66838594;Chr02_67420690;Chr02_67934605;Chr02_67954565;Chr02_68411777;Chr02_68759209;Chr02_69126790;Chr02_69155306;Chr02_69498206;Chr02_69564121;Chr02_697…
PI_229841	6	15.7177	Ash	6	43.4027	4.0845	35.2575	53.2483	Chr06_7007919;Chr06_7145019;Chr06_14139576;Chr06_16399982;Chr06_17848819;Chr06_37901890;Chr06_39520061;Chr06_40071491;Chr06_40094604;Chr06_40324420;Chr06_40796100;Chr06_40986639;Chr06_41262688;Chr06_41448120;Chr06_42102150;Chr06_42411601;Chr06_42485011;Chr06_42583991;Chr06_42756998;Chr06_42835284;Chr06_43246423;Chr06_43650154;Chr06_43743101;Chr06_44096622;Chr06_44381897;Chr06_44824971;Chr06_44916…
PI_229841	7	25.077	Ca	6	62.1259	6.89616	58.5604	63.2544	Chr06_47224520;Chr06_47316470;Chr06_47357059;Chr06_47499536;Chr06_47732885;Chr06_48365541;Chr06_48545502;Chr06_48693151;Chr06_50364487;Chr06_50462533;Chr06_50802500;Chr06_51013259;Chr06_51045400
PI_229841	7	13.1494	Ca	10	44.9828	3.3675	26.2887	47.6063	Chr10_5674135;Chr10_5914221;Chr10_5955313;Chr10_6144526;Chr10_6372897;Chr10_6530393;Chr10_6623922;Chr10_6653211;Chr10_6697867;Chr10_7040661;Chr10_7117622;Chr10_7480369;Chr10_7913958;Chr10_8302894;Chr10_8631233;Chr10_8722956;Chr10_8832996;Chr10_8951139;Chr10_9424357;Chr10_9572249;Chr10_9752057;Chr10_9808795;Chr10_10052126;Chr10_10096546;Chr10_10335139;Chr10_10541181;Chr10_10552859;Chr10_10736151;C…
PI_229841	10	14.7127	DCAD	1	15.506	3.80137	12.2205	19.4916	Chr01_7252181;Chr01_7637200;Chr01_8017627;Chr01_8091743;Chr01_8192861;Chr01_9270291;Chr01_9961534;Chr01_10233674;Chr01_10380113;Chr01_11055107
PI_229841	11	47.9597	Dry.Matter	6	62.1259	15.6013	61.2459	62.8049	Chr06_48545502;Chr06_48693151;Chr06_50364487;Chr06_50462533;Chr06_50802500;Chr06_51013259
PI_229841	12	17.9424	EE.Fat	6	52.7922	4.72346	46.5722	58.5604	Chr06_43743101;Chr06_44096622;Chr06_44381897;Chr06_44824971;Chr06_44916730;Chr06_44999786;Chr06_45032055;Chr06_45160693;Chr06_45219628;Chr06_45312390;Chr06_45438778;Chr06_45727345;Chr06_45807062;Chr06_45934989;Chr06_46045812;Chr06_46371178;Chr06_46501068;Chr06_46570216;Chr06_47036056;Chr06_47063259;Chr06_47224520
PI_229841	13	11.8474	K	1	78.7772	3.01208	60.8783	102.375	Chr01_27516557;Chr01_31284012;Chr01_51015562;Chr01_51131235;Chr01_51232885;Chr01_51488517;Chr01_51590107;Chr01_52829807;Chr01_53544239;Chr01_53580519;Chr01_54248919;Chr01_55885614;Chr01_56028947;Chr01_57001435;Chr01_57095496;Chr01_58184660;Chr01_58379215;Chr01_58396596;Chr01_58515774;Chr01_58645814;Chr01_58862016;Chr01_59479276;Chr01_59558280;Chr01_59712069;Chr01_59826438;Chr01_59874259;Chr01_611…
PI_229841	13	13.2709	K	4	0.843544	3.40092	0.343361	111.713	Chr04_343361;Chr04_355999;Chr04_388787;Chr04_423278;Chr04_466256;Chr04_982859;Chr04_1109759;Chr04_1120447;Chr04_1183653;Chr04_1304837;Chr04_1347067;Chr04_1596481;Chr04_1645468;Chr04_1733969;Chr04_2010910;Chr04_2032167;Chr04_2068806;Chr04_2210178;Chr04_2545115;Chr04_2635527;Chr04_3019044;Chr04_3277084;Chr04_3610870;Chr04_3627963;Chr04_3651396;Chr04_3694125;Chr04_3784516;Chr04_3830925;Chr04_3886019…
PI_229841	14	56.7376	Lignin	6	62.1259	20.0139	61.6821	62.8049	Chr06_50364487;Chr06_50462533;Chr06_50802500;Chr06_51013259
PI_229841	15	56.8222	Lignin_.NDF	6	62.1259	20.0607	61.2459	62.8049	Chr06_48545502;Chr06_48693151;Chr06_50364487;Chr06_50462533;Chr06_50802500;Chr06_51013259
PI_229841	16	12.2131	Mg	1	67.0707	3.11137	60.8783	69.5221	Chr01_27516557;Chr01_31284012;Chr01_51015562;Chr01_51131235;Chr01_51232885;Chr01_51488517;Chr01_51590107;Chr01_52829807;Chr01_53544239;Chr01_53580519;Chr01_54248919;Chr01_55885614;Chr01_56028947;Chr01_57001435;Chr01_57095496;Chr01_58184660
PI_229841	17	59.8037	Moisture	6	62.1259	21.7698	61.6821	62.8049	Chr06_50364487;Chr06_50462533;Chr06_50802500;Chr06_51013259
PI_229841	19	66.5538	NDF	6	61.9027	26.161	61.6821	62.8049	Chr06_50364487;Chr06_50462533;Chr06_50802500;Chr06_51013259
PI_229841	19	14.9908	NDF	7	0.540937	3.87937	0.061767	9.5324	Chr07_61767;Chr07_464645;Chr07_614433;Chr07_649313;Chr07_919333;Chr07_949892;Chr07_1360396;Chr07_1749261;Chr07_1770204
PI_229841	21	64.2689	NEG_OARDC	6	61.9027	24.5824	61.6821	62.8049	Chr06_50364487;Chr06_50462533;Chr06_50802500;Chr06_51013259
PI_229841	21	12.8629	NEG_OARDC	7	0.540937	3.28882	0.061767	16.3352	Chr07_61767;Chr07_464645;Chr07_614433;Chr07_649313;Chr07_919333;Chr07_949892;Chr07_1360396;Chr07_1749261;Chr07_1770204;Chr07_1982486;Chr07_2264219;Chr07_2440943;Chr07_2491861;Chr07_2567673;Chr07_2692986;Chr07_2795934
PI_229841	22	35.2965	NEL3x_ADF	6	61.9027	10.399	60.3806	63.2544	Chr06_47732885;Chr06_48365541;Chr06_48545502;Chr06_48693151;Chr06_50364487;Chr06_50462533;Chr06_50802500;Chr06_51013259;Chr06_51045400
PI_229841	23	64.6767	NEL3x_OARDC	6	61.9027	24.8566	61.6821	62.8049	Chr06_50364487;Chr06_50462533;Chr06_50802500;Chr06_51013259
PI_229841	24	72.3644	NEM_ADF	6	62.1259	30.7192	61.6821	62.8049	Chr06_50364487;Chr06_50462533;Chr06_50802500;Chr06_51013259
PI_229841	25	64.844	NEM_OARDC	6	61.9027	24.97	61.6821	62.8049	Chr06_50364487;Chr06_50462533;Chr06_50802500;Chr06_51013259
PI_229841	26	64.4267	NFC	6	61.9027	24.6882	61.6821	62.8049	Chr06_50364487;Chr06_50462533;Chr06_50802500;Chr06_51013259
PI_229841	26	13.6301	NFC	7	0.540937	3.50008	0.061767	9.5324	Chr07_61767;Chr07_464645;Chr07_614433;Chr07_649313;Chr07_919333;Chr07_949892;Chr07_1360396;Chr07_1749261;Chr07_1770204
PI_229841	27	15.8094	P	2	96.8242	4.11049	87.9063	102.345	Chr02_61192343;Chr02_61501648;Chr02_61546588;Chr02_61693845;Chr02_61738317;Chr02_61859827;Chr02_61993919;Chr02_62229186;Chr02_62351034;Chr02_62682457;Chr02_62726670;Chr02_62911773;Chr02_63154476;Chr02_63379284;Chr02_63543031;Chr02_63995915;Chr02_64467049;Chr02_65222709;Chr02_65318027;Chr02_65442027;Chr02_65445940;Chr02_65757777;Chr02_65873145;Chr02_66362896
PI_229841	27	20.7892	P	6	52.7922	5.56687	51.4143	55.5302	Chr06_45032055;Chr06_45160693;Chr06_45219628;Chr06_45312390;Chr06_45438778;Chr06_45727345;Chr06_45807062;Chr06_45934989;Chr06_46045812
PI_229841	27	25.3209	P	6	61.2459	6.97404	59.9306	62.8049	Chr06_47499536;Chr06_47732885;Chr06_48365541;Chr06_48545502;Chr06_48693151;Chr06_50364487;Chr06_50462533;Chr06_50802500;Chr06_51013259
PI_229841	28	64.426	RFV	6	61.9027	24.6877	61.6821	62.8049	Chr06_50364487;Chr06_50462533;Chr06_50802500;Chr06_51013259
PI_229841	28	11.8618	RFV	7	0.540937	3.01596	0.061767	13.8489	Chr07_61767;Chr07_464645;Chr07_614433;Chr07_649313;Chr07_919333;Chr07_949892;Chr07_1360396;Chr07_1749261;Chr07_1770204;Chr07_1982486;Chr07_2264219;Chr07_2440943;Chr07_2491861;Chr07_2567673;Chr07_2692986
PI_229841	29	13.2348	S	5	66.4914	3.391	65.5904	76.4717	Chr05_64299526;Chr05_64329526;Chr05_64412971;Chr05_64843900;Chr05_65045526;Chr05_65123722;Chr05_65525676
PI_229841	29	13.2293	S	7	10.7736	3.38948	6.42437	16.3352	Chr07_1360396;Chr07_1749261;Chr07_1770204;Chr07_1982486;Chr07_2264219;Chr07_2440943;Chr07_2491861;Chr07_2567673;Chr07_2692986;Chr07_2795934
PI_229841	29	13.3434	S	10	50.8804	3.4209	43.2219	63.9235	Chr10_10096546;Chr10_10335139;Chr10_10541181;Chr10_10552859;Chr10_10736151;Chr10_11084030;Chr10_11693911;Chr10_12711256;Chr10_13014496;Chr10_13909407;Chr10_15184239;Chr10_15278611;Chr10_17844261;Chr10_25721285;Chr10_40151083;Chr10_45964389;Chr10_48576769;Chr10_48738700;Chr10_48834280;Chr10_48959984;Chr10_48963063;Chr10_49106397;Chr10_50273338;Chr10_50365854;Chr10_50424831;Chr10_51016911;Chr10_510…
PI_229841	31	13.6077	Starch	2	78.6684	3.49387	68.5149	85.1924	Chr02_58453652;Chr02_58635986;Chr02_58841939;Chr02_58872875;Chr02_59145163;Chr02_59319593;Chr02_59735773;Chr02_59799940;Chr02_59827040;Chr02_59906719;Chr02_60009146;Chr02_60010778;Chr02_60450875;Chr02_60587825;Chr02_60775899
PI_229841	31	16.4214	Starch	4	40.7876	4.28478	0.343361	57.088	Chr04_343361;Chr04_355999;Chr04_388787;Chr04_423278;Chr04_466256;Chr04_982859;Chr04_1109759;Chr04_1120447;Chr04_1183653;Chr04_1304837;Chr04_1347067;Chr04_1596481;Chr04_1645468;Chr04_1733969;Chr04_2010910;Chr04_2032167;Chr04_2068806;Chr04_2210178;Chr04_2545115;Chr04_2635527;Chr04_3019044;Chr04_3277084;Chr04_3610870;Chr04_3627963;Chr04_3651396;Chr04_3694125;Chr04_3784516;Chr04_3830925;Chr04_3886019…
PI_229841	31	15.2938	Starch	6	61.0604	3.96465	56.2045	63.9355	Chr06_46570216;Chr06_47036056;Chr06_47063259;Chr06_47224520;Chr06_47316470;Chr06_47357059;Chr06_47499536;Chr06_47732885;Chr06_48365541;Chr06_48545502;Chr06_48693151;Chr06_50364487;Chr06_50462533;Chr06_50802500;Chr06_51013259;Chr06_51045400;Chr06_51194628
PI_229841	31	11.9252	Starch	7	0.061767	3.03315	0.061767	43.5027	Chr07_61767;Chr07_464645;Chr07_614433;Chr07_649313;Chr07_919333;Chr07_949892;Chr07_1360396;Chr07_1749261;Chr07_1770204;Chr07_1982486;Chr07_2264219;Chr07_2440943;Chr07_2491861;Chr07_2567673;Chr07_2692986;Chr07_2795934;Chr07_2874329;Chr07_2953302;Chr07_3075404;Chr07_3262708;Chr07_3341315;Chr07_3407928;Chr07_3519620;Chr07_3619662;Chr07_3828841;Chr07_4215230;Chr07_4337274;Chr07_4391333;Chr07_4737780;…
PI_229841	31	12.6039	Starch	8	44.3455	3.21794	42.0125	110.287	Chr08_6115827;Chr08_6263592;Chr08_6284343;Chr08_6384322;Chr08_6523180;Chr08_6719055;Chr08_6983495;Chr08_7096632;Chr08_7950551;Chr08_8613235;Chr08_9637898;Chr08_12357915;Chr08_13131087;Chr08_14086303;Chr08_35070020;Chr08_50377645;Chr08_52131722;Chr08_52178322;Chr08_52371016;Chr08_52539665;Chr08_52638409;Chr08_53107649;Chr08_53482513;Chr08_53717488;Chr08_53810390;Chr08_54125397;Chr08_54203078;Chr08…
PI_229841	32	66.928	TDN_ADF	6	61.9027	26.4297	61.6821	62.8049	Chr06_50364487;Chr06_50462533;Chr06_50802500;Chr06_51013259
PI_229841	33	64.5613	TDN_OARDC	6	61.9027	24.7787	61.6821	62.8049	Chr06_50364487;Chr06_50462533;Chr06_50802500;Chr06_51013259
PI_229841	34	64.1983	WSC_Sugar	6	62.1259	24.5353	61.6821	62.8049	Chr06_50364487;Chr06_50462533;Chr06_50802500;Chr06_51013259
PI_229841	34	13.3724	WSC_Sugar	7	0.540937	3.42889	0.061767	9.5324	Chr07_61767;Chr07_464645;Chr07_614433;Chr07_649313;Chr07_919333;Chr07_949892;Chr07_1360396;Chr07_1749261;Chr07_1770204
PI_297130	1	14.125	ADF	6	40.752	3.63732	39.1824	43.9558	Chr06_4119745;Chr06_5405150;Chr06_5878988;Chr06_6517424;Chr06_6586196;Chr06_31670867;Chr06_37703829;Chr06_37776253;Chr06_37935823;Chr06_39552986;Chr06_39559869;Chr06_40967587;Chr06_40986639;Chr06_41583077;Chr06_41598451;Chr06_41605868;Chr06_41621414;Chr06_41649256;Chr06_41884655;Chr06_42411601
PI_297130	8	12.2534	Cl	4	72.2983	3.12233	60.7655	78.1602	Chr04_51504738;Chr04_51533532;Chr04_51571214;Chr04_51588476;Chr04_51651449;Chr04_51656137;Chr04_51772486;Chr04_51896525;Chr04_51964267;Chr04_51966859;Chr04_51967417;Chr04_51998769;Chr04_52043559;Chr04_52082709;Chr04_52871909;Chr04_53253844;Chr04_53280108;Chr04_53288758;Chr04_53397691;Chr04_53765516;Chr04_53943455;Chr04_53962403;Chr04_53968119;Chr04_54019798;Chr04_54022334;Chr04_54276836;Chr04_543…
PI_297130	14	13.4811	Lignin	4	72.2983	3.45888	63.7012	126.58	Chr04_52871909;Chr04_53253844;Chr04_53280108;Chr04_53288758;Chr04_53397691;Chr04_53765516;Chr04_53943455;Chr04_53962403;Chr04_53968119;Chr04_54019798;Chr04_54022334;Chr04_54276836;Chr04_54300294;Chr04_54489330;Chr04_55461341;Chr04_55514561;Chr04_55515713;Chr04_55552100;Chr04_56374618;Chr04_56402243;Chr04_56402362;Chr04_56534748;Chr04_56685029;Chr04_56691835;Chr04_56830668;Chr04_57429493;Chr04_574…
PI_297130	19	13.1089	NDF	1	102.939	3.35636	96.512	109.917	Chr01_64278628;Chr01_64888600;Chr01_65031516;Chr01_65047342;Chr01_66395121;Chr01_66404512;Chr01_66536610;Chr01_66555742;Chr01_66719546;Chr01_66727686;Chr01_68750910;Chr01_68821203;Chr01_69861224
PI_297130	24	11.9406	NEM_ADF	3	10.8564	3.03733	0.569696	16.2835	Chr03_569696;Chr03_781111;Chr03_799115;Chr03_1531809;Chr03_1635066
PI_297130	24	13.3447	NEM_ADF	6	40.752	3.42127	39.1824	43.9558	Chr06_4119745;Chr06_5405150;Chr06_5878988;Chr06_6517424;Chr06_6586196;Chr06_31670867;Chr06_37703829;Chr06_37776253;Chr06_37935823;Chr06_39552986;Chr06_39559869;Chr06_40967587;Chr06_40986639;Chr06_41583077;Chr06_41598451;Chr06_41605868;Chr06_41621414;Chr06_41649256;Chr06_41884655;Chr06_42411601
PI_297130	27	15.0082	P	1	29.8605	3.88427	25.9015	32.2939	Chr01_4291896;Chr01_4353422;Chr01_4401493;Chr01_4582057;Chr01_4762079;Chr01_4773830;Chr01_4861088;Chr01_4887737;Chr01_4897133;Chr01_4950332;Chr01_5891909;Chr01_6277092;Chr01_6404074;Chr01_6481481;Chr01_6575226;Chr01_6622397;Chr01_6731963;Chr01_6867783;Chr01_6874684;Chr01_6875121;Chr01_6911815;Chr01_7160963;Chr01_7480427;Chr01_9270291
PI_297130	32	13.096	TDN_ADF	6	40.752	3.3528	33.8055	54.7246	Chr06_2725126;Chr06_3382134;Chr06_3689057;Chr06_3928684;Chr06_4119745;Chr06_5405150;Chr06_5878988;Chr06_6517424;Chr06_6586196;Chr06_31670867;Chr06_37703829;Chr06_37776253;Chr06_37935823;Chr06_39552986;Chr06_39559869;Chr06_40967587;Chr06_40986639;Chr06_41583077;Chr06_41598451;Chr06_41605868;Chr06_41621414;Chr06_41649256;Chr06_41884655;Chr06_42411601;Chr06_42663727;Chr06_42778344;Chr06_42782482;Chr…
PI_297155	1	24.4864	ADF	1	150.221	6.70862	148.134	154.702	Chr01_75637943;Chr01_75644859;Chr01_75662789;Chr01_75663754;Chr01_75730982;Chr01_75748887;Chr01_75752514;Chr01_75760334;Chr01_75761689;Chr01_75762092;Chr01_75762094;Chr01_75762118;Chr01_75762119;Chr01_75764456;Chr01_75767175;Chr01_75796999;Chr01_75797128;Chr01_75801410;Chr01_75833472;Chr01_75842768;Chr01_75848285;Chr01_75865672;Chr01_75865673;Chr01_75865678;Chr01_75865727;Chr01_76051152;Chr01_760…
PI_297155	1	18.3157	ADF	6	46.7652	4.83239	45.4054	52.2844	Chr06_43246423;Chr06_43348020;Chr06_43348043;Chr06_43348063;Chr06_43348855;Chr06_43384921;Chr06_43438422;Chr06_43496581;Chr06_43578517;Chr06_43585712;Chr06_43588229;Chr06_43635453;Chr06_43650154;Chr06_43671858;Chr06_43743101;Chr06_43749701;Chr06_43754157;Chr06_43768893;Chr06_43911961;Chr06_44066431;Chr06_44092630;Chr06_44266434;Chr06_44381897;Chr06_44410039;Chr06_44420111;Chr06_44573568;Chr06_448…
PI_297155	1	39.6889	ADF	6	71.8366	12.0781	69.5455	73.311	Chr06_50181636;Chr06_50331377;Chr06_50339134;Chr06_50364487;Chr06_50400701;Chr06_50447935;Chr06_50509748;Chr06_50544502;Chr06_50556927;Chr06_50558124;Chr06_50574074;Chr06_50584696;Chr06_50584969;Chr06_50646922;Chr06_50817644;Chr06_50843754;Chr06_50848389;Chr06_50902627;Chr06_50907105;Chr06_50925319;Chr06_50932191;Chr06_50932959;Chr06_50942090;Chr06_51013259
PI_297155	2	12.0372	AD.ICP	6	0.076437	3.06356	0.076437	14.146	Chr06_76437;Chr06_140730;Chr06_179752;Chr06_307704;Chr06_329909;Chr06_331967;Chr06_331980;Chr06_331998;Chr06_332005;Chr06_332648;Chr06_332674;Chr06_334179;Chr06_340856;Chr06_347617;Chr06_348040;Chr06_362775;Chr06_364768;Chr06_504178;Chr06_526747;Chr06_530403;Chr06_582781;Chr06_586329;Chr06_600729;Chr06_604565;Chr06_722636;Chr06_727523;Chr06_809384;Chr06_902348;Chr06_908918;Chr06_953241;Chr06_9536…
PI_297155	2	11.9083	AD.ICP	6	34.3184	3.02858	30.4811	90.4756	Chr06_4081726;Chr06_4119745;Chr06_4129262;Chr06_4256623;Chr06_5405133;Chr06_5523638;Chr06_5575641;Chr06_5607814;Chr06_5635413;Chr06_5715602;Chr06_5722988;Chr06_5722994;Chr06_5762925;Chr06_5765055;Chr06_5877777;Chr06_5878988;Chr06_5878992;Chr06_5905271;Chr06_5929842;Chr06_5989562;Chr06_6051394;Chr06_6303341;Chr06_6306663;Chr06_6308141;Chr06_6352870;Chr06_6381711;Chr06_6398433;Chr06_6407877;Chr06_6…
PI_297155	2	20.9263	AD.ICP	7	73.829	5.60824	70.4337	74.531	Chr07_59556971;Chr07_59785746;Chr07_59785754;Chr07_59808206;Chr07_59903947;Chr07_59954298
PI_297155	3	15.4216	Adj_CP	1	76.3722	4.00073	64.7517	83.43	Chr01_18434009;Chr01_19158170;Chr01_19159475;Chr01_19266690;Chr01_19272182;Chr01_19416491;Chr01_19467695;Chr01_19490849;Chr01_20000090;Chr01_20000175;Chr01_20002838;Chr01_20012705;Chr01_20086099;Chr01_20193864;Chr01_20195268;Chr01_20291735;Chr01_20294180;Chr01_20317779;Chr01_20331933;Chr01_20363780;Chr01_20363789;Chr01_20363803;Chr01_20366452;Chr01_20498116;Chr01_20561178;Chr01_21212232;Chr01_212…
PI_297155	3	12.1045	Adj_CP	6	0.076437	3.08185	0.076437	14.146	Chr06_76437;Chr06_140730;Chr06_179752;Chr06_307704;Chr06_329909;Chr06_331967;Chr06_331980;Chr06_331998;Chr06_332005;Chr06_332648;Chr06_332674;Chr06_334179;Chr06_340856;Chr06_347617;Chr06_348040;Chr06_362775;Chr06_364768;Chr06_504178;Chr06_526747;Chr06_530403;Chr06_582781;Chr06_586329;Chr06_600729;Chr06_604565;Chr06_722636;Chr06_727523;Chr06_809384;Chr06_902348;Chr06_908918;Chr06_953241;Chr06_9536…
PI_297155	3	12.6367	Adj_CP	6	88.0198	3.22691	67.5356	90.4756	Chr06_49437792;Chr06_49444483;Chr06_49444630;Chr06_49444747;Chr06_49698122;Chr06_49720823;Chr06_49740339;Chr06_49760529;Chr06_49804102;Chr06_49839022;Chr06_49852886;Chr06_49897928;Chr06_50100727;Chr06_50174140;Chr06_50181636;Chr06_50331377;Chr06_50339134;Chr06_50364487;Chr06_50400701;Chr06_50447935;Chr06_50509748;Chr06_50544502;Chr06_50556927;Chr06_50558124;Chr06_50574074;Chr06_50584696;Chr06_505…
PI_297155	3	15.581	Adj_CP	7	20.3214	4.04578	11.9177	21.7695	Chr07_1445474;Chr07_1535565;Chr07_1535594;Chr07_1628702;Chr07_1657856;Chr07_1764011;Chr07_1891754;Chr07_1894907;Chr07_1908863;Chr07_1982486;Chr07_2065920;Chr07_2127266;Chr07_2155276;Chr07_2155521;Chr07_2183593;Chr07_2264219;Chr07_2337658;Chr07_2348681;Chr07_2349269;Chr07_2440943;Chr07_2444545;Chr07_2445324;Chr07_2445347;Chr07_2506109;Chr07_2508254;Chr07_2509319;Chr07_2513100;Chr07_2513131;Chr07_2…
PI_297155	3	18.0606	Adj_CP	7	73.829	4.75791	70.4337	74.9958	Chr07_59556971;Chr07_59785746;Chr07_59785754;Chr07_59808206;Chr07_59903947;Chr07_59954298;Chr07_60023465
PI_297155	4	23.3113	aNDF	1	150.221	6.33977	148.134	154.702	Chr01_75637943;Chr01_75644859;Chr01_75662789;Chr01_75663754;Chr01_75730982;Chr01_75748887;Chr01_75752514;Chr01_75760334;Chr01_75761689;Chr01_75762092;Chr01_75762094;Chr01_75762118;Chr01_75762119;Chr01_75764456;Chr01_75767175;Chr01_75796999;Chr01_75797128;Chr01_75801410;Chr01_75833472;Chr01_75842768;Chr01_75848285;Chr01_75865672;Chr01_75865673;Chr01_75865678;Chr01_75865727;Chr01_76051152;Chr01_760…
PI_297155	4	18.9118	aNDF	6	46.7652	5.00734	45.4054	52.2844	Chr06_43246423;Chr06_43348020;Chr06_43348043;Chr06_43348063;Chr06_43348855;Chr06_43384921;Chr06_43438422;Chr06_43496581;Chr06_43578517;Chr06_43585712;Chr06_43588229;Chr06_43635453;Chr06_43650154;Chr06_43671858;Chr06_43743101;Chr06_43749701;Chr06_43754157;Chr06_43768893;Chr06_43911961;Chr06_44066431;Chr06_44092630;Chr06_44266434;Chr06_44381897;Chr06_44410039;Chr06_44420111;Chr06_44573568;Chr06_448…
PI_297155	4	37.337	aNDF	6	71.8366	11.1644	69.5455	73.311	Chr06_50181636;Chr06_50331377;Chr06_50339134;Chr06_50364487;Chr06_50400701;Chr06_50447935;Chr06_50509748;Chr06_50544502;Chr06_50556927;Chr06_50558124;Chr06_50574074;Chr06_50584696;Chr06_50584969;Chr06_50646922;Chr06_50817644;Chr06_50843754;Chr06_50848389;Chr06_50902627;Chr06_50907105;Chr06_50925319;Chr06_50932191;Chr06_50932959;Chr06_50942090;Chr06_51013259
PI_297155	5	22.7783	aNDFom	1	150.221	6.17433	148.134	154.702	Chr01_75637943;Chr01_75644859;Chr01_75662789;Chr01_75663754;Chr01_75730982;Chr01_75748887;Chr01_75752514;Chr01_75760334;Chr01_75761689;Chr01_75762092;Chr01_75762094;Chr01_75762118;Chr01_75762119;Chr01_75764456;Chr01_75767175;Chr01_75796999;Chr01_75797128;Chr01_75801410;Chr01_75833472;Chr01_75842768;Chr01_75848285;Chr01_75865672;Chr01_75865673;Chr01_75865678;Chr01_75865727;Chr01_76051152;Chr01_760…
PI_297155	5	19.3531	aNDFom	6	46.7652	5.13767	45.4054	52.2844	Chr06_43246423;Chr06_43348020;Chr06_43348043;Chr06_43348063;Chr06_43348855;Chr06_43384921;Chr06_43438422;Chr06_43496581;Chr06_43578517;Chr06_43585712;Chr06_43588229;Chr06_43635453;Chr06_43650154;Chr06_43671858;Chr06_43743101;Chr06_43749701;Chr06_43754157;Chr06_43768893;Chr06_43911961;Chr06_44066431;Chr06_44092630;Chr06_44266434;Chr06_44381897;Chr06_44410039;Chr06_44420111;Chr06_44573568;Chr06_448…
PI_297155	5	37.3067	aNDFom	6	71.8366	11.1528	69.5455	73.311	Chr06_50181636;Chr06_50331377;Chr06_50339134;Chr06_50364487;Chr06_50400701;Chr06_50447935;Chr06_50509748;Chr06_50544502;Chr06_50556927;Chr06_50558124;Chr06_50574074;Chr06_50584696;Chr06_50584969;Chr06_50646922;Chr06_50817644;Chr06_50843754;Chr06_50848389;Chr06_50902627;Chr06_50907105;Chr06_50925319;Chr06_50932191;Chr06_50932959;Chr06_50942090;Chr06_51013259
PI_297155	6	14.4251	Ash	7	20.3214	3.72096	17.9555	21.7695	Chr07_2183593;Chr07_2264219;Chr07_2337658;Chr07_2348681;Chr07_2349269;Chr07_2440943;Chr07_2444545;Chr07_2445324;Chr07_2445347;Chr07_2506109;Chr07_2508254;Chr07_2509319;Chr07_2513100;Chr07_2513131;Chr07_2519769;Chr07_2567673;Chr07_2567764;Chr07_2569732
PI_297155	6	35.1857	Ash	7	73.829	10.3581	71.3654	74.531	Chr07_59808206;Chr07_59903947;Chr07_59954298
PI_297155	7	13.1465	Ca	4	0.343361	3.36669	0.343361	4.95943	Chr04_343361;Chr04_355999;Chr04_388787;Chr04_421367;Chr04_421485;Chr04_423178;Chr04_423278;Chr04_466252;Chr04_691556;Chr04_691564;Chr04_691566;Chr04_691963;Chr04_953868;Chr04_982859;Chr04_990267;Chr04_1009112;Chr04_1009682;Chr04_1055249
PI_297155	7	19.659	Ca	6	87.3107	5.22846	70.845	88.4891	Chr06_50331377;Chr06_50339134;Chr06_50364487;Chr06_50400701;Chr06_50447935;Chr06_50509748;Chr06_50544502;Chr06_50556927;Chr06_50558124;Chr06_50574074;Chr06_50584696;Chr06_50584969;Chr06_50646922;Chr06_50817644;Chr06_50843754;Chr06_50848389;Chr06_50902627;Chr06_50907105;Chr06_50925319;Chr06_50932191;Chr06_50932959;Chr06_50942090;Chr06_51013259;Chr06_51016225;Chr06_51045400;Chr06_51054287;Chr06_511…
PI_297155	7	22.2544	Ca	7	73.829	6.01284	67.2812	74.531	Chr07_59084881;Chr07_59512451;Chr07_59519118;Chr07_59551793;Chr07_59556353;Chr07_59556971;Chr07_59785746;Chr07_59785754;Chr07_59808206;Chr07_59903947;Chr07_59954298
PI_297155	8	17.9515	Cl	4	69.8514	4.72612	64.2518	75.0701	Chr04_53742478;Chr04_53765516;Chr04_53812009;Chr04_53819399;Chr04_53825633;Chr04_53833005;Chr04_53833101;Chr04_53859573;Chr04_53860504;Chr04_53871738;Chr04_53937390;Chr04_53943455;Chr04_53962403;Chr04_53968119;Chr04_53997259;Chr04_54019798;Chr04_54022334;Chr04_54041657;Chr04_54055661;Chr04_54072600;Chr04_54073244;Chr04_54102455;Chr04_54104615;Chr04_54211593;Chr04_54276903;Chr04_54300294;Chr04_543…
PI_297155	9	18.2946	Crude.protein	3	40.1387	4.82621	28.8742	48.1055	Chr03_3930146;Chr03_4269575;Chr03_4481100;Chr03_4578897;Chr03_4581117;Chr03_4592766;Chr03_4606942;Chr03_4624026;Chr03_4679218;Chr03_4831751;Chr03_4859140;Chr03_4870774;Chr03_4872831;Chr03_4878656;Chr03_4970588;Chr03_5021066;Chr03_5042314;Chr03_5141398;Chr03_5151643;Chr03_5165375;Chr03_5171440;Chr03_5202477;Chr03_5222969;Chr03_5228420;Chr03_5301007;Chr03_5419038;Chr03_5481395;Chr03_5493645;Chr03_5…
PI_297155	9	13.3259	Crude.protein	7	20.3214	3.41609	17.9555	21.7695	Chr07_2183593;Chr07_2264219;Chr07_2337658;Chr07_2348681;Chr07_2349269;Chr07_2440943;Chr07_2444545;Chr07_2445324;Chr07_2445347;Chr07_2506109;Chr07_2508254;Chr07_2509319;Chr07_2513100;Chr07_2513131;Chr07_2519769;Chr07_2567673;Chr07_2567764;Chr07_2569732
PI_297155	9	20.7425	Crude.protein	7	73.829	5.55278	67.2812	74.531	Chr07_59084881;Chr07_59512451;Chr07_59519118;Chr07_59551793;Chr07_59556353;Chr07_59556971;Chr07_59785746;Chr07_59785754;Chr07_59808206;Chr07_59903947;Chr07_59954298
PI_297155	11	33.8361	Dry.Matter	6	73.311	9.86584	71.3482	77.7101	Chr06_50574074;Chr06_50584696;Chr06_50584969;Chr06_50646922;Chr06_50817644;Chr06_50843754;Chr06_50848389;Chr06_50902627;Chr06_50907105;Chr06_50925319;Chr06_50932191;Chr06_50932959;Chr06_50942090;Chr06_51013259;Chr06_51016225;Chr06_51045400;Chr06_51054287;Chr06_51109202;Chr06_51144358;Chr06_51194628;Chr06_51209638;Chr06_51276430;Chr06_51282511;Chr06_51284025;Chr06_51284095;Chr06_51284109;Chr06_512…
PI_297155	13	14.1293	K	3	36.2236	3.63852	30.5031	43.9635	Chr03_4624026;Chr03_4679218;Chr03_4831751;Chr03_4859140;Chr03_4870774;Chr03_4872831;Chr03_4878656;Chr03_4970588;Chr03_5021066;Chr03_5042314;Chr03_5141398;Chr03_5151643;Chr03_5165375;Chr03_5171440;Chr03_5202477;Chr03_5222969;Chr03_5228420;Chr03_5301007;Chr03_5419038;Chr03_5481395;Chr03_5493645;Chr03_5535752;Chr03_5564004;Chr03_5587695;Chr03_5619209;Chr03_5620530;Chr03_5636341;Chr03_5661868;Chr03_5…
PI_297155	13	12.8768	K	6	22.7848	3.29263	10.5506	25.9635	Chr06_1398950;Chr06_1436544;Chr06_1439249;Chr06_1548566;Chr06_1569607;Chr06_1569715;Chr06_1595386;Chr06_1595423;Chr06_1641538;Chr06_1668841;Chr06_1671082;Chr06_1697231;Chr06_1732808;Chr06_1744468;Chr06_1784277;Chr06_1900994;Chr06_1910009;Chr06_1911457;Chr06_1924894;Chr06_1924929;Chr06_1941077;Chr06_1948850;Chr06_2013810;Chr06_2013907;Chr06_2072558;Chr06_2187693;Chr06_2192539;Chr06_2229178;Chr06_2…
PI_297155	13	12.4761	K	7	71.1351	3.18304	19.854	86.9192	Chr07_2445347;Chr07_2506109;Chr07_2508254;Chr07_2509319;Chr07_2513100;Chr07_2513131;Chr07_2519769;Chr07_2567673;Chr07_2567764;Chr07_2569732;Chr07_2570306;Chr07_2616860;Chr07_2620887;Chr07_2624751;Chr07_2692986;Chr07_2708326;Chr07_2767546;Chr07_2795934;Chr07_2812353;Chr07_2824337;Chr07_2874329;Chr07_2953302;Chr07_2974631;Chr07_2984542;Chr07_3075404;Chr07_3096181;Chr07_3117289;Chr07_3220813;Chr07_3…
PI_297155	14	27.5185	Lignin	1	150.221	7.68752	148.134	150.928	Chr01_75637943;Chr01_75644859;Chr01_75662789;Chr01_75663754;Chr01_75730982;Chr01_75748887;Chr01_75752514;Chr01_75760334;Chr01_75761689;Chr01_75762092;Chr01_75762094;Chr01_75762118;Chr01_75762119;Chr01_75764456;Chr01_75767175;Chr01_75796999;Chr01_75797128;Chr01_75801410;Chr01_75833472;Chr01_75842768;Chr01_75848285;Chr01_75865672;Chr01_75865673;Chr01_75865678;Chr01_75865727;Chr01_76051152;Chr01_760…
PI_297155	14	15.1552	Lignin	1	163.811	3.92562	161.21	167.331	Chr01_78424707;Chr01_78429454;Chr01_78482691;Chr01_78482975;Chr01_78510091;Chr01_78510519;Chr01_78569955;Chr01_78575332;Chr01_78577048;Chr01_78610540;Chr01_78638124;Chr01_78638128;Chr01_78638131;Chr01_78640527;Chr01_78640561;Chr01_78649766;Chr01_78672138;Chr01_78686543;Chr01_78689046;Chr01_78818719;Chr01_78818722;Chr01_78818738;Chr01_78893615;Chr01_78912341;Chr01_78912454;Chr01_78917183;Chr01_789…
PI_297155	14	13.8289	Lignin	6	51.8196	3.55511	45.4054	58.3279	Chr06_43246423;Chr06_43348020;Chr06_43348043;Chr06_43348063;Chr06_43348855;Chr06_43384921;Chr06_43438422;Chr06_43496581;Chr06_43578517;Chr06_43585712;Chr06_43588229;Chr06_43635453;Chr06_43650154;Chr06_43671858;Chr06_43743101;Chr06_43749701;Chr06_43754157;Chr06_43768893;Chr06_43911961;Chr06_44066431;Chr06_44092630;Chr06_44266434;Chr06_44381897;Chr06_44410039;Chr06_44420111;Chr06_44573568;Chr06_448…
PI_297155	14	38.4846	Lignin	6	71.8366	11.6059	69.5455	73.311	Chr06_50181636;Chr06_50331377;Chr06_50339134;Chr06_50364487;Chr06_50400701;Chr06_50447935;Chr06_50509748;Chr06_50544502;Chr06_50556927;Chr06_50558124;Chr06_50574074;Chr06_50584696;Chr06_50584969;Chr06_50646922;Chr06_50817644;Chr06_50843754;Chr06_50848389;Chr06_50902627;Chr06_50907105;Chr06_50925319;Chr06_50932191;Chr06_50932959;Chr06_50942090;Chr06_51013259
PI_297155	15	12.1894	Lignin_.NDF	4	74.5921	3.10491	43.7093	76.8805	Chr04_9277214;Chr04_9371716;Chr04_9371778;Chr04_9378890;Chr04_9437646;Chr04_9443102;Chr04_9492723;Chr04_9518702;Chr04_9611322;Chr04_9807617;Chr04_9872221;Chr04_10293261;Chr04_10337740;Chr04_10346757;Chr04_10371106;Chr04_10402101;Chr04_10402140;Chr04_10430680;Chr04_10441060;Chr04_10479815;Chr04_10610381;Chr04_10649342;Chr04_10856626;Chr04_11033443;Chr04_11038320;Chr04_11111252;Chr04_11133501;Chr04…
PI_297155	15	21.2611	Lignin_.NDF	6	71.3482	5.70958	69.5455	73.311	Chr06_50181636;Chr06_50331377;Chr06_50339134;Chr06_50364487;Chr06_50400701;Chr06_50447935;Chr06_50509748;Chr06_50544502;Chr06_50556927;Chr06_50558124;Chr06_50574074;Chr06_50584696;Chr06_50584969;Chr06_50646922;Chr06_50817644;Chr06_50843754;Chr06_50848389;Chr06_50902627;Chr06_50907105;Chr06_50925319;Chr06_50932191;Chr06_50932959;Chr06_50942090;Chr06_51013259
PI_297155	16	17.1359	Mg	3	32.8349	4.48986	28.8742	50.3104	Chr03_3930146;Chr03_4269575;Chr03_4481100;Chr03_4578897;Chr03_4581117;Chr03_4592766;Chr03_4606942;Chr03_4624026;Chr03_4679218;Chr03_4831751;Chr03_4859140;Chr03_4870774;Chr03_4872831;Chr03_4878656;Chr03_4970588;Chr03_5021066;Chr03_5042314;Chr03_5141398;Chr03_5151643;Chr03_5165375;Chr03_5171440;Chr03_5202477;Chr03_5222969;Chr03_5228420;Chr03_5301007;Chr03_5419038;Chr03_5481395;Chr03_5493645;Chr03_5…
PI_297155	16	12.1883	Mg	6	0.076437	3.10461	0.076437	14.4218	Chr06_76437;Chr06_140730;Chr06_179752;Chr06_307704;Chr06_329909;Chr06_331967;Chr06_331980;Chr06_331998;Chr06_332005;Chr06_332648;Chr06_332674;Chr06_334179;Chr06_340856;Chr06_347617;Chr06_348040;Chr06_362775;Chr06_364768;Chr06_504178;Chr06_526747;Chr06_530403;Chr06_582781;Chr06_586329;Chr06_600729;Chr06_604565;Chr06_722636;Chr06_727523;Chr06_809384;Chr06_902348;Chr06_908918;Chr06_953241;Chr06_9536…
PI_297155	16	18.5249	Mg	6	88.0198	4.89364	83.9758	90.4756	Chr06_52683417;Chr06_52707294;Chr06_52710053;Chr06_52741347;Chr06_52763260;Chr06_52845156;Chr06_52983797;Chr06_53024318;Chr06_53253737;Chr06_53266498;Chr06_53297451;Chr06_53456518;Chr06_53460559;Chr06_53487491;Chr06_53504333;Chr06_53545258;Chr06_53556241;Chr06_53557504;Chr06_53559452;Chr06_53570888;Chr06_53590636;Chr06_53597710;Chr06_53599114;Chr06_53604116;Chr06_53606859;Chr06_53639038;Chr06_536…
PI_297155	16	21.7379	Mg	7	73.829	5.85467	67.2812	74.531	Chr07_59084881;Chr07_59512451;Chr07_59519118;Chr07_59551793;Chr07_59556353;Chr07_59556971;Chr07_59785746;Chr07_59785754;Chr07_59808206;Chr07_59903947;Chr07_59954298
PI_297155	17	16.5906	Moisture	1	150.221	4.33317	145.033	154.702	Chr01_74870841;Chr01_74876659;Chr01_74880837;Chr01_74970244;Chr01_74972012;Chr01_75060637;Chr01_75063378;Chr01_75073265;Chr01_75092941;Chr01_75122297;Chr01_75389954;Chr01_75392318;Chr01_75392326;Chr01_75399657;Chr01_75416270;Chr01_75494872;Chr01_75603053;Chr01_75611034;Chr01_75621195;Chr01_75622224;Chr01_75622225;Chr01_75622230;Chr01_75626278;Chr01_75635826;Chr01_75637943;Chr01_75644859;Chr01_756…
PI_297155	17	39.2796	Moisture	6	72.0732	11.9166	71.3482	73.311	Chr06_50574074;Chr06_50584696;Chr06_50584969;Chr06_50646922;Chr06_50817644;Chr06_50843754;Chr06_50848389;Chr06_50902627;Chr06_50907105;Chr06_50925319;Chr06_50932191;Chr06_50932959;Chr06_50942090;Chr06_51013259
PI_297155	18	12.9593	Na	1	155.864	3.31527	134.876	166.616	Chr01_71978619;Chr01_72252507;Chr01_72261822;Chr01_72283709;Chr01_72294370;Chr01_72302128;Chr01_72302139;Chr01_72338456;Chr01_72472084;Chr01_72533095;Chr01_72537307;Chr01_72547408;Chr01_72688702;Chr01_72699796;Chr01_72706111;Chr01_72711959;Chr01_72712467;Chr01_72737238;Chr01_72763147;Chr01_72792517;Chr01_72810077;Chr01_72848553;Chr01_72859984;Chr01_72872962;Chr01_72881871;Chr01_72934384;Chr01_729…
PI_297155	19	20.6663	NDF	1	150.221	5.52981	148.134	154.702	Chr01_75637943;Chr01_75644859;Chr01_75662789;Chr01_75663754;Chr01_75730982;Chr01_75748887;Chr01_75752514;Chr01_75760334;Chr01_75761689;Chr01_75762092;Chr01_75762094;Chr01_75762118;Chr01_75762119;Chr01_75764456;Chr01_75767175;Chr01_75796999;Chr01_75797128;Chr01_75801410;Chr01_75833472;Chr01_75842768;Chr01_75848285;Chr01_75865672;Chr01_75865673;Chr01_75865678;Chr01_75865727;Chr01_76051152;Chr01_760…
PI_297155	19	19.7228	NDF	6	46.7652	5.24742	45.4054	52.2844	Chr06_43246423;Chr06_43348020;Chr06_43348043;Chr06_43348063;Chr06_43348855;Chr06_43384921;Chr06_43438422;Chr06_43496581;Chr06_43578517;Chr06_43585712;Chr06_43588229;Chr06_43635453;Chr06_43650154;Chr06_43671858;Chr06_43743101;Chr06_43749701;Chr06_43754157;Chr06_43768893;Chr06_43911961;Chr06_44066431;Chr06_44092630;Chr06_44266434;Chr06_44381897;Chr06_44410039;Chr06_44420111;Chr06_44573568;Chr06_448…
PI_297155	19	34.7823	NDF	6	71.8366	10.2099	69.5455	73.311	Chr06_50181636;Chr06_50331377;Chr06_50339134;Chr06_50364487;Chr06_50400701;Chr06_50447935;Chr06_50509748;Chr06_50544502;Chr06_50556927;Chr06_50558124;Chr06_50574074;Chr06_50584696;Chr06_50584969;Chr06_50646922;Chr06_50817644;Chr06_50843754;Chr06_50848389;Chr06_50902627;Chr06_50907105;Chr06_50925319;Chr06_50932191;Chr06_50932959;Chr06_50942090;Chr06_51013259
PI_297155	20	12.2624	NDICP_w.oNa2SO3	1	76.3722	3.12478	61.0019	109.215	Chr01_18116028;Chr01_18229717;Chr01_18239481;Chr01_18278307;Chr01_18307865;Chr01_18399707;Chr01_18434009;Chr01_19158170;Chr01_19159475;Chr01_19266690;Chr01_19272182;Chr01_19416491;Chr01_19467695;Chr01_19490849;Chr01_20000090;Chr01_20000175;Chr01_20002838;Chr01_20012705;Chr01_20086099;Chr01_20193864;Chr01_20195268;Chr01_20291735;Chr01_20294180;Chr01_20317779;Chr01_20331933;Chr01_20363780;Chr01_203…
PI_297155	20	14.5451	NDICP_w.oNa2SO3	7	20.3214	3.75447	17.9555	21.7695	Chr07_2183593;Chr07_2264219;Chr07_2337658;Chr07_2348681;Chr07_2349269;Chr07_2440943;Chr07_2444545;Chr07_2445324;Chr07_2445347;Chr07_2506109;Chr07_2508254;Chr07_2509319;Chr07_2513100;Chr07_2513131;Chr07_2519769;Chr07_2567673;Chr07_2567764;Chr07_2569732
PI_297155	20	29.6739	NDICP_w.oNa2SO3	7	73.829	8.40859	71.3654	74.531	Chr07_59808206;Chr07_59903947;Chr07_59954298
PI_297155	21	23.3569	NEG_OARDC	1	150.221	6.35397	148.134	150.928	Chr01_75637943;Chr01_75644859;Chr01_75662789;Chr01_75663754;Chr01_75730982;Chr01_75748887;Chr01_75752514;Chr01_75760334;Chr01_75761689;Chr01_75762092;Chr01_75762094;Chr01_75762118;Chr01_75762119;Chr01_75764456;Chr01_75767175;Chr01_75796999;Chr01_75797128;Chr01_75801410;Chr01_75833472;Chr01_75842768;Chr01_75848285;Chr01_75865672;Chr01_75865673;Chr01_75865678;Chr01_75865727;Chr01_76051152;Chr01_760…
PI_297155	21	16.0256	NEG_OARDC	6	46.3184	4.17193	45.4054	52.2844	Chr06_43246423;Chr06_43348020;Chr06_43348043;Chr06_43348063;Chr06_43348855;Chr06_43384921;Chr06_43438422;Chr06_43496581;Chr06_43578517;Chr06_43585712;Chr06_43588229;Chr06_43635453;Chr06_43650154;Chr06_43671858;Chr06_43743101;Chr06_43749701;Chr06_43754157;Chr06_43768893;Chr06_43911961;Chr06_44066431;Chr06_44092630;Chr06_44266434;Chr06_44381897;Chr06_44410039;Chr06_44420111;Chr06_44573568;Chr06_448…
PI_297155	21	36.5405	NEG_OARDC	6	71.8366	10.8627	69.5455	73.311	Chr06_50181636;Chr06_50331377;Chr06_50339134;Chr06_50364487;Chr06_50400701;Chr06_50447935;Chr06_50509748;Chr06_50544502;Chr06_50556927;Chr06_50558124;Chr06_50574074;Chr06_50584696;Chr06_50584969;Chr06_50646922;Chr06_50817644;Chr06_50843754;Chr06_50848389;Chr06_50902627;Chr06_50907105;Chr06_50925319;Chr06_50932191;Chr06_50932959;Chr06_50942090;Chr06_51013259
PI_297155	21	11.9794	NEG_OARDC	7	73.829	3.04785	0.061767	78.671	Chr07_61767;Chr07_146877;Chr07_168262;Chr07_278186;Chr07_439501;Chr07_493153;Chr07_508746;Chr07_537231;Chr07_540431;Chr07_570062;Chr07_591202;Chr07_595292;Chr07_599215;Chr07_692733;Chr07_698654;Chr07_730471;Chr07_919333;Chr07_1445474;Chr07_1535565;Chr07_1535594;Chr07_1628702;Chr07_1657856;Chr07_1764011;Chr07_1891754;Chr07_1894907;Chr07_1908863;Chr07_1982486;Chr07_2065920;Chr07_2127266;Chr07_21552…
PI_297155	22	17.9046	NEL3x_ADF	1	150.221	4.71246	148.134	154.702	Chr01_75637943;Chr01_75644859;Chr01_75662789;Chr01_75663754;Chr01_75730982;Chr01_75748887;Chr01_75752514;Chr01_75760334;Chr01_75761689;Chr01_75762092;Chr01_75762094;Chr01_75762118;Chr01_75762119;Chr01_75764456;Chr01_75767175;Chr01_75796999;Chr01_75797128;Chr01_75801410;Chr01_75833472;Chr01_75842768;Chr01_75848285;Chr01_75865672;Chr01_75865673;Chr01_75865678;Chr01_75865727;Chr01_76051152;Chr01_760…
PI_297155	22	46.8829	NEL3x_ADF	6	71.8366	15.1121	71.3482	73.311	Chr06_50574074;Chr06_50584696;Chr06_50584969;Chr06_50646922;Chr06_50817644;Chr06_50843754;Chr06_50848389;Chr06_50902627;Chr06_50907105;Chr06_50925319;Chr06_50932191;Chr06_50932959;Chr06_50942090;Chr06_51013259
PI_297155	23	25.9394	NEL3x_OARDC	1	150.221	7.17269	149.542	150.928	Chr01_75644859;Chr01_75662789;Chr01_75663754;Chr01_75730982;Chr01_75748887;Chr01_75752514;Chr01_75760334;Chr01_75761689;Chr01_75762092;Chr01_75762094;Chr01_75762118;Chr01_75762119;Chr01_75764456;Chr01_75767175;Chr01_75796999;Chr01_75797128;Chr01_75801410;Chr01_75833472;Chr01_75842768;Chr01_75848285;Chr01_75865672;Chr01_75865673;Chr01_75865678;Chr01_75865727;Chr01_76051152;Chr01_76056140;Chr01_760…
PI_297155	23	11.8056	NEL3x_OARDC	6	0.076437	3.00074	0.076437	14.4218	Chr06_76437;Chr06_140730;Chr06_179752;Chr06_307704;Chr06_329909;Chr06_331967;Chr06_331980;Chr06_331998;Chr06_332005;Chr06_332648;Chr06_332674;Chr06_334179;Chr06_340856;Chr06_347617;Chr06_348040;Chr06_362775;Chr06_364768;Chr06_504178;Chr06_526747;Chr06_530403;Chr06_582781;Chr06_586329;Chr06_600729;Chr06_604565;Chr06_722636;Chr06_727523;Chr06_809384;Chr06_902348;Chr06_908918;Chr06_953241;Chr06_9536…
PI_297155	23	14.8918	NEL3x_OARDC	6	46.3184	3.85156	45.4054	52.2844	Chr06_43246423;Chr06_43348020;Chr06_43348043;Chr06_43348063;Chr06_43348855;Chr06_43384921;Chr06_43438422;Chr06_43496581;Chr06_43578517;Chr06_43585712;Chr06_43588229;Chr06_43635453;Chr06_43650154;Chr06_43671858;Chr06_43743101;Chr06_43749701;Chr06_43754157;Chr06_43768893;Chr06_43911961;Chr06_44066431;Chr06_44092630;Chr06_44266434;Chr06_44381897;Chr06_44410039;Chr06_44420111;Chr06_44573568;Chr06_448…
PI_297155	23	33.9544	NEL3x_OARDC	6	71.8366	9.90857	69.5455	73.311	Chr06_50181636;Chr06_50331377;Chr06_50339134;Chr06_50364487;Chr06_50400701;Chr06_50447935;Chr06_50509748;Chr06_50544502;Chr06_50556927;Chr06_50558124;Chr06_50574074;Chr06_50584696;Chr06_50584969;Chr06_50646922;Chr06_50817644;Chr06_50843754;Chr06_50848389;Chr06_50902627;Chr06_50907105;Chr06_50925319;Chr06_50932191;Chr06_50932959;Chr06_50942090;Chr06_51013259
PI_297155	23	14.1125	NEL3x_OARDC	7	73.829	3.63386	6.92429	77.4393	Chr07_919333;Chr07_1445474;Chr07_1535565;Chr07_1535594;Chr07_1628702;Chr07_1657856;Chr07_1764011;Chr07_1891754;Chr07_1894907;Chr07_1908863;Chr07_1982486;Chr07_2065920;Chr07_2127266;Chr07_2155276;Chr07_2155521;Chr07_2183593;Chr07_2264219;Chr07_2337658;Chr07_2348681;Chr07_2349269;Chr07_2440943;Chr07_2444545;Chr07_2445324;Chr07_2445347;Chr07_2506109;Chr07_2508254;Chr07_2509319;Chr07_2513100;Chr07_25…
PI_297155	24	22.2965	NEM_ADF	1	150.221	6.02578	148.134	150.928	Chr01_75637943;Chr01_75644859;Chr01_75662789;Chr01_75663754;Chr01_75730982;Chr01_75748887;Chr01_75752514;Chr01_75760334;Chr01_75761689;Chr01_75762092;Chr01_75762094;Chr01_75762118;Chr01_75762119;Chr01_75764456;Chr01_75767175;Chr01_75796999;Chr01_75797128;Chr01_75801410;Chr01_75833472;Chr01_75842768;Chr01_75848285;Chr01_75865672;Chr01_75865673;Chr01_75865678;Chr01_75865727;Chr01_76051152;Chr01_760…
PI_297155	24	19.6769	NEM_ADF	6	46.7652	5.23376	45.4054	52.2844	Chr06_43246423;Chr06_43348020;Chr06_43348043;Chr06_43348063;Chr06_43348855;Chr06_43384921;Chr06_43438422;Chr06_43496581;Chr06_43578517;Chr06_43585712;Chr06_43588229;Chr06_43635453;Chr06_43650154;Chr06_43671858;Chr06_43743101;Chr06_43749701;Chr06_43754157;Chr06_43768893;Chr06_43911961;Chr06_44066431;Chr06_44092630;Chr06_44266434;Chr06_44381897;Chr06_44410039;Chr06_44420111;Chr06_44573568;Chr06_448…
PI_297155	24	44.3432	NEM_ADF	6	71.8366	13.9965	69.5455	73.311	Chr06_50181636;Chr06_50331377;Chr06_50339134;Chr06_50364487;Chr06_50400701;Chr06_50447935;Chr06_50509748;Chr06_50544502;Chr06_50556927;Chr06_50558124;Chr06_50574074;Chr06_50584696;Chr06_50584969;Chr06_50646922;Chr06_50817644;Chr06_50843754;Chr06_50848389;Chr06_50902627;Chr06_50907105;Chr06_50925319;Chr06_50932191;Chr06_50932959;Chr06_50942090;Chr06_51013259
PI_297155	25	22.5065	NEM_OARDC	1	150.221	6.0904	148.134	150.928	Chr01_75637943;Chr01_75644859;Chr01_75662789;Chr01_75663754;Chr01_75730982;Chr01_75748887;Chr01_75752514;Chr01_75760334;Chr01_75761689;Chr01_75762092;Chr01_75762094;Chr01_75762118;Chr01_75762119;Chr01_75764456;Chr01_75767175;Chr01_75796999;Chr01_75797128;Chr01_75801410;Chr01_75833472;Chr01_75842768;Chr01_75848285;Chr01_75865672;Chr01_75865673;Chr01_75865678;Chr01_75865727;Chr01_76051152;Chr01_760…
PI_297155	25	16.0565	NEM_OARDC	6	46.7652	4.18072	45.4054	52.2844	Chr06_43246423;Chr06_43348020;Chr06_43348043;Chr06_43348063;Chr06_43348855;Chr06_43384921;Chr06_43438422;Chr06_43496581;Chr06_43578517;Chr06_43585712;Chr06_43588229;Chr06_43635453;Chr06_43650154;Chr06_43671858;Chr06_43743101;Chr06_43749701;Chr06_43754157;Chr06_43768893;Chr06_43911961;Chr06_44066431;Chr06_44092630;Chr06_44266434;Chr06_44381897;Chr06_44410039;Chr06_44420111;Chr06_44573568;Chr06_448…
PI_297155	25	36.0176	NEM_OARDC	6	71.8366	10.6667	69.5455	73.311	Chr06_50181636;Chr06_50331377;Chr06_50339134;Chr06_50364487;Chr06_50400701;Chr06_50447935;Chr06_50509748;Chr06_50544502;Chr06_50556927;Chr06_50558124;Chr06_50574074;Chr06_50584696;Chr06_50584969;Chr06_50646922;Chr06_50817644;Chr06_50843754;Chr06_50848389;Chr06_50902627;Chr06_50907105;Chr06_50925319;Chr06_50932191;Chr06_50932959;Chr06_50942090;Chr06_51013259
PI_297155	26	19.5115	NFC	1	150.221	5.18462	148.134	154.702	Chr01_75637943;Chr01_75644859;Chr01_75662789;Chr01_75663754;Chr01_75730982;Chr01_75748887;Chr01_75752514;Chr01_75760334;Chr01_75761689;Chr01_75762092;Chr01_75762094;Chr01_75762118;Chr01_75762119;Chr01_75764456;Chr01_75767175;Chr01_75796999;Chr01_75797128;Chr01_75801410;Chr01_75833472;Chr01_75842768;Chr01_75848285;Chr01_75865672;Chr01_75865673;Chr01_75865678;Chr01_75865727;Chr01_76051152;Chr01_760…
PI_297155	26	13.9937	NFC	6	0.076437	3.60084	0.076437	14.146	Chr06_76437;Chr06_140730;Chr06_179752;Chr06_307704;Chr06_329909;Chr06_331967;Chr06_331980;Chr06_331998;Chr06_332005;Chr06_332648;Chr06_332674;Chr06_334179;Chr06_340856;Chr06_347617;Chr06_348040;Chr06_362775;Chr06_364768;Chr06_504178;Chr06_526747;Chr06_530403;Chr06_582781;Chr06_586329;Chr06_600729;Chr06_604565;Chr06_722636;Chr06_727523;Chr06_809384;Chr06_902348;Chr06_908918;Chr06_953241;Chr06_9536…
PI_297155	26	16.2182	NFC	6	46.7652	4.22677	45.4054	52.2844	Chr06_43246423;Chr06_43348020;Chr06_43348043;Chr06_43348063;Chr06_43348855;Chr06_43384921;Chr06_43438422;Chr06_43496581;Chr06_43578517;Chr06_43585712;Chr06_43588229;Chr06_43635453;Chr06_43650154;Chr06_43671858;Chr06_43743101;Chr06_43749701;Chr06_43754157;Chr06_43768893;Chr06_43911961;Chr06_44066431;Chr06_44092630;Chr06_44266434;Chr06_44381897;Chr06_44410039;Chr06_44420111;Chr06_44573568;Chr06_448…
PI_297155	26	33.4483	NFC	6	71.8366	9.72624	69.5455	73.311	Chr06_50181636;Chr06_50331377;Chr06_50339134;Chr06_50364487;Chr06_50400701;Chr06_50447935;Chr06_50509748;Chr06_50544502;Chr06_50556927;Chr06_50558124;Chr06_50574074;Chr06_50584696;Chr06_50584969;Chr06_50646922;Chr06_50817644;Chr06_50843754;Chr06_50848389;Chr06_50902627;Chr06_50907105;Chr06_50925319;Chr06_50932191;Chr06_50932959;Chr06_50942090;Chr06_51013259
PI_297155	26	13.7317	NFC	7	20.3214	3.52817	6.92429	21.7695	Chr07_919333;Chr07_1445474;Chr07_1535565;Chr07_1535594;Chr07_1628702;Chr07_1657856;Chr07_1764011;Chr07_1891754;Chr07_1894907;Chr07_1908863;Chr07_1982486;Chr07_2065920;Chr07_2127266;Chr07_2155276;Chr07_2155521;Chr07_2183593;Chr07_2264219;Chr07_2337658;Chr07_2348681;Chr07_2349269;Chr07_2440943;Chr07_2444545;Chr07_2445324;Chr07_2445347;Chr07_2506109;Chr07_2508254;Chr07_2509319;Chr07_2513100;Chr07_25…
PI_297155	26	14.3778	NFC	7	73.829	3.70776	69.7393	74.531	Chr07_59551793;Chr07_59556353;Chr07_59556971;Chr07_59785746;Chr07_59785754;Chr07_59808206;Chr07_59903947;Chr07_59954298
PI_297155	27	12.3253	P	5	47.3548	3.14191	43.8346	81.0846	Chr05_6420025;Chr05_6782279;Chr05_6782297;Chr05_6906913;Chr05_6916319;Chr05_7003269;Chr05_7076474;Chr05_7118784;Chr05_7123696;Chr05_7124828;Chr05_7183697;Chr05_7187087;Chr05_7260957;Chr05_7272536;Chr05_7304055;Chr05_7349488;Chr05_7349685;Chr05_7363141;Chr05_7379387;Chr05_7455320;Chr05_7511351;Chr05_7582902;Chr05_7599364;Chr05_7599629;Chr05_7604119;Chr05_7620941;Chr05_7659733;Chr05_7766313;Chr05_7…
PI_297155	27	15.3897	P	6	0.076437	3.99174	0.076437	14.146	Chr06_76437;Chr06_140730;Chr06_179752;Chr06_307704;Chr06_329909;Chr06_331967;Chr06_331980;Chr06_331998;Chr06_332005;Chr06_332648;Chr06_332674;Chr06_334179;Chr06_340856;Chr06_347617;Chr06_348040;Chr06_362775;Chr06_364768;Chr06_504178;Chr06_526747;Chr06_530403;Chr06_582781;Chr06_586329;Chr06_600729;Chr06_604565;Chr06_722636;Chr06_727523;Chr06_809384;Chr06_902348;Chr06_908918;Chr06_953241;Chr06_9536…
PI_297155	27	16.5792	P	6	88.0198	4.32992	67.5356	90.4756	Chr06_49437792;Chr06_49444483;Chr06_49444630;Chr06_49444747;Chr06_49698122;Chr06_49720823;Chr06_49740339;Chr06_49760529;Chr06_49804102;Chr06_49839022;Chr06_49852886;Chr06_49897928;Chr06_50100727;Chr06_50174140;Chr06_50181636;Chr06_50331377;Chr06_50339134;Chr06_50364487;Chr06_50400701;Chr06_50447935;Chr06_50509748;Chr06_50544502;Chr06_50556927;Chr06_50558124;Chr06_50574074;Chr06_50584696;Chr06_505…
PI_297155	27	13.9405	P	7	20.3214	3.58607	6.92429	21.7695	Chr07_919333;Chr07_1445474;Chr07_1535565;Chr07_1535594;Chr07_1628702;Chr07_1657856;Chr07_1764011;Chr07_1891754;Chr07_1894907;Chr07_1908863;Chr07_1982486;Chr07_2065920;Chr07_2127266;Chr07_2155276;Chr07_2155521;Chr07_2183593;Chr07_2264219;Chr07_2337658;Chr07_2348681;Chr07_2349269;Chr07_2440943;Chr07_2444545;Chr07_2445324;Chr07_2445347;Chr07_2506109;Chr07_2508254;Chr07_2509319;Chr07_2513100;Chr07_25…
PI_297155	27	23.7734	P	7	73.829	6.48414	70.4337	74.531	Chr07_59556971;Chr07_59785746;Chr07_59785754;Chr07_59808206;Chr07_59903947;Chr07_59954298
PI_297155	28	21.2307	RFV	1	150.221	5.70038	148.134	154.702	Chr01_75637943;Chr01_75644859;Chr01_75662789;Chr01_75663754;Chr01_75730982;Chr01_75748887;Chr01_75752514;Chr01_75760334;Chr01_75761689;Chr01_75762092;Chr01_75762094;Chr01_75762118;Chr01_75762119;Chr01_75764456;Chr01_75767175;Chr01_75796999;Chr01_75797128;Chr01_75801410;Chr01_75833472;Chr01_75842768;Chr01_75848285;Chr01_75865672;Chr01_75865673;Chr01_75865678;Chr01_75865727;Chr01_76051152;Chr01_760…
PI_297155	28	15.9832	RFV	6	46.7652	4.15987	45.4054	57.593	Chr06_43246423;Chr06_43348020;Chr06_43348043;Chr06_43348063;Chr06_43348855;Chr06_43384921;Chr06_43438422;Chr06_43496581;Chr06_43578517;Chr06_43585712;Chr06_43588229;Chr06_43635453;Chr06_43650154;Chr06_43671858;Chr06_43743101;Chr06_43749701;Chr06_43754157;Chr06_43768893;Chr06_43911961;Chr06_44066431;Chr06_44092630;Chr06_44266434;Chr06_44381897;Chr06_44410039;Chr06_44420111;Chr06_44573568;Chr06_448…
PI_297155	28	40.6878	RFV	6	71.8366	12.4771	69.5455	77.7101	Chr06_50181636;Chr06_50331377;Chr06_50339134;Chr06_50364487;Chr06_50400701;Chr06_50447935;Chr06_50509748;Chr06_50544502;Chr06_50556927;Chr06_50558124;Chr06_50574074;Chr06_50584696;Chr06_50584969;Chr06_50646922;Chr06_50817644;Chr06_50843754;Chr06_50848389;Chr06_50902627;Chr06_50907105;Chr06_50925319;Chr06_50932191;Chr06_50932959;Chr06_50942090;Chr06_51013259;Chr06_51016225;Chr06_51045400;Chr06_510…
PI_297155	29	15.4183	S	3	40.6082	3.99979	28.8742	43.9635	Chr03_3930146;Chr03_4269575;Chr03_4481100;Chr03_4578897;Chr03_4581117;Chr03_4592766;Chr03_4606942;Chr03_4624026;Chr03_4679218;Chr03_4831751;Chr03_4859140;Chr03_4870774;Chr03_4872831;Chr03_4878656;Chr03_4970588;Chr03_5021066;Chr03_5042314;Chr03_5141398;Chr03_5151643;Chr03_5165375;Chr03_5171440;Chr03_5202477;Chr03_5222969;Chr03_5228420;Chr03_5301007;Chr03_5419038;Chr03_5481395;Chr03_5493645;Chr03_5…
PI_297155	29	19.52	S	7	73.829	5.18715	71.3654	74.531	Chr07_59808206;Chr07_59903947;Chr07_59954298
PI_297155	30	14.6044	SP.CP	3	46.6563	3.77104	25.0969	50.3104	Chr03_3256421;Chr03_3392972;Chr03_3411224;Chr03_3427909;Chr03_3441862;Chr03_3903890;Chr03_3915294;Chr03_3930146;Chr03_4269575;Chr03_4481100;Chr03_4578897;Chr03_4581117;Chr03_4592766;Chr03_4606942;Chr03_4624026;Chr03_4679218;Chr03_4831751;Chr03_4859140;Chr03_4870774;Chr03_4872831;Chr03_4878656;Chr03_4970588;Chr03_5021066;Chr03_5042314;Chr03_5141398;Chr03_5151643;Chr03_5165375;Chr03_5171440;Chr03_5…
PI_297155	31	20.3579	Starch	2	71.748	5.43715	54.3093	76.6204	Chr02_10224151;Chr02_10288978;Chr02_10295157;Chr02_10296881;Chr02_10329283;Chr02_10329367;Chr02_10486650;Chr02_10579875;Chr02_10580775;Chr02_10586206;Chr02_10586209;Chr02_10665138;Chr02_10709353;Chr02_10709404;Chr02_10709956;Chr02_10747917;Chr02_10821575;Chr02_10835326;Chr02_10835438;Chr02_10987696;Chr02_11038428;Chr02_11089431;Chr02_11095950;Chr02_11144015;Chr02_11168330;Chr02_11218795;Chr02_112…
PI_297155	31	13.1132	Starch	6	34.3184	3.35755	0.076437	37.0451	Chr06_76437;Chr06_140730;Chr06_179752;Chr06_307704;Chr06_329909;Chr06_331967;Chr06_331980;Chr06_331998;Chr06_332005;Chr06_332648;Chr06_332674;Chr06_334179;Chr06_340856;Chr06_347617;Chr06_348040;Chr06_362775;Chr06_364768;Chr06_504178;Chr06_526747;Chr06_530403;Chr06_582781;Chr06_586329;Chr06_600729;Chr06_604565;Chr06_722636;Chr06_727523;Chr06_809384;Chr06_902348;Chr06_908918;Chr06_953241;Chr06_9536…
PI_297155	31	17.5918	Starch	6	46.7652	4.62163	45.4054	49.5396	Chr06_43246423;Chr06_43348020;Chr06_43348043;Chr06_43348063;Chr06_43348855;Chr06_43384921;Chr06_43438422;Chr06_43496581;Chr06_43578517;Chr06_43585712;Chr06_43588229;Chr06_43635453;Chr06_43650154;Chr06_43671858;Chr06_43743101;Chr06_43749701;Chr06_43754157;Chr06_43768893;Chr06_43911961;Chr06_44066431;Chr06_44092630;Chr06_44266434;Chr06_44381897;Chr06_44410039;Chr06_44420111;Chr06_44573568
PI_297155	32	24.2177	TDN_ADF	1	150.221	6.62376	148.134	154.702	Chr01_75637943;Chr01_75644859;Chr01_75662789;Chr01_75663754;Chr01_75730982;Chr01_75748887;Chr01_75752514;Chr01_75760334;Chr01_75761689;Chr01_75762092;Chr01_75762094;Chr01_75762118;Chr01_75762119;Chr01_75764456;Chr01_75767175;Chr01_75796999;Chr01_75797128;Chr01_75801410;Chr01_75833472;Chr01_75842768;Chr01_75848285;Chr01_75865672;Chr01_75865673;Chr01_75865678;Chr01_75865727;Chr01_76051152;Chr01_760…
PI_297155	32	12.1633	TDN_ADF	1	164.496	3.09783	161.21	167.331	Chr01_78424707;Chr01_78429454;Chr01_78482691;Chr01_78482975;Chr01_78510091;Chr01_78510519;Chr01_78569955;Chr01_78575332;Chr01_78577048;Chr01_78610540;Chr01_78638124;Chr01_78638128;Chr01_78638131;Chr01_78640527;Chr01_78640561;Chr01_78649766;Chr01_78672138;Chr01_78686543;Chr01_78689046;Chr01_78818719;Chr01_78818722;Chr01_78818738;Chr01_78893615;Chr01_78912341;Chr01_78912454;Chr01_78917183;Chr01_789…
PI_297155	32	15.0558	TDN_ADF	6	46.7652	3.89765	45.4054	58.3279	Chr06_43246423;Chr06_43348020;Chr06_43348043;Chr06_43348063;Chr06_43348855;Chr06_43384921;Chr06_43438422;Chr06_43496581;Chr06_43578517;Chr06_43585712;Chr06_43588229;Chr06_43635453;Chr06_43650154;Chr06_43671858;Chr06_43743101;Chr06_43749701;Chr06_43754157;Chr06_43768893;Chr06_43911961;Chr06_44066431;Chr06_44092630;Chr06_44266434;Chr06_44381897;Chr06_44410039;Chr06_44420111;Chr06_44573568;Chr06_448…
PI_297155	32	42.4656	TDN_ADF	6	71.8366	13.204	69.5455	73.311	Chr06_50181636;Chr06_50331377;Chr06_50339134;Chr06_50364487;Chr06_50400701;Chr06_50447935;Chr06_50509748;Chr06_50544502;Chr06_50556927;Chr06_50558124;Chr06_50574074;Chr06_50584696;Chr06_50584969;Chr06_50646922;Chr06_50817644;Chr06_50843754;Chr06_50848389;Chr06_50902627;Chr06_50907105;Chr06_50925319;Chr06_50932191;Chr06_50932959;Chr06_50942090;Chr06_51013259
PI_297155	33	23.6966	TDN_OARDC	1	150.221	6.46009	148.134	150.928	Chr01_75637943;Chr01_75644859;Chr01_75662789;Chr01_75663754;Chr01_75730982;Chr01_75748887;Chr01_75752514;Chr01_75760334;Chr01_75761689;Chr01_75762092;Chr01_75762094;Chr01_75762118;Chr01_75762119;Chr01_75764456;Chr01_75767175;Chr01_75796999;Chr01_75797128;Chr01_75801410;Chr01_75833472;Chr01_75842768;Chr01_75848285;Chr01_75865672;Chr01_75865673;Chr01_75865678;Chr01_75865727;Chr01_76051152;Chr01_760…
PI_297155	33	13.248	TDN_OARDC	6	0.076437	3.39462	0.076437	14.4218	Chr06_76437;Chr06_140730;Chr06_179752;Chr06_307704;Chr06_329909;Chr06_331967;Chr06_331980;Chr06_331998;Chr06_332005;Chr06_332648;Chr06_332674;Chr06_334179;Chr06_340856;Chr06_347617;Chr06_348040;Chr06_362775;Chr06_364768;Chr06_504178;Chr06_526747;Chr06_530403;Chr06_582781;Chr06_586329;Chr06_600729;Chr06_604565;Chr06_722636;Chr06_727523;Chr06_809384;Chr06_902348;Chr06_908918;Chr06_953241;Chr06_9536…
PI_297155	33	19.0537	TDN_OARDC	6	46.7652	5.04916	45.4054	52.2844	Chr06_43246423;Chr06_43348020;Chr06_43348043;Chr06_43348063;Chr06_43348855;Chr06_43384921;Chr06_43438422;Chr06_43496581;Chr06_43578517;Chr06_43585712;Chr06_43588229;Chr06_43635453;Chr06_43650154;Chr06_43671858;Chr06_43743101;Chr06_43749701;Chr06_43754157;Chr06_43768893;Chr06_43911961;Chr06_44066431;Chr06_44092630;Chr06_44266434;Chr06_44381897;Chr06_44410039;Chr06_44420111;Chr06_44573568;Chr06_448…
PI_297155	33	30.5254	TDN_OARDC	6	70.845	8.69957	69.2737	76.289	Chr06_49740339;Chr06_49760529;Chr06_49804102;Chr06_49839022;Chr06_49852886;Chr06_49897928;Chr06_50100727;Chr06_50174140;Chr06_50181636;Chr06_50331377;Chr06_50339134;Chr06_50364487;Chr06_50400701;Chr06_50447935;Chr06_50509748;Chr06_50544502;Chr06_50556927;Chr06_50558124;Chr06_50574074;Chr06_50584696;Chr06_50584969;Chr06_50646922;Chr06_50817644;Chr06_50843754;Chr06_50848389;Chr06_50902627;Chr06_509…
PI_297155	33	13.1517	TDN_OARDC	7	73.829	3.36812	6.92429	74.531	Chr07_919333;Chr07_1445474;Chr07_1535565;Chr07_1535594;Chr07_1628702;Chr07_1657856;Chr07_1764011;Chr07_1891754;Chr07_1894907;Chr07_1908863;Chr07_1982486;Chr07_2065920;Chr07_2127266;Chr07_2155276;Chr07_2155521;Chr07_2183593;Chr07_2264219;Chr07_2337658;Chr07_2348681;Chr07_2349269;Chr07_2440943;Chr07_2444545;Chr07_2445324;Chr07_2445347;Chr07_2506109;Chr07_2508254;Chr07_2509319;Chr07_2513100;Chr07_25…
PI_297155	34	19.764	WSC_Sugar	1	150.221	5.25968	148.134	154.702	Chr01_75637943;Chr01_75644859;Chr01_75662789;Chr01_75663754;Chr01_75730982;Chr01_75748887;Chr01_75752514;Chr01_75760334;Chr01_75761689;Chr01_75762092;Chr01_75762094;Chr01_75762118;Chr01_75762119;Chr01_75764456;Chr01_75767175;Chr01_75796999;Chr01_75797128;Chr01_75801410;Chr01_75833472;Chr01_75842768;Chr01_75848285;Chr01_75865672;Chr01_75865673;Chr01_75865678;Chr01_75865727;Chr01_76051152;Chr01_760…
PI_297155	34	14.7725	WSC_Sugar	6	0.076437	3.81812	0.076437	14.146	Chr06_76437;Chr06_140730;Chr06_179752;Chr06_307704;Chr06_329909;Chr06_331967;Chr06_331980;Chr06_331998;Chr06_332005;Chr06_332648;Chr06_332674;Chr06_334179;Chr06_340856;Chr06_347617;Chr06_348040;Chr06_362775;Chr06_364768;Chr06_504178;Chr06_526747;Chr06_530403;Chr06_582781;Chr06_586329;Chr06_600729;Chr06_604565;Chr06_722636;Chr06_727523;Chr06_809384;Chr06_902348;Chr06_908918;Chr06_953241;Chr06_9536…
PI_297155	34	15.4917	WSC_Sugar	6	46.7652	4.02054	45.4054	57.593	Chr06_43246423;Chr06_43348020;Chr06_43348043;Chr06_43348063;Chr06_43348855;Chr06_43384921;Chr06_43438422;Chr06_43496581;Chr06_43578517;Chr06_43585712;Chr06_43588229;Chr06_43635453;Chr06_43650154;Chr06_43671858;Chr06_43743101;Chr06_43749701;Chr06_43754157;Chr06_43768893;Chr06_43911961;Chr06_44066431;Chr06_44092630;Chr06_44266434;Chr06_44381897;Chr06_44410039;Chr06_44420111;Chr06_44573568;Chr06_448…
PI_297155	34	35.4529	WSC_Sugar	6	71.8366	10.4568	69.5455	73.311	Chr06_50181636;Chr06_50331377;Chr06_50339134;Chr06_50364487;Chr06_50400701;Chr06_50447935;Chr06_50509748;Chr06_50544502;Chr06_50556927;Chr06_50558124;Chr06_50574074;Chr06_50584696;Chr06_50584969;Chr06_50646922;Chr06_50817644;Chr06_50843754;Chr06_50848389;Chr06_50902627;Chr06_50907105;Chr06_50925319;Chr06_50932191;Chr06_50932959;Chr06_50942090;Chr06_51013259
PI_297155	34	14.3648	WSC_Sugar	7	20.3214	3.70411	6.92429	21.7695	Chr07_919333;Chr07_1445474;Chr07_1535565;Chr07_1535594;Chr07_1628702;Chr07_1657856;Chr07_1764011;Chr07_1891754;Chr07_1894907;Chr07_1908863;Chr07_1982486;Chr07_2065920;Chr07_2127266;Chr07_2155276;Chr07_2155521;Chr07_2183593;Chr07_2264219;Chr07_2337658;Chr07_2348681;Chr07_2349269;Chr07_2440943;Chr07_2444545;Chr07_2445324;Chr07_2445347;Chr07_2506109;Chr07_2508254;Chr07_2509319;Chr07_2513100;Chr07_25…
PI_297155	34	15.0168	WSC_Sugar	7	73.829	3.88668	69.7393	74.531	Chr07_59551793;Chr07_59556353;Chr07_59556971;Chr07_59785746;Chr07_59785754;Chr07_59808206;Chr07_59903947;Chr07_59954298
PI_329311	1	30.7763	ADF	6	108.444	8.786	106.873	111.774	Chr06_50181636;Chr06_50331377;Chr06_50339134;Chr06_50364487;Chr06_50574074;Chr06_50576072;Chr06_50584969;Chr06_50806204;Chr06_50807203;Chr06_50817644;Chr06_50843754;Chr06_50848389;Chr06_50902627;Chr06_50907105;Chr06_50942090;Chr06_50964176;Chr06_51013259;Chr06_51016225;Chr06_51045400;Chr06_51053773;Chr06_51054287;Chr06_51449251
PI_329311	1	18.2232	ADF	7	1.42137	4.80535	0.061767	9.18137	Chr07_61767;Chr07_278186;Chr07_439501;Chr07_451705;Chr07_469862;Chr07_493153;Chr07_537283;Chr07_545110;Chr07_588374;Chr07_599215;Chr07_613676;Chr07_649313;Chr07_698710;Chr07_704505;Chr07_763973;Chr07_772579;Chr07_776026;Chr07_776027;Chr07_840368;Chr07_841604;Chr07_859893;Chr07_882885;Chr07_945897;Chr07_946462;Chr07_949892;Chr07_955074;Chr07_960560;Chr07_964728;Chr07_985580;Chr07_985874;Chr07_9873…
PI_329311	4	12.9868	aNDF	1	83.2423	3.32283	61.9278	148.321	Chr01_19640910;Chr01_19664215;Chr01_19664234;Chr01_19680853;Chr01_19694712;Chr01_19925150;Chr01_19938510;Chr01_20060982;Chr01_20186979;Chr01_20687225;Chr01_20693472;Chr01_20696318;Chr01_21192990;Chr01_21224976;Chr01_21305951;Chr01_21319611;Chr01_21347812;Chr01_21379999;Chr01_21395949;Chr01_21450093;Chr01_21466093;Chr01_21519193;Chr01_21543341;Chr01_21578389;Chr01_21691149;Chr01_22026770;Chr01_222…
PI_329311	4	25.4801	aNDF	6	108.584	7.02503	106.73	111.774	Chr06_50174140;Chr06_50181636;Chr06_50331377;Chr06_50339134;Chr06_50364487;Chr06_50574074;Chr06_50576072;Chr06_50584969;Chr06_50806204;Chr06_50807203;Chr06_50817644;Chr06_50843754;Chr06_50848389;Chr06_50902627;Chr06_50907105;Chr06_50942090;Chr06_50964176;Chr06_51013259;Chr06_51016225;Chr06_51045400;Chr06_51053773;Chr06_51054287;Chr06_51449251
PI_329311	4	16.4954	aNDF	7	1.42137	4.30592	0.061767	9.18137	Chr07_61767;Chr07_278186;Chr07_439501;Chr07_451705;Chr07_469862;Chr07_493153;Chr07_537283;Chr07_545110;Chr07_588374;Chr07_599215;Chr07_613676;Chr07_649313;Chr07_698710;Chr07_704505;Chr07_763973;Chr07_772579;Chr07_776026;Chr07_776027;Chr07_840368;Chr07_841604;Chr07_859893;Chr07_882885;Chr07_945897;Chr07_946462;Chr07_949892;Chr07_955074;Chr07_960560;Chr07_964728;Chr07_985580;Chr07_985874;Chr07_9873…
PI_329311	5	12.5196	aNDFom	1	83.2423	3.19491	61.9278	90.8486	Chr01_19640910;Chr01_19664215;Chr01_19664234;Chr01_19680853;Chr01_19694712;Chr01_19925150;Chr01_19938510;Chr01_20060982;Chr01_20186979;Chr01_20687225;Chr01_20693472;Chr01_20696318;Chr01_21192990;Chr01_21224976;Chr01_21305951;Chr01_21319611;Chr01_21347812;Chr01_21379999;Chr01_21395949;Chr01_21450093;Chr01_21466093;Chr01_21519193;Chr01_21543341;Chr01_21578389;Chr01_21691149;Chr01_22026770;Chr01_222…
PI_329311	5	24.5598	aNDFom	6	108.584	6.73186	106.73	111.774	Chr06_50174140;Chr06_50181636;Chr06_50331377;Chr06_50339134;Chr06_50364487;Chr06_50574074;Chr06_50576072;Chr06_50584969;Chr06_50806204;Chr06_50807203;Chr06_50817644;Chr06_50843754;Chr06_50848389;Chr06_50902627;Chr06_50907105;Chr06_50942090;Chr06_50964176;Chr06_51013259;Chr06_51016225;Chr06_51045400;Chr06_51053773;Chr06_51054287;Chr06_51449251
PI_329311	5	15.3441	aNDFom	7	1.42137	3.97886	0.061767	9.18137	Chr07_61767;Chr07_278186;Chr07_439501;Chr07_451705;Chr07_469862;Chr07_493153;Chr07_537283;Chr07_545110;Chr07_588374;Chr07_599215;Chr07_613676;Chr07_649313;Chr07_698710;Chr07_704505;Chr07_763973;Chr07_772579;Chr07_776026;Chr07_776027;Chr07_840368;Chr07_841604;Chr07_859893;Chr07_882885;Chr07_945897;Chr07_946462;Chr07_949892;Chr07_955074;Chr07_960560;Chr07_964728;Chr07_985580;Chr07_985874;Chr07_9873…
PI_329311	6	12.1588	Ash	1	67.3089	3.09659	55.3147	71.6961	Chr01_15613286;Chr01_15701963;Chr01_15724632;Chr01_15775368;Chr01_15819021;Chr01_16404348;Chr01_16409542;Chr01_16414696;Chr01_16443449;Chr01_16492251;Chr01_16605785;Chr01_16641334;Chr01_16647722;Chr01_16694114;Chr01_16701595;Chr01_16706638;Chr01_16732074;Chr01_16740141;Chr01_16821879;Chr01_16852272;Chr01_16854380;Chr01_16855214;Chr01_16959005;Chr01_16960045;Chr01_16996019;Chr01_17011932;Chr01_170…
PI_329311	11	19.7776	Dry.Matter	6	107.304	5.26374	100.142	113.578	Chr06_47571364;Chr06_47699776;Chr06_47756455;Chr06_47763317;Chr06_47768930;Chr06_47804198;Chr06_48041098;Chr06_48365495;Chr06_48371478;Chr06_48384312;Chr06_48402568;Chr06_48402989;Chr06_48403083;Chr06_48405650;Chr06_48443376;Chr06_48450892;Chr06_48450994;Chr06_48502694;Chr06_48510713;Chr06_48545502;Chr06_48614196;Chr06_48660239;Chr06_49174095;Chr06_49211662;Chr06_49429112;Chr06_49437792;Chr06_494…
PI_329311	13	13.1709	K	7	16.2333	3.37341	7.76933	23.2734	Chr07_2337658;Chr07_2508254;Chr07_2508486;Chr07_2767546;Chr07_2874329;Chr07_2937573;Chr07_3117289;Chr07_3207942;Chr07_3489121;Chr07_3491249;Chr07_3620508;Chr07_3661532;Chr07_3705909;Chr07_3707683;Chr07_4360115;Chr07_4394192;Chr07_4431939;Chr07_4450836;Chr07_4464772
PI_329311	14	22.5834	Lignin	1	67.0116	6.11414	61.3285	73.0697	Chr01_19490849;Chr01_19562308;Chr01_19568759;Chr01_19640910;Chr01_19664215;Chr01_19664234;Chr01_19680853;Chr01_19694712;Chr01_19925150;Chr01_19938510;Chr01_20060982;Chr01_20186979;Chr01_20687225;Chr01_20693472;Chr01_20696318;Chr01_21192990;Chr01_21224976;Chr01_21305951;Chr01_21319611;Chr01_21347812;Chr01_21379999;Chr01_21395949;Chr01_21450093;Chr01_21466093;Chr01_21519193;Chr01_21543341;Chr01_215…
PI_329311	14	14.8902	Lignin	6	108.444	3.85113	98.084	113.304	Chr06_47074635;Chr06_47104745;Chr06_47104819;Chr06_47280035;Chr06_47403318;Chr06_47408639;Chr06_47428506;Chr06_47475871;Chr06_47562478;Chr06_47571364;Chr06_47699776;Chr06_47756455;Chr06_47763317;Chr06_47768930;Chr06_47804198;Chr06_48041098;Chr06_48365495;Chr06_48371478;Chr06_48384312;Chr06_48402568;Chr06_48402989;Chr06_48403083;Chr06_48405650;Chr06_48443376;Chr06_48450892;Chr06_48450994;Chr06_485…
PI_329311	14	15.8367	Lignin	7	3.59665	4.11824	0.061767	16.2333	Chr07_61767;Chr07_278186;Chr07_439501;Chr07_451705;Chr07_469862;Chr07_493153;Chr07_537283;Chr07_545110;Chr07_588374;Chr07_599215;Chr07_613676;Chr07_649313;Chr07_698710;Chr07_704505;Chr07_763973;Chr07_772579;Chr07_776026;Chr07_776027;Chr07_840368;Chr07_841604;Chr07_859893;Chr07_882885;Chr07_945897;Chr07_946462;Chr07_949892;Chr07_955074;Chr07_960560;Chr07_964728;Chr07_985580;Chr07_985874;Chr07_9873…
PI_329311	15	17.3112	Lignin_.NDF	1	83.2423	4.54044	64.7357	86.3308	Chr01_20696318;Chr01_21192990;Chr01_21224976;Chr01_21305951;Chr01_21319611;Chr01_21347812;Chr01_21379999;Chr01_21395949;Chr01_21450093;Chr01_21466093;Chr01_21519193;Chr01_21543341;Chr01_21578389;Chr01_21691149;Chr01_22026770;Chr01_22245004;Chr01_22250054;Chr01_22335112;Chr01_22823135;Chr01_23840084;Chr01_24430626;Chr01_24817671;Chr01_24854185;Chr01_24858892;Chr01_25075350;Chr01_25088722;Chr01_251…
PI_329311	17	24.1627	Moisture	6	108.444	6.60644	105.156	113.304	Chr06_49211662;Chr06_49429112;Chr06_49437792;Chr06_49444483;Chr06_49444747;Chr06_49698122;Chr06_49720823;Chr06_49740339;Chr06_49760529;Chr06_49804102;Chr06_49852886;Chr06_49897928;Chr06_50100727;Chr06_50174140;Chr06_50181636;Chr06_50331377;Chr06_50339134;Chr06_50364487;Chr06_50574074;Chr06_50576072;Chr06_50584969;Chr06_50806204;Chr06_50807203;Chr06_50817644;Chr06_50843754;Chr06_50848389;Chr06_509…
PI_329311	18	15.966	Na	6	108.161	4.15497	102.371	113.578	Chr06_48041098;Chr06_48365495;Chr06_48371478;Chr06_48384312;Chr06_48402568;Chr06_48402989;Chr06_48403083;Chr06_48405650;Chr06_48443376;Chr06_48450892;Chr06_48450994;Chr06_48502694;Chr06_48510713;Chr06_48545502;Chr06_48614196;Chr06_48660239;Chr06_49174095;Chr06_49211662;Chr06_49429112;Chr06_49437792;Chr06_49444483;Chr06_49444747;Chr06_49698122;Chr06_49720823;Chr06_49740339;Chr06_49760529;Chr06_498…
PI_329311	19	23.5695	NDF	6	108.584	6.42034	105.874	111.774	Chr06_49804102;Chr06_49852886;Chr06_49897928;Chr06_50100727;Chr06_50174140;Chr06_50181636;Chr06_50331377;Chr06_50339134;Chr06_50364487;Chr06_50574074;Chr06_50576072;Chr06_50584969;Chr06_50806204;Chr06_50807203;Chr06_50817644;Chr06_50843754;Chr06_50848389;Chr06_50902627;Chr06_50907105;Chr06_50942090;Chr06_50964176;Chr06_51013259;Chr06_51016225;Chr06_51045400;Chr06_51053773;Chr06_51054287;Chr06_514…
PI_329311	19	14.0833	NDF	7	1.42137	3.62574	0.061767	9.18137	Chr07_61767;Chr07_278186;Chr07_439501;Chr07_451705;Chr07_469862;Chr07_493153;Chr07_537283;Chr07_545110;Chr07_588374;Chr07_599215;Chr07_613676;Chr07_649313;Chr07_698710;Chr07_704505;Chr07_763973;Chr07_772579;Chr07_776026;Chr07_776027;Chr07_840368;Chr07_841604;Chr07_859893;Chr07_882885;Chr07_945897;Chr07_946462;Chr07_949892;Chr07_955074;Chr07_960560;Chr07_964728;Chr07_985580;Chr07_985874;Chr07_9873…
PI_329311	21	30.4511	NEG_OARDC	6	108.444	8.67405	106.873	111.774	Chr06_50181636;Chr06_50331377;Chr06_50339134;Chr06_50364487;Chr06_50574074;Chr06_50576072;Chr06_50584969;Chr06_50806204;Chr06_50807203;Chr06_50817644;Chr06_50843754;Chr06_50848389;Chr06_50902627;Chr06_50907105;Chr06_50942090;Chr06_50964176;Chr06_51013259;Chr06_51016225;Chr06_51045400;Chr06_51053773;Chr06_51054287;Chr06_51449251
PI_329311	21	16.2708	NEG_OARDC	7	1.42137	4.24177	0.061767	9.18137	Chr07_61767;Chr07_278186;Chr07_439501;Chr07_451705;Chr07_469862;Chr07_493153;Chr07_537283;Chr07_545110;Chr07_588374;Chr07_599215;Chr07_613676;Chr07_649313;Chr07_698710;Chr07_704505;Chr07_763973;Chr07_772579;Chr07_776026;Chr07_776027;Chr07_840368;Chr07_841604;Chr07_859893;Chr07_882885;Chr07_945897;Chr07_946462;Chr07_949892;Chr07_955074;Chr07_960560;Chr07_964728;Chr07_985580;Chr07_985874;Chr07_9873…
PI_329311	22	19.2458	NEL3x_ADF	6	108.444	5.1059	102.371	113.578	Chr06_48041098;Chr06_48365495;Chr06_48371478;Chr06_48384312;Chr06_48402568;Chr06_48402989;Chr06_48403083;Chr06_48405650;Chr06_48443376;Chr06_48450892;Chr06_48450994;Chr06_48502694;Chr06_48510713;Chr06_48545502;Chr06_48614196;Chr06_48660239;Chr06_49174095;Chr06_49211662;Chr06_49429112;Chr06_49437792;Chr06_49444483;Chr06_49444747;Chr06_49698122;Chr06_49720823;Chr06_49740339;Chr06_49760529;Chr06_498…
PI_329311	23	16.2895	NEL3x_OARDC	1	65.0542	4.24709	58.8398	74.2063	Chr01_17741025;Chr01_17898549;Chr01_17919918;Chr01_17941513;Chr01_18045968;Chr01_18050225;Chr01_18228949;Chr01_18245955;Chr01_18246011;Chr01_18278373;Chr01_18298969;Chr01_18307865;Chr01_18399628;Chr01_18428315;Chr01_18430028;Chr01_18434083;Chr01_18474941;Chr01_18516029;Chr01_18526320;Chr01_18789455;Chr01_18898680;Chr01_18905747;Chr01_18956498;Chr01_19033237;Chr01_19034215;Chr01_19063894;Chr01_190…
PI_329311	23	16.0908	NEL3x_OARDC	1	83.2423	4.19048	78.0142	90.8486	Chr01_59332279;Chr01_59363316;Chr01_59629509;Chr01_59658667;Chr01_59660782;Chr01_59664495;Chr01_59668337;Chr01_59703681;Chr01_59703846;Chr01_59712069;Chr01_59715443;Chr01_59936941;Chr01_59980813;Chr01_59982300;Chr01_59994587;Chr01_60044355;Chr01_60060740;Chr01_60265836;Chr01_60318660;Chr01_60402902;Chr01_60487008;Chr01_60812599;Chr01_60871504;Chr01_60877491;Chr01_60890095;Chr01_60902874;Chr01_609…
PI_329311	23	21.934	NEL3x_OARDC	6	108.444	5.91461	97.3338	111.774	Chr06_46595483;Chr06_47074635;Chr06_47104745;Chr06_47104819;Chr06_47280035;Chr06_47403318;Chr06_47408639;Chr06_47428506;Chr06_47475871;Chr06_47562478;Chr06_47571364;Chr06_47699776;Chr06_47756455;Chr06_47763317;Chr06_47768930;Chr06_47804198;Chr06_48041098;Chr06_48365495;Chr06_48371478;Chr06_48384312;Chr06_48402568;Chr06_48402989;Chr06_48403083;Chr06_48405650;Chr06_48443376;Chr06_48450892;Chr06_484…
PI_329311	23	16.3187	NEL3x_OARDC	7	1.42137	4.25545	0.061767	16.2333	Chr07_61767;Chr07_278186;Chr07_439501;Chr07_451705;Chr07_469862;Chr07_493153;Chr07_537283;Chr07_545110;Chr07_588374;Chr07_599215;Chr07_613676;Chr07_649313;Chr07_698710;Chr07_704505;Chr07_763973;Chr07_772579;Chr07_776026;Chr07_776027;Chr07_840368;Chr07_841604;Chr07_859893;Chr07_882885;Chr07_945897;Chr07_946462;Chr07_949892;Chr07_955074;Chr07_960560;Chr07_964728;Chr07_985580;Chr07_985874;Chr07_9873…
PI_329311	24	27.0783	NEM_ADF	6	108.444	7.54287	106.873	111.774	Chr06_50181636;Chr06_50331377;Chr06_50339134;Chr06_50364487;Chr06_50574074;Chr06_50576072;Chr06_50584969;Chr06_50806204;Chr06_50807203;Chr06_50817644;Chr06_50843754;Chr06_50848389;Chr06_50902627;Chr06_50907105;Chr06_50942090;Chr06_50964176;Chr06_51013259;Chr06_51016225;Chr06_51045400;Chr06_51053773;Chr06_51054287;Chr06_51449251
PI_329311	24	15.2619	NEM_ADF	7	1.42137	3.95566	0.061767	16.2333	Chr07_61767;Chr07_278186;Chr07_439501;Chr07_451705;Chr07_469862;Chr07_493153;Chr07_537283;Chr07_545110;Chr07_588374;Chr07_599215;Chr07_613676;Chr07_649313;Chr07_698710;Chr07_704505;Chr07_763973;Chr07_772579;Chr07_776026;Chr07_776027;Chr07_840368;Chr07_841604;Chr07_859893;Chr07_882885;Chr07_945897;Chr07_946462;Chr07_949892;Chr07_955074;Chr07_960560;Chr07_964728;Chr07_985580;Chr07_985874;Chr07_9873…
PI_329311	25	27.8689	NEM_OARDC	6	108.444	7.80326	106.73	113.304	Chr06_50174140;Chr06_50181636;Chr06_50331377;Chr06_50339134;Chr06_50364487;Chr06_50574074;Chr06_50576072;Chr06_50584969;Chr06_50806204;Chr06_50807203;Chr06_50817644;Chr06_50843754;Chr06_50848389;Chr06_50902627;Chr06_50907105;Chr06_50942090;Chr06_50964176;Chr06_51013259;Chr06_51016225;Chr06_51045400;Chr06_51053773;Chr06_51054287;Chr06_51449251;Chr06_51456533;Chr06_51468335;Chr06_51488265;Chr06_515…
PI_329311	25	15.4722	NEM_OARDC	7	1.42137	4.01502	0.061767	16.2333	Chr07_61767;Chr07_278186;Chr07_439501;Chr07_451705;Chr07_469862;Chr07_493153;Chr07_537283;Chr07_545110;Chr07_588374;Chr07_599215;Chr07_613676;Chr07_649313;Chr07_698710;Chr07_704505;Chr07_763973;Chr07_772579;Chr07_776026;Chr07_776027;Chr07_840368;Chr07_841604;Chr07_859893;Chr07_882885;Chr07_945897;Chr07_946462;Chr07_949892;Chr07_955074;Chr07_960560;Chr07_964728;Chr07_985580;Chr07_985874;Chr07_9873…
PI_329311	26	23.1642	NFC	6	108.584	6.29399	100.142	111.774	Chr06_47571364;Chr06_47699776;Chr06_47756455;Chr06_47763317;Chr06_47768930;Chr06_47804198;Chr06_48041098;Chr06_48365495;Chr06_48371478;Chr06_48384312;Chr06_48402568;Chr06_48402989;Chr06_48403083;Chr06_48405650;Chr06_48443376;Chr06_48450892;Chr06_48450994;Chr06_48502694;Chr06_48510713;Chr06_48545502;Chr06_48614196;Chr06_48660239;Chr06_49174095;Chr06_49211662;Chr06_49429112;Chr06_49437792;Chr06_494…
PI_329311	26	12.8402	NFC	7	1.42137	3.28262	0.061767	16.2333	Chr07_61767;Chr07_278186;Chr07_439501;Chr07_451705;Chr07_469862;Chr07_493153;Chr07_537283;Chr07_545110;Chr07_588374;Chr07_599215;Chr07_613676;Chr07_649313;Chr07_698710;Chr07_704505;Chr07_763973;Chr07_772579;Chr07_776026;Chr07_776027;Chr07_840368;Chr07_841604;Chr07_859893;Chr07_882885;Chr07_945897;Chr07_946462;Chr07_949892;Chr07_955074;Chr07_960560;Chr07_964728;Chr07_985580;Chr07_985874;Chr07_9873…
PI_329311	27	12.234	P	3	78.1331	3.11704	63.9365	81.8381	Chr03_9534766;Chr03_9915321;Chr03_9915691;Chr03_9949293;Chr03_10158788;Chr03_10304896;Chr03_10392159;Chr03_10429538;Chr03_10429801;Chr03_10431828;Chr03_10496456;Chr03_10543737;Chr03_11237041;Chr03_11608643;Chr03_11710964;Chr03_11720502;Chr03_11974389;Chr03_11975869;Chr03_12068015;Chr03_13174891;Chr03_13446608;Chr03_15908813;Chr03_16991773;Chr03_19010308;Chr03_19045979;Chr03_32155076;Chr03_4656691…
PI_329311	28	22.0565	RFV	6	108.444	5.95211	98.084	113.304	Chr06_47074635;Chr06_47104745;Chr06_47104819;Chr06_47280035;Chr06_47403318;Chr06_47408639;Chr06_47428506;Chr06_47475871;Chr06_47562478;Chr06_47571364;Chr06_47699776;Chr06_47756455;Chr06_47763317;Chr06_47768930;Chr06_47804198;Chr06_48041098;Chr06_48365495;Chr06_48371478;Chr06_48384312;Chr06_48402568;Chr06_48402989;Chr06_48403083;Chr06_48405650;Chr06_48443376;Chr06_48450892;Chr06_48450994;Chr06_485…
PI_329311	28	14.2767	RFV	7	1.42137	3.67958	0.061767	16.2333	Chr07_61767;Chr07_278186;Chr07_439501;Chr07_451705;Chr07_469862;Chr07_493153;Chr07_537283;Chr07_545110;Chr07_588374;Chr07_599215;Chr07_613676;Chr07_649313;Chr07_698710;Chr07_704505;Chr07_763973;Chr07_772579;Chr07_776026;Chr07_776027;Chr07_840368;Chr07_841604;Chr07_859893;Chr07_882885;Chr07_945897;Chr07_946462;Chr07_949892;Chr07_955074;Chr07_960560;Chr07_964728;Chr07_985580;Chr07_985874;Chr07_9873…
PI_329311	29	18.5883	S	6	113.304	4.91224	108.724	114.267	Chr06_51054287;Chr06_51449251;Chr06_51456533;Chr06_51468335;Chr06_51488265;Chr06_51533537;Chr06_51709289;Chr06_51848448;Chr06_51848714;Chr06_51851666;Chr06_51865012;Chr06_51915203;Chr06_52060854;Chr06_52061078
PI_329311	30	13.9497	SP.CP	7	16.2333	3.58861	6.20902	25.3994	Chr07_2183593;Chr07_2337658;Chr07_2508254;Chr07_2508486;Chr07_2767546;Chr07_2874329;Chr07_2937573;Chr07_3117289;Chr07_3207942;Chr07_3489121;Chr07_3491249;Chr07_3620508;Chr07_3661532;Chr07_3705909;Chr07_3707683;Chr07_4360115;Chr07_4394192;Chr07_4431939;Chr07_4450836;Chr07_4464772;Chr07_4494699;Chr07_4545683;Chr07_4586911;Chr07_4602010;Chr07_4756522;Chr07_4819605;Chr07_4824498;Chr07_4953598
PI_329311	32	30.8743	TDN_ADF	6	108.584	8.81983	106.873	111.774	Chr06_50181636;Chr06_50331377;Chr06_50339134;Chr06_50364487;Chr06_50574074;Chr06_50576072;Chr06_50584969;Chr06_50806204;Chr06_50807203;Chr06_50817644;Chr06_50843754;Chr06_50848389;Chr06_50902627;Chr06_50907105;Chr06_50942090;Chr06_50964176;Chr06_51013259;Chr06_51016225;Chr06_51045400;Chr06_51053773;Chr06_51054287;Chr06_51449251
PI_329311	32	14.0727	TDN_ADF	7	1.42137	3.62279	0.061767	9.18137	Chr07_61767;Chr07_278186;Chr07_439501;Chr07_451705;Chr07_469862;Chr07_493153;Chr07_537283;Chr07_545110;Chr07_588374;Chr07_599215;Chr07_613676;Chr07_649313;Chr07_698710;Chr07_704505;Chr07_763973;Chr07_772579;Chr07_776026;Chr07_776027;Chr07_840368;Chr07_841604;Chr07_859893;Chr07_882885;Chr07_945897;Chr07_946462;Chr07_949892;Chr07_955074;Chr07_960560;Chr07_964728;Chr07_985580;Chr07_985874;Chr07_9873…
PI_329311	33	26.0737	TDN_OARDC	6	108.444	7.21604	100.142	111.774	Chr06_47571364;Chr06_47699776;Chr06_47756455;Chr06_47763317;Chr06_47768930;Chr06_47804198;Chr06_48041098;Chr06_48365495;Chr06_48371478;Chr06_48384312;Chr06_48402568;Chr06_48402989;Chr06_48403083;Chr06_48405650;Chr06_48443376;Chr06_48450892;Chr06_48450994;Chr06_48502694;Chr06_48510713;Chr06_48545502;Chr06_48614196;Chr06_48660239;Chr06_49174095;Chr06_49211662;Chr06_49429112;Chr06_49437792;Chr06_494…
PI_329311	33	15.1515	TDN_OARDC	7	1.42137	3.92456	0.061767	16.2333	Chr07_61767;Chr07_278186;Chr07_439501;Chr07_451705;Chr07_469862;Chr07_493153;Chr07_537283;Chr07_545110;Chr07_588374;Chr07_599215;Chr07_613676;Chr07_649313;Chr07_698710;Chr07_704505;Chr07_763973;Chr07_772579;Chr07_776026;Chr07_776027;Chr07_840368;Chr07_841604;Chr07_859893;Chr07_882885;Chr07_945897;Chr07_946462;Chr07_949892;Chr07_955074;Chr07_960560;Chr07_964728;Chr07_985580;Chr07_985874;Chr07_9873…
PI_329311	34	17.8127	WSC_Sugar	6	108.584	4.68573	95.4509	111.774	Chr06_46125498;Chr06_46570216;Chr06_46577023;Chr06_46595483;Chr06_47074635;Chr06_47104745;Chr06_47104819;Chr06_47280035;Chr06_47403318;Chr06_47408639;Chr06_47428506;Chr06_47475871;Chr06_47562478;Chr06_47571364;Chr06_47699776;Chr06_47756455;Chr06_47763317;Chr06_47768930;Chr06_47804198;Chr06_48041098;Chr06_48365495;Chr06_48371478;Chr06_48384312;Chr06_48402568;Chr06_48402989;Chr06_48403083;Chr06_484…
PI_329311	34	13.3051	WSC_Sugar	7	1.42137	3.41035	0.061767	16.2333	Chr07_61767;Chr07_278186;Chr07_439501;Chr07_451705;Chr07_469862;Chr07_493153;Chr07_537283;Chr07_545110;Chr07_588374;Chr07_599215;Chr07_613676;Chr07_649313;Chr07_698710;Chr07_704505;Chr07_763973;Chr07_772579;Chr07_776026;Chr07_776027;Chr07_840368;Chr07_841604;Chr07_859893;Chr07_882885;Chr07_945897;Chr07_946462;Chr07_949892;Chr07_955074;Chr07_960560;Chr07_964728;Chr07_985580;Chr07_985874;Chr07_9873…
PI_506069	1	16.9117	ADF	4	32.5008	4.42531	30.7949	43.6906	Chr04_5457688;Chr04_5475583;Chr04_5475595;Chr04_5475666;Chr04_5622605;Chr04_5731253;Chr04_5759605;Chr04_5782707;Chr04_5972573;Chr04_5973316;Chr04_6044812;Chr04_6046750;Chr04_6062353;Chr04_6092579;Chr04_6109340;Chr04_6116023;Chr04_6129509;Chr04_6184554;Chr04_6639671;Chr04_6659242;Chr04_6666504;Chr04_6668511;Chr04_6938941;Chr04_6941989;Chr04_7066644;Chr04_7122027;Chr04_7179086;Chr04_7270793;Chr04_7…
PI_506069	1	33.1607	ADF	6	75.7038	9.62324	71.3804	80.7348	Chr06_49190522;Chr06_49211662;Chr06_49265666;Chr06_49330172;Chr06_49330254;Chr06_49341112;Chr06_49392136;Chr06_49397627;Chr06_49429112;Chr06_49435652;Chr06_49437792;Chr06_49459874;Chr06_49462223;Chr06_49466511;Chr06_49466514;Chr06_49467147;Chr06_49474173;Chr06_49478014;Chr06_49485124;Chr06_49485159;Chr06_49485167;Chr06_49497300;Chr06_49592480;Chr06_49614382;Chr06_49619933;Chr06_49619945;Chr06_496…
PI_506069	1	32.3062	ADF	6	88.5804	9.31983	82.3741	89.909	Chr06_52506635;Chr06_52602717;Chr06_52618173;Chr06_52632225;Chr06_52632822;Chr06_52662613;Chr06_52665162;Chr06_52683417;Chr06_52696080;Chr06_52730042
PI_506069	1	12.3455	ADF	10	49.9595	3.14741	40.7305	90.8718	Chr10_10541708;Chr10_10552859;Chr10_10563873;Chr10_10736151;Chr10_10892588;Chr10_11084040;Chr10_11089475;Chr10_11137782;Chr10_11142887;Chr10_11225014;Chr10_11298601;Chr10_11577538;Chr10_11578240;Chr10_11588557;Chr10_11711193;Chr10_11711944;Chr10_12093110;Chr10_12340006;Chr10_12341157;Chr10_12354658;Chr10_12359696;Chr10_12416545;Chr10_12578002;Chr10_12643801;Chr10_12869706;Chr10_12907634;Chr10_129…
PI_506069	2	13.8874	AD.ICP	6	11.8915	3.57134	10.2219	18.0846	Chr06_348040;Chr06_504178;Chr06_509883;Chr06_526747;Chr06_530403;Chr06_582781;Chr06_586329;Chr06_600729;Chr06_744208;Chr06_828588;Chr06_875966;Chr06_952185;Chr06_953241;Chr06_953653;Chr06_974999;Chr06_1044901;Chr06_1284963
PI_506069	4	12.3231	aNDF	2	13.6295	3.14132	11.8984	17.0416	Chr02_5417865;Chr02_5618624;Chr02_5668738;Chr02_5681387;Chr02_5699768;Chr02_5729164;Chr02_5837426;Chr02_5938761;Chr02_5990574;Chr02_6004608;Chr02_6005607;Chr02_6037572;Chr02_6042018;Chr02_6043709;Chr02_6047152;Chr02_6059496;Chr02_6245747;Chr02_6391058;Chr02_6395529;Chr02_6456182;Chr02_6458993;Chr02_6541440;Chr02_6650429;Chr02_6797926;Chr02_6843380;Chr02_7387338
PI_506069	4	16.2949	aNDF	4	37.258	4.24864	30.7949	39.9033	Chr04_5457688;Chr04_5475583;Chr04_5475595;Chr04_5475666;Chr04_5622605;Chr04_5731253;Chr04_5759605;Chr04_5782707;Chr04_5972573;Chr04_5973316;Chr04_6044812;Chr04_6046750;Chr04_6062353;Chr04_6092579;Chr04_6109340;Chr04_6116023;Chr04_6129509;Chr04_6184554;Chr04_6639671;Chr04_6659242;Chr04_6666504;Chr04_6668511;Chr04_6938941;Chr04_6941989;Chr04_7066644;Chr04_7122027;Chr04_7179086;Chr04_7270793;Chr04_7…
PI_506069	4	33.7657	aNDF	6	75.7038	9.84043	70.7585	81.393	Chr06_48877446;Chr06_48896283;Chr06_48896330;Chr06_48932802;Chr06_48958609;Chr06_48965941;Chr06_49030343;Chr06_49032726;Chr06_49032733;Chr06_49043180;Chr06_49118600;Chr06_49174095;Chr06_49190489;Chr06_49190519;Chr06_49190521;Chr06_49190522;Chr06_49211662;Chr06_49265666;Chr06_49330172;Chr06_49330254;Chr06_49341112;Chr06_49392136;Chr06_49397627;Chr06_49429112;Chr06_49435652;Chr06_49437792;Chr06_494…
PI_506069	4	38.1989	aNDF	6	88.5804	11.4952	82.3741	89.909	Chr06_52506635;Chr06_52602717;Chr06_52618173;Chr06_52632225;Chr06_52632822;Chr06_52662613;Chr06_52665162;Chr06_52683417;Chr06_52696080;Chr06_52730042
PI_506069	4	12.955	aNDF	10	49.9595	3.31408	40.7305	90.3087	Chr10_10541708;Chr10_10552859;Chr10_10563873;Chr10_10736151;Chr10_10892588;Chr10_11084040;Chr10_11089475;Chr10_11137782;Chr10_11142887;Chr10_11225014;Chr10_11298601;Chr10_11577538;Chr10_11578240;Chr10_11588557;Chr10_11711193;Chr10_11711944;Chr10_12093110;Chr10_12340006;Chr10_12341157;Chr10_12354658;Chr10_12359696;Chr10_12416545;Chr10_12578002;Chr10_12643801;Chr10_12869706;Chr10_12907634;Chr10_129…
PI_506069	5	11.9951	aNDFom	2	13.6295	3.05213	11.8984	17.0416	Chr02_5417865;Chr02_5618624;Chr02_5668738;Chr02_5681387;Chr02_5699768;Chr02_5729164;Chr02_5837426;Chr02_5938761;Chr02_5990574;Chr02_6004608;Chr02_6005607;Chr02_6037572;Chr02_6042018;Chr02_6043709;Chr02_6047152;Chr02_6059496;Chr02_6245747;Chr02_6391058;Chr02_6395529;Chr02_6456182;Chr02_6458993;Chr02_6541440;Chr02_6650429;Chr02_6797926;Chr02_6843380;Chr02_7387338
PI_506069	5	17.2004	aNDFom	4	37.258	4.50844	30.7949	39.3741	Chr04_5457688;Chr04_5475583;Chr04_5475595;Chr04_5475666;Chr04_5622605;Chr04_5731253;Chr04_5759605;Chr04_5782707;Chr04_5972573;Chr04_5973316;Chr04_6044812;Chr04_6046750;Chr04_6062353;Chr04_6092579;Chr04_6109340;Chr04_6116023;Chr04_6129509;Chr04_6184554;Chr04_6639671;Chr04_6659242;Chr04_6666504;Chr04_6668511;Chr04_6938941;Chr04_6941989;Chr04_7066644;Chr04_7122027;Chr04_7179086;Chr04_7270793;Chr04_7…
PI_506069	5	37.3429	aNDFom	6	88.5804	11.1666	82.3741	90.2381	Chr06_52506635;Chr06_52602717;Chr06_52618173;Chr06_52632225;Chr06_52632822;Chr06_52662613;Chr06_52665162;Chr06_52683417;Chr06_52696080;Chr06_52730042;Chr06_52735239
PI_506069	5	13.054	aNDFom	10	49.9595	3.34128	40.7305	90.3087	Chr10_10541708;Chr10_10552859;Chr10_10563873;Chr10_10736151;Chr10_10892588;Chr10_11084040;Chr10_11089475;Chr10_11137782;Chr10_11142887;Chr10_11225014;Chr10_11298601;Chr10_11577538;Chr10_11578240;Chr10_11588557;Chr10_11711193;Chr10_11711944;Chr10_12093110;Chr10_12340006;Chr10_12341157;Chr10_12354658;Chr10_12359696;Chr10_12416545;Chr10_12578002;Chr10_12643801;Chr10_12869706;Chr10_12907634;Chr10_129…
PI_506069	8	13.6042	Cl	1	31.3753	3.4929	25.9013	36.1401	Chr01_10035688;Chr01_10083393;Chr01_10083401;Chr01_10088021;Chr01_10146011;Chr01_10146035;Chr01_10182251;Chr01_10182262;Chr01_10182269;Chr01_10184765;Chr01_10199689;Chr01_10233674;Chr01_10380113;Chr01_10381228;Chr01_10465151;Chr01_10465660;Chr01_10465781;Chr01_10479792;Chr01_10490156;Chr01_10570910;Chr01_10622307;Chr01_10690425;Chr01_10718745;Chr01_10744107;Chr01_10788662;Chr01_10847597;Chr01_108…
PI_506069	9	11.9433	Crude.protein	1	41.1446	3.03806	36.1401	44.7029	Chr01_12839801;Chr01_12914376;Chr01_12920979;Chr01_12967980;Chr01_12968016;Chr01_12995506;Chr01_12999874;Chr01_13049504;Chr01_13332317;Chr01_13370783;Chr01_13370816;Chr01_13373728;Chr01_13621352;Chr01_13671009;Chr01_13780957;Chr01_13895437;Chr01_13899598;Chr01_13977290;Chr01_14250686;Chr01_14279196;Chr01_14511664;Chr01_14520460;Chr01_14755503
PI_506069	9	13.6045	Crude.protein	10	27.8861	3.49299	19.6573	35.0451	Chr10_5914221;Chr10_6013115;Chr10_6202540;Chr10_6219281;Chr10_6298561;Chr10_6358542;Chr10_6362320;Chr10_6372957;Chr10_6375009;Chr10_6487157;Chr10_6529740;Chr10_6530393;Chr10_6560881;Chr10_6573984;Chr10_6623922;Chr10_6640696;Chr10_6903440;Chr10_6922436;Chr10_6922624;Chr10_6932495;Chr10_7040661;Chr10_7117621;Chr10_7139343;Chr10_7374567;Chr10_7413960;Chr10_7418704;Chr10_7427558;Chr10_7457458;Chr10_7…
PI_506069	11	23.3537	Dry.Matter	6	71.5987	6.35297	69.3796	79.3553	Chr06_48336725;Chr06_48384312;Chr06_48402568;Chr06_48402989;Chr06_48405650;Chr06_48435516;Chr06_48437112;Chr06_48450994;Chr06_48451351;Chr06_48502694;Chr06_48545502;Chr06_48613447;Chr06_48613448;Chr06_48614196;Chr06_48614210;Chr06_48614220;Chr06_48660239;Chr06_48662867;Chr06_48681098;Chr06_48681100;Chr06_48701931;Chr06_48713127;Chr06_48877446;Chr06_48896283;Chr06_48896330;Chr06_48932802;Chr06_489…
PI_506069	14	15.5355	Lignin	6	88.5804	4.03293	69.3796	93.3164	Chr06_48336725;Chr06_48384312;Chr06_48402568;Chr06_48402989;Chr06_48405650;Chr06_48435516;Chr06_48437112;Chr06_48450994;Chr06_48451351;Chr06_48502694;Chr06_48545502;Chr06_48613447;Chr06_48613448;Chr06_48614196;Chr06_48614210;Chr06_48614220;Chr06_48660239;Chr06_48662867;Chr06_48681098;Chr06_48681100;Chr06_48701931;Chr06_48713127;Chr06_48877446;Chr06_48896283;Chr06_48896330;Chr06_48932802;Chr06_489…
PI_506069	17	23.7943	Moisture	6	71.5987	6.49068	70.7585	89.909	Chr06_48877446;Chr06_48896283;Chr06_48896330;Chr06_48932802;Chr06_48958609;Chr06_48965941;Chr06_49030343;Chr06_49032726;Chr06_49032733;Chr06_49043180;Chr06_49118600;Chr06_49174095;Chr06_49190489;Chr06_49190519;Chr06_49190521;Chr06_49190522;Chr06_49211662;Chr06_49265666;Chr06_49330172;Chr06_49330254;Chr06_49341112;Chr06_49392136;Chr06_49397627;Chr06_49429112;Chr06_49435652;Chr06_49437792;Chr06_494…
PI_506069	18	18.6477	Na	6	71.5987	4.92967	69.3796	81.393	Chr06_48336725;Chr06_48384312;Chr06_48402568;Chr06_48402989;Chr06_48405650;Chr06_48435516;Chr06_48437112;Chr06_48450994;Chr06_48451351;Chr06_48502694;Chr06_48545502;Chr06_48613447;Chr06_48613448;Chr06_48614196;Chr06_48614210;Chr06_48614220;Chr06_48660239;Chr06_48662867;Chr06_48681098;Chr06_48681100;Chr06_48701931;Chr06_48713127;Chr06_48877446;Chr06_48896283;Chr06_48896330;Chr06_48932802;Chr06_489…
PI_506069	19	16.297	NDF	2	13.6295	4.24923	11.8984	14.5381	Chr02_5417865;Chr02_5618624;Chr02_5668738;Chr02_5681387;Chr02_5699768;Chr02_5729164;Chr02_5837426;Chr02_5938761;Chr02_5990574;Chr02_6004608;Chr02_6005607;Chr02_6037572;Chr02_6042018;Chr02_6043709;Chr02_6047152;Chr02_6059496;Chr02_6245747;Chr02_6391058
PI_506069	19	18.1874	NDF	4	32.5008	4.79489	30.7949	38.0159	Chr04_5457688;Chr04_5475583;Chr04_5475595;Chr04_5475666;Chr04_5622605;Chr04_5731253;Chr04_5759605;Chr04_5782707;Chr04_5972573;Chr04_5973316;Chr04_6044812;Chr04_6046750;Chr04_6062353;Chr04_6092579;Chr04_6109340;Chr04_6116023;Chr04_6129509;Chr04_6184554;Chr04_6639671;Chr04_6659242;Chr04_6666504;Chr04_6668511;Chr04_6938941;Chr04_6941989;Chr04_7066644;Chr04_7122027
PI_506069	19	34.648	NDF	6	75.7038	10.1608	70.7585	81.393	Chr06_48877446;Chr06_48896283;Chr06_48896330;Chr06_48932802;Chr06_48958609;Chr06_48965941;Chr06_49030343;Chr06_49032726;Chr06_49032733;Chr06_49043180;Chr06_49118600;Chr06_49174095;Chr06_49190489;Chr06_49190519;Chr06_49190521;Chr06_49190522;Chr06_49211662;Chr06_49265666;Chr06_49330172;Chr06_49330254;Chr06_49341112;Chr06_49392136;Chr06_49397627;Chr06_49429112;Chr06_49435652;Chr06_49437792;Chr06_494…
PI_506069	19	37.9222	NDF	6	88.5804	11.3885	82.3741	89.909	Chr06_52506635;Chr06_52602717;Chr06_52618173;Chr06_52632225;Chr06_52632822;Chr06_52662613;Chr06_52665162;Chr06_52683417;Chr06_52696080;Chr06_52730042
PI_506069	19	12.0079	NDF	10	49.9595	3.05558	40.7305	98.7021	Chr10_10541708;Chr10_10552859;Chr10_10563873;Chr10_10736151;Chr10_10892588;Chr10_11084040;Chr10_11089475;Chr10_11137782;Chr10_11142887;Chr10_11225014;Chr10_11298601;Chr10_11577538;Chr10_11578240;Chr10_11588557;Chr10_11711193;Chr10_11711944;Chr10_12093110;Chr10_12340006;Chr10_12341157;Chr10_12354658;Chr10_12359696;Chr10_12416545;Chr10_12578002;Chr10_12643801;Chr10_12869706;Chr10_12907634;Chr10_129…
PI_506069	21	18.445	NEG_OARDC	4	32.5008	4.87021	29.5213	39.9033	Chr04_5430313;Chr04_5457688;Chr04_5475583;Chr04_5475595;Chr04_5475666;Chr04_5622605;Chr04_5731253;Chr04_5759605;Chr04_5782707;Chr04_5972573;Chr04_5973316;Chr04_6044812;Chr04_6046750;Chr04_6062353;Chr04_6092579;Chr04_6109340;Chr04_6116023;Chr04_6129509;Chr04_6184554;Chr04_6639671;Chr04_6659242;Chr04_6666504;Chr04_6668511;Chr04_6938941;Chr04_6941989;Chr04_7066644;Chr04_7122027;Chr04_7179086;Chr04_7…
PI_506069	21	29.1106	NEG_OARDC	6	75.7038	8.21803	70.7585	78.9757	Chr06_48877446;Chr06_48896283;Chr06_48896330;Chr06_48932802;Chr06_48958609;Chr06_48965941;Chr06_49030343;Chr06_49032726;Chr06_49032733;Chr06_49043180;Chr06_49118600;Chr06_49174095;Chr06_49190489;Chr06_49190519;Chr06_49190521;Chr06_49190522;Chr06_49211662;Chr06_49265666;Chr06_49330172;Chr06_49330254;Chr06_49341112;Chr06_49392136;Chr06_49397627;Chr06_49429112;Chr06_49435652;Chr06_49437792;Chr06_494…
PI_506069	21	30.1145	NEG_OARDC	6	88.5804	8.55872	82.3741	89.909	Chr06_52506635;Chr06_52602717;Chr06_52618173;Chr06_52632225;Chr06_52632822;Chr06_52662613;Chr06_52665162;Chr06_52683417;Chr06_52696080;Chr06_52730042
PI_506069	23	13.6126	NEL3x_OARDC	4	37.258	3.49521	29.5213	43.6906	Chr04_5430313;Chr04_5457688;Chr04_5475583;Chr04_5475595;Chr04_5475666;Chr04_5622605;Chr04_5731253;Chr04_5759605;Chr04_5782707;Chr04_5972573;Chr04_5973316;Chr04_6044812;Chr04_6046750;Chr04_6062353;Chr04_6092579;Chr04_6109340;Chr04_6116023;Chr04_6129509;Chr04_6184554;Chr04_6639671;Chr04_6659242;Chr04_6666504;Chr04_6668511;Chr04_6938941;Chr04_6941989;Chr04_7066644;Chr04_7122027;Chr04_7179086;Chr04_7…
PI_506069	23	27.4841	NEL3x_OARDC	6	73.1596	7.67616	70.7585	78.9757	Chr06_48877446;Chr06_48896283;Chr06_48896330;Chr06_48932802;Chr06_48958609;Chr06_48965941;Chr06_49030343;Chr06_49032726;Chr06_49032733;Chr06_49043180;Chr06_49118600;Chr06_49174095;Chr06_49190489;Chr06_49190519;Chr06_49190521;Chr06_49190522;Chr06_49211662;Chr06_49265666;Chr06_49330172;Chr06_49330254;Chr06_49341112;Chr06_49392136;Chr06_49397627;Chr06_49429112;Chr06_49435652;Chr06_49437792;Chr06_494…
PI_506069	23	26.4418	NEL3x_OARDC	6	88.5804	7.33531	81.393	89.909	Chr06_51899897;Chr06_51915203;Chr06_51977041;Chr06_51977046;Chr06_51977075;Chr06_51977116;Chr06_52035820;Chr06_52039695;Chr06_52039743;Chr06_52060775;Chr06_52060776;Chr06_52060854;Chr06_52061050;Chr06_52087220;Chr06_52090015;Chr06_52092913;Chr06_52109347;Chr06_52148074;Chr06_52148078;Chr06_52196331;Chr06_52207073;Chr06_52262889;Chr06_52487482;Chr06_52506635;Chr06_52602717;Chr06_52618173;Chr06_526…
PI_506069	24	14.0448	NEM_ADF	4	32.5008	3.61502	30.7949	43.6906	Chr04_5457688;Chr04_5475583;Chr04_5475595;Chr04_5475666;Chr04_5622605;Chr04_5731253;Chr04_5759605;Chr04_5782707;Chr04_5972573;Chr04_5973316;Chr04_6044812;Chr04_6046750;Chr04_6062353;Chr04_6092579;Chr04_6109340;Chr04_6116023;Chr04_6129509;Chr04_6184554;Chr04_6639671;Chr04_6659242;Chr04_6666504;Chr04_6668511;Chr04_6938941;Chr04_6941989;Chr04_7066644;Chr04_7122027;Chr04_7179086;Chr04_7270793;Chr04_7…
PI_506069	24	30.4223	NEM_ADF	6	77.4174	8.66413	71.3804	79.735	Chr06_49190522;Chr06_49211662;Chr06_49265666;Chr06_49330172;Chr06_49330254;Chr06_49341112;Chr06_49392136;Chr06_49397627;Chr06_49429112;Chr06_49435652;Chr06_49437792;Chr06_49459874;Chr06_49462223;Chr06_49466511;Chr06_49466514;Chr06_49467147;Chr06_49474173;Chr06_49478014;Chr06_49485124;Chr06_49485159;Chr06_49485167;Chr06_49497300;Chr06_49592480;Chr06_49614382;Chr06_49619933;Chr06_49619945;Chr06_496…
PI_506069	24	36.6428	NEM_ADF	6	88.5804	10.9012	82.3741	89.909	Chr06_52506635;Chr06_52602717;Chr06_52618173;Chr06_52632225;Chr06_52632822;Chr06_52662613;Chr06_52665162;Chr06_52683417;Chr06_52696080;Chr06_52730042
PI_506069	25	19.1079	NEM_OARDC	4	32.5008	5.06517	29.5213	38.0159	Chr04_5430313;Chr04_5457688;Chr04_5475583;Chr04_5475595;Chr04_5475666;Chr04_5622605;Chr04_5731253;Chr04_5759605;Chr04_5782707;Chr04_5972573;Chr04_5973316;Chr04_6044812;Chr04_6046750;Chr04_6062353;Chr04_6092579;Chr04_6109340;Chr04_6116023;Chr04_6129509;Chr04_6184554;Chr04_6639671;Chr04_6659242;Chr04_6666504;Chr04_6668511;Chr04_6938941;Chr04_6941989;Chr04_7066644;Chr04_7122027
PI_506069	25	30.7489	NEM_OARDC	6	75.7038	8.77652	70.7585	78.9757	Chr06_48877446;Chr06_48896283;Chr06_48896330;Chr06_48932802;Chr06_48958609;Chr06_48965941;Chr06_49030343;Chr06_49032726;Chr06_49032733;Chr06_49043180;Chr06_49118600;Chr06_49174095;Chr06_49190489;Chr06_49190519;Chr06_49190521;Chr06_49190522;Chr06_49211662;Chr06_49265666;Chr06_49330172;Chr06_49330254;Chr06_49341112;Chr06_49392136;Chr06_49397627;Chr06_49429112;Chr06_49435652;Chr06_49437792;Chr06_494…
PI_506069	25	28.7399	NEM_OARDC	6	88.5804	8.09345	82.3741	89.909	Chr06_52506635;Chr06_52602717;Chr06_52618173;Chr06_52632225;Chr06_52632822;Chr06_52662613;Chr06_52665162;Chr06_52683417;Chr06_52696080;Chr06_52730042
PI_506069	26	18.5968	NFC	2	13.6295	4.91473	11.8984	16.126	Chr02_5417865;Chr02_5618624;Chr02_5668738;Chr02_5681387;Chr02_5699768;Chr02_5729164;Chr02_5837426;Chr02_5938761;Chr02_5990574;Chr02_6004608;Chr02_6005607;Chr02_6037572;Chr02_6042018;Chr02_6043709;Chr02_6047152;Chr02_6059496;Chr02_6245747;Chr02_6391058;Chr02_6395529;Chr02_6456182;Chr02_6458993;Chr02_6541440;Chr02_6650429;Chr02_6797926;Chr02_6843380
PI_506069	26	32.1371	NFC	6	73.1596	9.26023	70.7585	75.9645	Chr06_48877446;Chr06_48896283;Chr06_48896330;Chr06_48932802;Chr06_48958609;Chr06_48965941;Chr06_49030343;Chr06_49032726;Chr06_49032733;Chr06_49043180;Chr06_49118600;Chr06_49174095;Chr06_49190489;Chr06_49190519;Chr06_49190521;Chr06_49190522;Chr06_49211662;Chr06_49265666;Chr06_49330172;Chr06_49330254;Chr06_49341112;Chr06_49392136;Chr06_49397627;Chr06_49429112;Chr06_49435652;Chr06_49437792;Chr06_494…
PI_506069	28	15.3542	RFV	4	32.5008	3.9817	29.5213	43.6906	Chr04_5430313;Chr04_5457688;Chr04_5475583;Chr04_5475595;Chr04_5475666;Chr04_5622605;Chr04_5731253;Chr04_5759605;Chr04_5782707;Chr04_5972573;Chr04_5973316;Chr04_6044812;Chr04_6046750;Chr04_6062353;Chr04_6092579;Chr04_6109340;Chr04_6116023;Chr04_6129509;Chr04_6184554;Chr04_6639671;Chr04_6659242;Chr04_6666504;Chr04_6668511;Chr04_6938941;Chr04_6941989;Chr04_7066644;Chr04_7122027;Chr04_7179086;Chr04_7…
PI_506069	28	35.975	RFV	6	75.7038	10.6508	70.7585	89.2428	Chr06_48877446;Chr06_48896283;Chr06_48896330;Chr06_48932802;Chr06_48958609;Chr06_48965941;Chr06_49030343;Chr06_49032726;Chr06_49032733;Chr06_49043180;Chr06_49118600;Chr06_49174095;Chr06_49190489;Chr06_49190519;Chr06_49190521;Chr06_49190522;Chr06_49211662;Chr06_49265666;Chr06_49330172;Chr06_49330254;Chr06_49341112;Chr06_49392136;Chr06_49397627;Chr06_49429112;Chr06_49435652;Chr06_49437792;Chr06_494…
PI_506069	29	11.9792	S	6	88.5804	3.0478	10.2219	93.3164	Chr06_348040;Chr06_504178;Chr06_509883;Chr06_526747;Chr06_530403;Chr06_582781;Chr06_586329;Chr06_600729;Chr06_744208;Chr06_828588;Chr06_875966;Chr06_952185;Chr06_953241;Chr06_953653;Chr06_974999;Chr06_1044901;Chr06_1284963;Chr06_1288875;Chr06_1304378;Chr06_1309840;Chr06_1316604;Chr06_1320561;Chr06_1320696;Chr06_1345860;Chr06_1345866;Chr06_1345882;Chr06_1373316;Chr06_1373468;Chr06_1398950;Chr06_14…
PI_506069	30	13.9205	SP.CP	4	29.5213	3.58052	0.421367	38.0159	Chr04_421485;Chr04_423178;Chr04_1373021;Chr04_1376545;Chr04_1715335;Chr04_2370798;Chr04_2469310;Chr04_2474232;Chr04_2624157;Chr04_2635527;Chr04_2761318;Chr04_2762243;Chr04_3277084;Chr04_3610870;Chr04_3613709;Chr04_3627963;Chr04_3651488;Chr04_3672393;Chr04_3678125;Chr04_3688876;Chr04_3706314;Chr04_3718037;Chr04_3718219;Chr04_3761328;Chr04_3761329;Chr04_3763323;Chr04_3763441;Chr04_3784516;Chr04_378…
PI_506069	30	12.1045	SP.CP	7	94.3392	3.08184	92.6308	106.327	Chr07_62788755;Chr07_62983562;Chr07_63002461;Chr07_63066460;Chr07_63067955;Chr07_63079786;Chr07_63081623;Chr07_63113677;Chr07_63113682;Chr07_63113688;Chr07_63113732;Chr07_63113736;Chr07_63113761;Chr07_63113784;Chr07_63127730;Chr07_63161256;Chr07_63222515;Chr07_63242794;Chr07_63296729;Chr07_63314318;Chr07_63317408;Chr07_63333470;Chr07_63392466;Chr07_63392487;Chr07_63393425;Chr07_63447975;Chr07_634…
PI_506069	31	14.0714	Starch	4	29.5213	3.62242	0.421367	30.7949	Chr04_421367;Chr04_421485;Chr04_423178;Chr04_1373021;Chr04_1376545;Chr04_1715335;Chr04_2370798;Chr04_2469310;Chr04_2474232;Chr04_2624157;Chr04_2635527;Chr04_2761318;Chr04_2762243;Chr04_3277084;Chr04_3610870;Chr04_3613709;Chr04_3627963;Chr04_3651488;Chr04_3672393;Chr04_3678125;Chr04_3688876;Chr04_3706314;Chr04_3718037;Chr04_3718219;Chr04_3761328;Chr04_3761329;Chr04_3763323;Chr04_3763441;Chr04_3784…
PI_506069	32	15.4158	TDN_ADF	4	37.258	3.99908	29.5213	43.6906	Chr04_5430313;Chr04_5457688;Chr04_5475583;Chr04_5475595;Chr04_5475666;Chr04_5622605;Chr04_5731253;Chr04_5759605;Chr04_5782707;Chr04_5972573;Chr04_5973316;Chr04_6044812;Chr04_6046750;Chr04_6062353;Chr04_6092579;Chr04_6109340;Chr04_6116023;Chr04_6129509;Chr04_6184554;Chr04_6639671;Chr04_6659242;Chr04_6666504;Chr04_6668511;Chr04_6938941;Chr04_6941989;Chr04_7066644;Chr04_7122027;Chr04_7179086;Chr04_7…
PI_506069	32	37.1871	TDN_ADF	6	75.7038	11.1073	71.3804	80.7348	Chr06_49190522;Chr06_49211662;Chr06_49265666;Chr06_49330172;Chr06_49330254;Chr06_49341112;Chr06_49392136;Chr06_49397627;Chr06_49429112;Chr06_49435652;Chr06_49437792;Chr06_49459874;Chr06_49462223;Chr06_49466511;Chr06_49466514;Chr06_49467147;Chr06_49474173;Chr06_49478014;Chr06_49485124;Chr06_49485159;Chr06_49485167;Chr06_49497300;Chr06_49592480;Chr06_49614382;Chr06_49619933;Chr06_49619945;Chr06_496…
PI_506069	32	36.7498	TDN_ADF	6	88.5804	10.9416	82.3741	89.909	Chr06_52506635;Chr06_52602717;Chr06_52618173;Chr06_52632225;Chr06_52632822;Chr06_52662613;Chr06_52665162;Chr06_52683417;Chr06_52696080;Chr06_52730042
PI_506069	32	14.0234	TDN_ADF	10	49.9595	3.60909	40.7305	90.3087	Chr10_10541708;Chr10_10552859;Chr10_10563873;Chr10_10736151;Chr10_10892588;Chr10_11084040;Chr10_11089475;Chr10_11137782;Chr10_11142887;Chr10_11225014;Chr10_11298601;Chr10_11577538;Chr10_11578240;Chr10_11588557;Chr10_11711193;Chr10_11711944;Chr10_12093110;Chr10_12340006;Chr10_12341157;Chr10_12354658;Chr10_12359696;Chr10_12416545;Chr10_12578002;Chr10_12643801;Chr10_12869706;Chr10_12907634;Chr10_129…
PI_506069	33	15.452	TDN_OARDC	4	32.5008	4.00931	29.5213	43.6906	Chr04_5430313;Chr04_5457688;Chr04_5475583;Chr04_5475595;Chr04_5475666;Chr04_5622605;Chr04_5731253;Chr04_5759605;Chr04_5782707;Chr04_5972573;Chr04_5973316;Chr04_6044812;Chr04_6046750;Chr04_6062353;Chr04_6092579;Chr04_6109340;Chr04_6116023;Chr04_6129509;Chr04_6184554;Chr04_6639671;Chr04_6659242;Chr04_6666504;Chr04_6668511;Chr04_6938941;Chr04_6941989;Chr04_7066644;Chr04_7122027;Chr04_7179086;Chr04_7…
PI_506069	33	31.0598	TDN_OARDC	6	75.7038	8.88399	70.7585	79.3553	Chr06_48877446;Chr06_48896283;Chr06_48896330;Chr06_48932802;Chr06_48958609;Chr06_48965941;Chr06_49030343;Chr06_49032726;Chr06_49032733;Chr06_49043180;Chr06_49118600;Chr06_49174095;Chr06_49190489;Chr06_49190519;Chr06_49190521;Chr06_49190522;Chr06_49211662;Chr06_49265666;Chr06_49330172;Chr06_49330254;Chr06_49341112;Chr06_49392136;Chr06_49397627;Chr06_49429112;Chr06_49435652;Chr06_49437792;Chr06_494…
PI_506069	33	30.6088	TDN_OARDC	6	88.5804	8.72827	81.393	89.909	Chr06_51899897;Chr06_51915203;Chr06_51977041;Chr06_51977046;Chr06_51977075;Chr06_51977116;Chr06_52035820;Chr06_52039695;Chr06_52039743;Chr06_52060775;Chr06_52060776;Chr06_52060854;Chr06_52061050;Chr06_52087220;Chr06_52090015;Chr06_52092913;Chr06_52109347;Chr06_52148074;Chr06_52148078;Chr06_52196331;Chr06_52207073;Chr06_52262889;Chr06_52487482;Chr06_52506635;Chr06_52602717;Chr06_52618173;Chr06_526…
PI_506069	34	16.6735	WSC_Sugar	2	13.6295	4.35694	11.8984	18.4339	Chr02_5417865;Chr02_5618624;Chr02_5668738;Chr02_5681387;Chr02_5699768;Chr02_5729164;Chr02_5837426;Chr02_5938761;Chr02_5990574;Chr02_6004608;Chr02_6005607;Chr02_6037572;Chr02_6042018;Chr02_6043709;Chr02_6047152;Chr02_6059496;Chr02_6245747;Chr02_6391058;Chr02_6395529;Chr02_6456182;Chr02_6458993;Chr02_6541440;Chr02_6650429;Chr02_6797926;Chr02_6843380;Chr02_7387338;Chr02_7685693
PI_506069	34	26.6473	WSC_Sugar	6	73.1596	7.40211	70.7585	89.909	Chr06_48877446;Chr06_48896283;Chr06_48896330;Chr06_48932802;Chr06_48958609;Chr06_48965941;Chr06_49030343;Chr06_49032726;Chr06_49032733;Chr06_49043180;Chr06_49118600;Chr06_49174095;Chr06_49190489;Chr06_49190519;Chr06_49190521;Chr06_49190522;Chr06_49211662;Chr06_49265666;Chr06_49330172;Chr06_49330254;Chr06_49341112;Chr06_49392136;Chr06_49397627;Chr06_49429112;Chr06_49435652;Chr06_49437792;Chr06_494…
PI_508366	1	34.2295	ADF	6	76.4482	10.0083	73.6838	78.2635	Chr06_50848389;Chr06_50902627;Chr06_50907105;Chr06_50925319;Chr06_50932959;Chr06_50964122;Chr06_51013259;Chr06_51016225;Chr06_51045400;Chr06_51053773;Chr06_51054287;Chr06_51187509;Chr06_51208365;Chr06_51252050;Chr06_51365781;Chr06_51418320;Chr06_51418809;Chr06_51422047;Chr06_51423957;Chr06_51423993;Chr06_51443109;Chr06_51449251;Chr06_51456533;Chr06_51468335;Chr06_51488265;Chr06_51488375;Chr06_515…
PI_508366	2	20.0165	AD.ICP	2	35.7949	5.33498	33.2572	43.5454	Chr02_52032023;Chr02_55191935;Chr02_55450665;Chr02_57739929;Chr02_58286606;Chr02_58545591;Chr02_58601435;Chr02_58990543;Chr02_58997176;Chr02_59381773;Chr02_59538010;Chr02_60010778
PI_508366	2	16.5913	AD.ICP	4	33.54	4.33337	31.5579	45.8262	Chr04_2577801;Chr04_2760436;Chr04_3019272;Chr04_3019525;Chr04_3161319;Chr04_3277084;Chr04_3694125;Chr04_3706314;Chr04_3718037;Chr04_4049391;Chr04_4062424;Chr04_4337935;Chr04_4340726;Chr04_4410206;Chr04_4552057;Chr04_5044458;Chr04_5425310;Chr04_5607064;Chr04_5973316;Chr04_6046008;Chr04_6109340;Chr04_6666504;Chr04_7390344;Chr04_7925028
PI_508366	4	30.4155	aNDF	6	76.4482	8.6618	73.6838	78.8465	Chr06_50848389;Chr06_50902627;Chr06_50907105;Chr06_50925319;Chr06_50932959;Chr06_50964122;Chr06_51013259;Chr06_51016225;Chr06_51045400;Chr06_51053773;Chr06_51054287;Chr06_51187509;Chr06_51208365;Chr06_51252050;Chr06_51365781;Chr06_51418320;Chr06_51418809;Chr06_51422047;Chr06_51423957;Chr06_51423993;Chr06_51443109;Chr06_51449251;Chr06_51456533;Chr06_51468335;Chr06_51488265;Chr06_51488375;Chr06_515…
PI_508366	4	11.8514	aNDF	7	82.3422	3.01316	26.2722	82.3422	Chr07_4098262;Chr07_28704441
PI_508366	5	28.157	aNDFom	6	76.4482	7.89884	73.6838	80.0062	Chr06_50848389;Chr06_50902627;Chr06_50907105;Chr06_50925319;Chr06_50932959;Chr06_50964122;Chr06_51013259;Chr06_51016225;Chr06_51045400;Chr06_51053773;Chr06_51054287;Chr06_51187509;Chr06_51208365;Chr06_51252050;Chr06_51365781;Chr06_51418320;Chr06_51418809;Chr06_51422047;Chr06_51423957;Chr06_51423993;Chr06_51443109;Chr06_51449251;Chr06_51456533;Chr06_51468335;Chr06_51488265;Chr06_51488375;Chr06_515…
PI_508366	5	14.2945	aNDFom	7	82.3422	3.68451	26.2722	82.3422	Chr07_4098262;Chr07_28704441
PI_508366	6	12.5727	Ash	2	35.7949	3.20941	20.8337	39.4477	Chr02_9776447;Chr02_9803612;Chr02_9811132;Chr02_9904941;Chr02_9910807;Chr02_10665129;Chr02_10665136;Chr02_10665138;Chr02_10665140;Chr02_10665148;Chr02_10709353;Chr02_10709962;Chr02_10835326;Chr02_10916745;Chr02_10976476;Chr02_11012819;Chr02_11073050;Chr02_11089431;Chr02_11090630;Chr02_11218795;Chr02_11221901;Chr02_11335930;Chr02_11356658;Chr02_11657950;Chr02_11819698;Chr02_12434821;Chr02_12461231…
PI_508366	8	12.2608	Cl	6	79.135	3.12435	62.8003	82.2541	Chr06_47310174;Chr06_47333933;Chr06_47357059;Chr06_47397973;Chr06_47403318;Chr06_47408639;Chr06_47428500;Chr06_47442421;Chr06_47475794;Chr06_47550818;Chr06_47550828;Chr06_47562464;Chr06_47571364;Chr06_47643430;Chr06_47644064;Chr06_47647301;Chr06_47657705;Chr06_47661888;Chr06_47674369;Chr06_47687709;Chr06_47699673;Chr06_47699772;Chr06_47699776;Chr06_47700166;Chr06_47762092;Chr06_47763317;Chr06_477…
PI_508366	9	15.2731	Crude.protein	2	35.7949	3.95882	26.4722	39.4477	Chr02_11356658;Chr02_11657950;Chr02_11819698;Chr02_12434821;Chr02_12461231;Chr02_13793878;Chr02_13868870;Chr02_14062241;Chr02_14173556;Chr02_14265998;Chr02_14481961;Chr02_15000642;Chr02_15041507;Chr02_15316426;Chr02_15318569;Chr02_15329903;Chr02_17932341;Chr02_18227215;Chr02_18514595;Chr02_18900751;Chr02_19222620;Chr02_19296011;Chr02_19522712;Chr02_20088873;Chr02_20090049;Chr02_20098986;Chr02_202…
PI_508366	10	14.5111	DCAD	2	49.9599	3.74496	32.4235	55.7209	Chr02_51678838;Chr02_52032023;Chr02_55191935;Chr02_55450665;Chr02_57739929;Chr02_58286606;Chr02_58545591;Chr02_58601435;Chr02_58990543;Chr02_58997176;Chr02_59381773;Chr02_59538010;Chr02_60010778;Chr02_60163821;Chr02_60448907;Chr02_60448908;Chr02_60450875;Chr02_61226295;Chr02_61434248;Chr02_62393752;Chr02_62404752;Chr02_62799576;Chr02_62972994;Chr02_62975501;Chr02_62980461;Chr02_62997034;Chr02_630…
PI_508366	11	25.271	Dry.Matter	6	76.4482	6.95809	73.6838	78.2635	Chr06_50848389;Chr06_50902627;Chr06_50907105;Chr06_50925319;Chr06_50932959;Chr06_50964122;Chr06_51013259;Chr06_51016225;Chr06_51045400;Chr06_51053773;Chr06_51054287;Chr06_51187509;Chr06_51208365;Chr06_51252050;Chr06_51365781;Chr06_51418320;Chr06_51418809;Chr06_51422047;Chr06_51423957;Chr06_51423993;Chr06_51443109;Chr06_51449251;Chr06_51456533;Chr06_51468335;Chr06_51488265;Chr06_51488375;Chr06_515…
PI_508366	13	15.7808	K	2	34.6721	4.1024	16.7184	48.5026	Chr02_7907840;Chr02_8049977;Chr02_8050324;Chr02_8052440;Chr02_8087274;Chr02_8242394;Chr02_8256364;Chr02_8263749;Chr02_8343190;Chr02_8428441;Chr02_8459279;Chr02_8479897;Chr02_8573112;Chr02_8592875;Chr02_8592878;Chr02_8592916;Chr02_8593454;Chr02_8593462;Chr02_8593478;Chr02_8886738;Chr02_9776447;Chr02_9803612;Chr02_9811132;Chr02_9904941;Chr02_9910807;Chr02_10665129;Chr02_10665136;Chr02_10665138;Chr0…
PI_508366	14	17.1085	Lignin	6	76.4482	4.48195	73.6838	81.4777	Chr06_50848389;Chr06_50902627;Chr06_50907105;Chr06_50925319;Chr06_50932959;Chr06_50964122;Chr06_51013259;Chr06_51016225;Chr06_51045400;Chr06_51053773;Chr06_51054287;Chr06_51187509;Chr06_51208365;Chr06_51252050;Chr06_51365781;Chr06_51418320;Chr06_51418809;Chr06_51422047;Chr06_51423957;Chr06_51423993;Chr06_51443109;Chr06_51449251;Chr06_51456533;Chr06_51468335;Chr06_51488265;Chr06_51488375;Chr06_515…
PI_508366	17	28.4306	Moisture	6	76.4482	7.99	75.0475	79.7179	Chr06_51016225;Chr06_51045400;Chr06_51053773;Chr06_51054287;Chr06_51187509;Chr06_51208365;Chr06_51252050;Chr06_51365781;Chr06_51418320;Chr06_51418809;Chr06_51422047;Chr06_51423957;Chr06_51423993;Chr06_51443109;Chr06_51449251;Chr06_51456533;Chr06_51468335;Chr06_51488265;Chr06_51488375;Chr06_51526973;Chr06_51533537;Chr06_51579560;Chr06_51590696;Chr06_51645316;Chr06_51645318;Chr06_51645357;Chr06_517…
PI_508366	18	22.4195	Na	6	76.4482	6.0636	73.6838	79.7179	Chr06_50848389;Chr06_50902627;Chr06_50907105;Chr06_50925319;Chr06_50932959;Chr06_50964122;Chr06_51013259;Chr06_51016225;Chr06_51045400;Chr06_51053773;Chr06_51054287;Chr06_51187509;Chr06_51208365;Chr06_51252050;Chr06_51365781;Chr06_51418320;Chr06_51418809;Chr06_51422047;Chr06_51423957;Chr06_51423993;Chr06_51443109;Chr06_51449251;Chr06_51456533;Chr06_51468335;Chr06_51488265;Chr06_51488375;Chr06_515…
PI_508366	19	26.9195	NDF	6	76.4482	7.49093	73.6838	80.9122	Chr06_50848389;Chr06_50902627;Chr06_50907105;Chr06_50925319;Chr06_50932959;Chr06_50964122;Chr06_51013259;Chr06_51016225;Chr06_51045400;Chr06_51053773;Chr06_51054287;Chr06_51187509;Chr06_51208365;Chr06_51252050;Chr06_51365781;Chr06_51418320;Chr06_51418809;Chr06_51422047;Chr06_51423957;Chr06_51423993;Chr06_51443109;Chr06_51449251;Chr06_51456533;Chr06_51468335;Chr06_51488265;Chr06_51488375;Chr06_515…
PI_508366	19	17.0655	NDF	7	82.3422	4.46955	26.2722	82.3422	Chr07_4098262;Chr07_28704441
PI_508366	21	11.8446	NEG_OARDC	4	43.8362	3.01132	34.8175	66.3826	Chr04_4062424;Chr04_4337935;Chr04_4340726;Chr04_4410206;Chr04_4552057;Chr04_5044458;Chr04_5425310;Chr04_5607064;Chr04_5973316;Chr04_6046008;Chr04_6109340;Chr04_6666504;Chr04_7390344;Chr04_7925028;Chr04_8916522;Chr04_9020495;Chr04_9648533;Chr04_10646887;Chr04_10649342;Chr04_12196969;Chr04_12732355;Chr04_13852192;Chr04_13987259;Chr04_14194208;Chr04_14924052;Chr04_14977036;Chr04_15344692;Chr04_15666…
PI_508366	21	24.3021	NEG_OARDC	6	76.4482	6.6504	73.6838	79.135	Chr06_50848389;Chr06_50902627;Chr06_50907105;Chr06_50925319;Chr06_50932959;Chr06_50964122;Chr06_51013259;Chr06_51016225;Chr06_51045400;Chr06_51053773;Chr06_51054287;Chr06_51187509;Chr06_51208365;Chr06_51252050;Chr06_51365781;Chr06_51418320;Chr06_51418809;Chr06_51422047;Chr06_51423957;Chr06_51423993;Chr06_51443109;Chr06_51449251;Chr06_51456533;Chr06_51468335;Chr06_51488265;Chr06_51488375;Chr06_515…
PI_508366	22	22.1398	NEL3x_ADF	6	76.4482	5.97764	71.7972	78.2635	Chr06_50100727;Chr06_50173869;Chr06_50173961;Chr06_50174140;Chr06_50181636;Chr06_50339134;Chr06_50377571;Chr06_50377610;Chr06_50384765;Chr06_50445623;Chr06_50447935;Chr06_50565840;Chr06_50582108;Chr06_50584969;Chr06_50714171;Chr06_50806204;Chr06_50817644;Chr06_50843754;Chr06_50848389;Chr06_50902627;Chr06_50907105;Chr06_50925319;Chr06_50932959;Chr06_50964122;Chr06_51013259;Chr06_51016225;Chr06_510…
PI_508366	23	12.2659	NEL3x_OARDC	4	42.444	3.12574	34.8175	49.4208	Chr04_4062424;Chr04_4337935;Chr04_4340726;Chr04_4410206;Chr04_4552057;Chr04_5044458;Chr04_5425310;Chr04_5607064;Chr04_5973316;Chr04_6046008;Chr04_6109340;Chr04_6666504;Chr04_7390344;Chr04_7925028;Chr04_8916522
PI_508366	23	23.5758	NEL3x_OARDC	6	77.2501	6.42231	73.6838	79.7179	Chr06_50848389;Chr06_50902627;Chr06_50907105;Chr06_50925319;Chr06_50932959;Chr06_50964122;Chr06_51013259;Chr06_51016225;Chr06_51045400;Chr06_51053773;Chr06_51054287;Chr06_51187509;Chr06_51208365;Chr06_51252050;Chr06_51365781;Chr06_51418320;Chr06_51418809;Chr06_51422047;Chr06_51423957;Chr06_51423993;Chr06_51443109;Chr06_51449251;Chr06_51456533;Chr06_51468335;Chr06_51488265;Chr06_51488375;Chr06_515…
PI_508366	24	33.2142	NEM_ADF	6	76.4482	9.64239	73.6838	78.2635	Chr06_50848389;Chr06_50902627;Chr06_50907105;Chr06_50925319;Chr06_50932959;Chr06_50964122;Chr06_51013259;Chr06_51016225;Chr06_51045400;Chr06_51053773;Chr06_51054287;Chr06_51187509;Chr06_51208365;Chr06_51252050;Chr06_51365781;Chr06_51418320;Chr06_51418809;Chr06_51422047;Chr06_51423957;Chr06_51423993;Chr06_51443109;Chr06_51449251;Chr06_51456533;Chr06_51468335;Chr06_51488265;Chr06_51488375;Chr06_515…
PI_508366	25	27.5607	NEM_OARDC	6	76.4482	7.7014	73.6838	78.2635	Chr06_50848389;Chr06_50902627;Chr06_50907105;Chr06_50925319;Chr06_50932959;Chr06_50964122;Chr06_51013259;Chr06_51016225;Chr06_51045400;Chr06_51053773;Chr06_51054287;Chr06_51187509;Chr06_51208365;Chr06_51252050;Chr06_51365781;Chr06_51418320;Chr06_51418809;Chr06_51422047;Chr06_51423957;Chr06_51423993;Chr06_51443109;Chr06_51449251;Chr06_51456533;Chr06_51468335;Chr06_51488265;Chr06_51488375;Chr06_515…
PI_508366	26	24.993	NFC	6	77.2501	6.86939	63.5867	80.9122	Chr06_47571364;Chr06_47643430;Chr06_47644064;Chr06_47647301;Chr06_47657705;Chr06_47661888;Chr06_47674369;Chr06_47687709;Chr06_47699673;Chr06_47699772;Chr06_47699776;Chr06_47700166;Chr06_47762092;Chr06_47763317;Chr06_47768930;Chr06_47802003;Chr06_47804198;Chr06_47813590;Chr06_47857446;Chr06_47860741;Chr06_47871555;Chr06_47929660;Chr06_47930168;Chr06_47930980;Chr06_47935208;Chr06_47940846;Chr06_479…
PI_508366	26	12.8912	NFC	7	82.3422	3.29658	26.2722	82.3422	Chr07_4098262;Chr07_28704441
PI_508366	28	13.1048	RFV	4	41.8978	3.35523	34.8175	45.8262	Chr04_4062424;Chr04_4337935;Chr04_4340726;Chr04_4410206;Chr04_4552057;Chr04_5044458;Chr04_5425310;Chr04_5607064;Chr04_5973316;Chr04_6046008;Chr04_6109340;Chr04_6666504;Chr04_7390344;Chr04_7925028
PI_508366	28	29.3984	RFV	6	76.4482	8.31519	73.6838	78.8465	Chr06_50848389;Chr06_50902627;Chr06_50907105;Chr06_50925319;Chr06_50932959;Chr06_50964122;Chr06_51013259;Chr06_51016225;Chr06_51045400;Chr06_51053773;Chr06_51054287;Chr06_51187509;Chr06_51208365;Chr06_51252050;Chr06_51365781;Chr06_51418320;Chr06_51418809;Chr06_51422047;Chr06_51423957;Chr06_51423993;Chr06_51443109;Chr06_51449251;Chr06_51456533;Chr06_51468335;Chr06_51488265;Chr06_51488375;Chr06_515…
PI_508366	29	20.9168	S	2	35.7949	5.60536	33.2572	39.4477	Chr02_52032023;Chr02_55191935;Chr02_55450665;Chr02_57739929
PI_508366	29	12.9773	S	5	30.2744	3.32021	2.20064	34.9875	Chr05_2200635;Chr05_2418022;Chr05_2741519;Chr05_2745709;Chr05_2915497;Chr05_3136780;Chr05_3163637;Chr05_4023406;Chr05_4107503;Chr05_4197086;Chr05_4372615;Chr05_4709800;Chr05_4711135;Chr05_4712627;Chr05_4758598;Chr05_4864709;Chr05_4869479;Chr05_4915818;Chr05_4923068;Chr05_4935912;Chr05_4969526;Chr05_5064539;Chr05_5092120;Chr05_5101637;Chr05_5119670;Chr05_5168122;Chr05_5172412;Chr05_5172867;Chr05_5…
PI_508366	30	13.8097	SP.CP	3	197.407	3.54978	196.255	199.935	Chr03_73053723;Chr03_73210202;Chr03_73218642;Chr03_73315115;Chr03_73315354;Chr03_73349964;Chr03_73366438;Chr03_73447812;Chr03_73454677;Chr03_73563491;Chr03_73624263;Chr03_73627651;Chr03_73705292;Chr03_73767163;Chr03_73787527;Chr03_73820513;Chr03_73823762;Chr03_73841411;Chr03_73999853;Chr03_74155099;Chr03_74175227;Chr03_74207764
PI_508366	32	34.0492	TDN_ADF	6	76.4482	9.94291	75.0475	78.2635	Chr06_51016225;Chr06_51045400;Chr06_51053773;Chr06_51054287;Chr06_51187509;Chr06_51208365;Chr06_51252050;Chr06_51365781;Chr06_51418320;Chr06_51418809;Chr06_51422047;Chr06_51423957;Chr06_51423993;Chr06_51443109;Chr06_51449251;Chr06_51456533;Chr06_51468335;Chr06_51488265;Chr06_51488375;Chr06_51526973;Chr06_51533537;Chr06_51579560;Chr06_51590696;Chr06_51645316;Chr06_51645318;Chr06_51645357;Chr06_517…
PI_508366	33	24.0202	TDN_OARDC	6	77.2501	6.56159	73.6838	79.7179	Chr06_50848389;Chr06_50902627;Chr06_50907105;Chr06_50925319;Chr06_50932959;Chr06_50964122;Chr06_51013259;Chr06_51016225;Chr06_51045400;Chr06_51053773;Chr06_51054287;Chr06_51187509;Chr06_51208365;Chr06_51252050;Chr06_51365781;Chr06_51418320;Chr06_51418809;Chr06_51422047;Chr06_51423957;Chr06_51423993;Chr06_51443109;Chr06_51449251;Chr06_51456533;Chr06_51468335;Chr06_51488265;Chr06_51488375;Chr06_515…
PI_508366	34	20.5307	WSC_Sugar	6	77.2501	5.48905	63.5867	81.9967	Chr06_47571364;Chr06_47643430;Chr06_47644064;Chr06_47647301;Chr06_47657705;Chr06_47661888;Chr06_47674369;Chr06_47687709;Chr06_47699673;Chr06_47699772;Chr06_47699776;Chr06_47700166;Chr06_47762092;Chr06_47763317;Chr06_47768930;Chr06_47802003;Chr06_47804198;Chr06_47813590;Chr06_47857446;Chr06_47860741;Chr06_47871555;Chr06_47929660;Chr06_47930168;Chr06_47930980;Chr06_47935208;Chr06_47940846;Chr06_479…
PI_508366	34	12.8382	WSC_Sugar	7	82.3422	3.28207	26.2722	82.3422	Chr07_4098262;Chr07_28704441
PI_510757	1	13.1851	ADF	6	60.1516	3.37733	52.0269	73.345	Chr06_48122342;Chr06_48384312;Chr06_48402568;Chr06_48403083;Chr06_48405650;Chr06_48443376;Chr06_48450892;Chr06_48450994;Chr06_48502694;Chr06_48510713;Chr06_48532495;Chr06_48545502;Chr06_48592491;Chr06_48782961;Chr06_48816490;Chr06_48853703;Chr06_49032726;Chr06_49043180;Chr06_49070577;Chr06_49121712;Chr06_49174095;Chr06_49211662;Chr06_49228162;Chr06_49233265;Chr06_49235609;Chr06_49265738;Chr06_493…
PI_510757	3	13.5673	Adj_CP	2	43.8547	3.4827	35.5108	48.8679	Chr02_8459279;Chr02_18800770;Chr02_58608256
PI_510757	9	13.241	Crude.protein	2	43.8547	3.39271	35.5108	48.8679	Chr02_8459279;Chr02_18800770;Chr02_58608256
PI_510757	10	13.4092	DCAD	7	31.989	3.43905	19.8023	57.5284	Chr07_4360115;Chr07_4394192;Chr07_4431939;Chr07_4437949;Chr07_4450836;Chr07_4464772;Chr07_4494699;Chr07_4602010;Chr07_4756522;Chr07_4819605;Chr07_4824498;Chr07_4834412;Chr07_4881756;Chr07_4953598;Chr07_5248753;Chr07_5447930;Chr07_5466980;Chr07_5467046;Chr07_5480638;Chr07_5523134;Chr07_5535109;Chr07_5587823;Chr07_5605547;Chr07_5606765;Chr07_5798825;Chr07_5860443;Chr07_5879327;Chr07_5969057;Chr07_6…
PI_510757	14	12.1716	Lignin	4	55.0447	3.10007	41.2997	64.4714	Chr04_51772486;Chr04_51923089;Chr04_52457794;Chr04_52593887;Chr04_52734795;Chr04_52862494;Chr04_53253844;Chr04_53280108;Chr04_53288758;Chr04_53336840;Chr04_53397691;Chr04_53765516;Chr04_53916217;Chr04_53920502;Chr04_53924590;Chr04_53928387;Chr04_54276903;Chr04_54300294;Chr04_54423940;Chr04_54435949;Chr04_54471864;Chr04_54489330;Chr04_55358295;Chr04_55461341;Chr04_55514561;Chr04_55515713;Chr04_555…
PI_510757	20	13.1579	NDICP_w.oNa2SO3	2	43.8547	3.36984	35.5108	48.8679	Chr02_8459279;Chr02_18800770;Chr02_58608256
PI_510757	23	13.3101	NEL3x_OARDC	1	11.8238	3.41173	10.9026	28.8776	Chr01_3547781;Chr01_3577046;Chr01_3620429;Chr01_4151366;Chr01_4151503;Chr01_4267462;Chr01_4267631;Chr01_4291896;Chr01_4353422;Chr01_4401493;Chr01_4762079;Chr01_4773830;Chr01_4861088;Chr01_4887737;Chr01_4897133;Chr01_4950332;Chr01_5424855;Chr01_5454070;Chr01_5454777;Chr01_5479047;Chr01_5483533;Chr01_5776328;Chr01_6048463;Chr01_6098847;Chr01_6277092;Chr01_6404074;Chr01_6468502;Chr01_6468616;Chr01_6…
PI_510757	26	15.3206	NFC	6	62.6379	3.97223	54.2257	77.8926	Chr06_48853703;Chr06_49032726;Chr06_49043180;Chr06_49070577;Chr06_49121712;Chr06_49174095;Chr06_49211662;Chr06_49228162;Chr06_49233265;Chr06_49235609;Chr06_49265738;Chr06_49330254;Chr06_49341112;Chr06_49392136;Chr06_49397627;Chr06_49397628;Chr06_49397629;Chr06_49397630;Chr06_49427112;Chr06_49429112;Chr06_49435652;Chr06_49437792;Chr06_49459874;Chr06_49462223;Chr06_49466511;Chr06_49466514;Chr06_494…
PI_510757	27	13.5494	P	6	0.183172	3.47777	0.183172	78.7812	Chr06_183172;Chr06_196678;Chr06_197809;Chr06_254664;Chr06_256766;Chr06_257590;Chr06_1316604;Chr06_1320483;Chr06_1373316;Chr06_1398950;Chr06_1595520;Chr06_1610144;Chr06_1641538;Chr06_1783682;Chr06_1913941;Chr06_1941077;Chr06_1948850;Chr06_2072558;Chr06_2075546;Chr06_2229178;Chr06_2347288;Chr06_2347873;Chr06_2444158;Chr06_2455222;Chr06_2462595;Chr06_2485800;Chr06_2558241;Chr06_2685999;Chr06_2686528…
PI_510757	30	13.5085	SP.CP	2	43.8547	3.46647	35.5108	79.0666	Chr02_8459279;Chr02_18800770;Chr02_58608256;Chr02_61841513;Chr02_61861948;Chr02_61872515;Chr02_61994302;Chr02_62014865;Chr02_62047615;Chr02_62049615;Chr02_62083451;Chr02_62343890;Chr02_62351034;Chr02_62393752;Chr02_62404752;Chr02_62422596;Chr02_62975399;Chr02_62975501;Chr02_62997034;Chr02_63025735;Chr02_63025852;Chr02_63095877;Chr02_63431873;Chr02_63489555;Chr02_63516134;Chr02_63543031;Chr02_6421…
PI_510757	32	14.6879	TDN_ADF	6	60.1516	3.79443	54.0292	73.345	Chr06_48592491;Chr06_48782961;Chr06_48816490;Chr06_48853703;Chr06_49032726;Chr06_49043180;Chr06_49070577;Chr06_49121712;Chr06_49174095;Chr06_49211662;Chr06_49228162;Chr06_49233265;Chr06_49235609;Chr06_49265738;Chr06_49330254;Chr06_49341112;Chr06_49392136;Chr06_49397627;Chr06_49397628;Chr06_49397629;Chr06_49397630;Chr06_49427112;Chr06_49429112;Chr06_49435652;Chr06_49437792;Chr06_49459874;Chr06_494…
PI_510757	33	12.9306	TDN_OARDC	6	58.5512	3.3074	53.1459	77.5436	Chr06_48450892;Chr06_48450994;Chr06_48502694;Chr06_48510713;Chr06_48532495;Chr06_48545502;Chr06_48592491;Chr06_48782961;Chr06_48816490;Chr06_48853703;Chr06_49032726;Chr06_49043180;Chr06_49070577;Chr06_49121712;Chr06_49174095;Chr06_49211662;Chr06_49228162;Chr06_49233265;Chr06_49235609;Chr06_49265738;Chr06_49330254;Chr06_49341112;Chr06_49392136;Chr06_49397627;Chr06_49397628;Chr06_49397629;Chr06_493…
PI_510757	34	15.0343	WSC_Sugar	6	74.9616	3.89161	56.0002	78.7812	Chr06_49429112;Chr06_49435652;Chr06_49437792;Chr06_49459874;Chr06_49462223;Chr06_49466511;Chr06_49466514;Chr06_49467147;Chr06_49472715;Chr06_49474173;Chr06_49478014;Chr06_49485167;Chr06_49497300;Chr06_49592480;Chr06_49614382;Chr06_49619933;Chr06_49648346;Chr06_49720823;Chr06_49740339;Chr06_49804102;Chr06_49843814;Chr06_50100727;Chr06_50174140;Chr06_50181636;Chr06_50285576;Chr06_50290907;Chr06_503…
PI_655972	1	11.8613	ADF	6	33.4699	3.01584	20.8431	37.2317	Chr06_2072558;Chr06_2187693;Chr06_2192488;Chr06_2229178;Chr06_2347288;Chr06_2347872;Chr06_2364237;Chr06_2364342;Chr06_2377596;Chr06_2396752;Chr06_2417590;Chr06_2557751;Chr06_2558241;Chr06_2560354;Chr06_2560369;Chr06_2643104;Chr06_2654112;Chr06_2685999;Chr06_2686528;Chr06_2725126;Chr06_2777750;Chr06_2801182;Chr06_2900751;Chr06_2933576;Chr06_3007720;Chr06_3041098;Chr06_3074598;Chr06_3081936;Chr06_3…
PI_655972	1	53.9343	ADF	6	69.5906	18.5142	67.7614	73.4041	Chr06_49437792;Chr06_49444483;Chr06_49444630;Chr06_49444747;Chr06_49444748;Chr06_49623126;Chr06_49634571;Chr06_49648346;Chr06_49720823;Chr06_49740339;Chr06_49804102;Chr06_49897928;Chr06_50058360;Chr06_50091793;Chr06_50100727;Chr06_50110213;Chr06_50114722;Chr06_50158221;Chr06_50173869;Chr06_50174140;Chr06_50181636;Chr06_50263137;Chr06_50285618;Chr06_50304099;Chr06_50305056;Chr06_50307362;Chr06_504…
PI_655972	2	25.0899	AD.ICP	6	33.4699	6.90029	31.3328	37.2317	Chr06_4081726;Chr06_4119745;Chr06_4129262;Chr06_4256623;Chr06_5405150;Chr06_5523638;Chr06_5575641;Chr06_5575642;Chr06_5575659;Chr06_5607806;Chr06_5715602;Chr06_5722988;Chr06_5722994;Chr06_5762860;Chr06_5765055;Chr06_5877777;Chr06_5878988;Chr06_5905271;Chr06_5929842;Chr06_5989562;Chr06_6303341
PI_655972	2	25.9581	AD.ICP	6	44.2579	7.17875	40.0356	51.2662	Chr06_39559869;Chr06_39890021;Chr06_39890054;Chr06_39890077;Chr06_39941944;Chr06_39941989;Chr06_39982967;Chr06_40021052;Chr06_40021067;Chr06_40021143;Chr06_40071491;Chr06_40086235;Chr06_40091645;Chr06_40091859;Chr06_40091862;Chr06_40091866;Chr06_40091867;Chr06_40094442;Chr06_40094604;Chr06_40126340;Chr06_40160339;Chr06_40324420;Chr06_40429386;Chr06_40796116;Chr06_40967587;Chr06_40986639;Chr06_410…
PI_655972	2	19.002	AD.ICP	6	73.1671	5.0339	66.0771	78.6141	Chr06_49265753;Chr06_49429112;Chr06_49434962;Chr06_49437792;Chr06_49444483;Chr06_49444630;Chr06_49444747;Chr06_49444748;Chr06_49623126;Chr06_49634571;Chr06_49648346;Chr06_49720823;Chr06_49740339;Chr06_49804102;Chr06_49897928;Chr06_50058360;Chr06_50091793;Chr06_50100727;Chr06_50110213;Chr06_50114722;Chr06_50158221;Chr06_50173869;Chr06_50174140;Chr06_50181636;Chr06_50263137;Chr06_50285618;Chr06_503…
PI_655972	2	12.5528	AD.ICP	7	68.179	3.20398	61.4071	78.8796	Chr07_57964855;Chr07_57984280;Chr07_58162337;Chr07_58197967;Chr07_58298411;Chr07_58589967;Chr07_58628433;Chr07_58665479;Chr07_58665557;Chr07_58674046;Chr07_58691008;Chr07_58853780;Chr07_58919522;Chr07_58955414;Chr07_58972831;Chr07_59037276;Chr07_59056669;Chr07_59084881;Chr07_59182064;Chr07_59182114;Chr07_59186523;Chr07_59218759;Chr07_59512451;Chr07_59519118;Chr07_59551793;Chr07_59556353;Chr07_595…
PI_655972	3	14.4428	Adj_CP	5	2.60021	3.72588	0.04647	7.41283	Chr05_46470;Chr05_291201;Chr05_313927;Chr05_357352;Chr05_362151;Chr05_362164;Chr05_435214;Chr05_435239;Chr05_435934;Chr05_435948;Chr05_435966;Chr05_437411;Chr05_456656;Chr05_486063;Chr05_613672;Chr05_613995;Chr05_627711;Chr05_635679;Chr05_660580;Chr05_825019;Chr05_873684;Chr05_1000209;Chr05_1030304;Chr05_1032849;Chr05_1038684;Chr05_1044570;Chr05_1154214;Chr05_1155358;Chr05_1169513;Chr05_1224990;C…
PI_655972	3	15.9881	Adj_CP	6	33.4699	4.16125	24.9783	44.9602	Chr06_2654112;Chr06_2685999;Chr06_2686528;Chr06_2725126;Chr06_2777750;Chr06_2801182;Chr06_2900751;Chr06_2933576;Chr06_3007720;Chr06_3041098;Chr06_3074598;Chr06_3081936;Chr06_3261191;Chr06_3261573;Chr06_3284648;Chr06_3323158;Chr06_3382134;Chr06_3438036;Chr06_3441002;Chr06_3441317;Chr06_3446200;Chr06_3463405;Chr06_3535836;Chr06_3568031;Chr06_3615589;Chr06_3615825;Chr06_3617755;Chr06_3630535;Chr06_3…
PI_655972	3	24.2186	Adj_CP	6	75.0314	6.62407	66.0771	78.362	Chr06_49265753;Chr06_49429112;Chr06_49434962;Chr06_49437792;Chr06_49444483;Chr06_49444630;Chr06_49444747;Chr06_49444748;Chr06_49623126;Chr06_49634571;Chr06_49648346;Chr06_49720823;Chr06_49740339;Chr06_49804102;Chr06_49897928;Chr06_50058360;Chr06_50091793;Chr06_50100727;Chr06_50110213;Chr06_50114722;Chr06_50158221;Chr06_50173869;Chr06_50174140;Chr06_50181636;Chr06_50263137;Chr06_50285618;Chr06_503…
PI_655972	3	11.8432	Adj_CP	8	65.3796	3.01092	61.6849	78.9754	Chr08_55801523;Chr08_55965041;Chr08_55965941;Chr08_56226591;Chr08_56248121;Chr08_56264907;Chr08_56334793;Chr08_56457695;Chr08_56457849;Chr08_56570268;Chr08_56596502;Chr08_56635771;Chr08_56635786;Chr08_56635794;Chr08_56639142;Chr08_56664151;Chr08_56669367;Chr08_56718327;Chr08_56744409;Chr08_56764522;Chr08_56764675;Chr08_56929990;Chr08_56929993;Chr08_56933258;Chr08_57070881;Chr08_57084602;Chr08_570…
PI_655972	4	17.697	aNDF	6	33.4699	4.65214	24.9783	37.2317	Chr06_2654112;Chr06_2685999;Chr06_2686528;Chr06_2725126;Chr06_2777750;Chr06_2801182;Chr06_2900751;Chr06_2933576;Chr06_3007720;Chr06_3041098;Chr06_3074598;Chr06_3081936;Chr06_3261191;Chr06_3261573;Chr06_3284648;Chr06_3323158;Chr06_3382134;Chr06_3438036;Chr06_3441002;Chr06_3441317;Chr06_3446200;Chr06_3463405;Chr06_3535836;Chr06_3568031;Chr06_3615589;Chr06_3615825;Chr06_3617755;Chr06_3630535;Chr06_3…
PI_655972	4	32.3089	aNDF	6	54.5123	9.32076	51.2662	57.8271	Chr06_45312390;Chr06_45648143;Chr06_45658491;Chr06_45720164;Chr06_45726362;Chr06_45727343;Chr06_45727345;Chr06_45780896;Chr06_45798649;Chr06_45805778;Chr06_45807062;Chr06_45809892;Chr06_45810591;Chr06_45810810;Chr06_45831837;Chr06_45845920;Chr06_45846116;Chr06_45895062;Chr06_45934989;Chr06_45948463;Chr06_46041507;Chr06_46045812;Chr06_46046326;Chr06_46047334;Chr06_46071850;Chr06_46074729;Chr06_460…
PI_655972	4	38.0373	aNDF	6	62.9786	11.4328	60.0776	65.1265	Chr06_47756455;Chr06_47763317;Chr06_47768930;Chr06_47800648;Chr06_47804198;Chr06_47804605;Chr06_47857446;Chr06_48041068;Chr06_48289585;Chr06_48365495;Chr06_48371478;Chr06_48384312;Chr06_48402568;Chr06_48403083;Chr06_48405650;Chr06_48443376;Chr06_48450892;Chr06_48450994;Chr06_48502694;Chr06_48510713;Chr06_48545502;Chr06_48592491;Chr06_48877446
PI_655972	4	56.8618	aNDF	6	69.5906	20.0826	67.7614	70.5056	Chr06_49437792;Chr06_49444483;Chr06_49444630;Chr06_49444747;Chr06_49444748;Chr06_49623126;Chr06_49634571;Chr06_49648346;Chr06_49720823;Chr06_49740339;Chr06_49804102;Chr06_49897928;Chr06_50058360;Chr06_50091793;Chr06_50100727;Chr06_50110213;Chr06_50114722;Chr06_50158221;Chr06_50173869;Chr06_50174140;Chr06_50181636;Chr06_50263137;Chr06_50285618;Chr06_50304099;Chr06_50305056;Chr06_50307362;Chr06_504…
PI_655972	4	54.5447	aNDF	6	73.1671	18.8329	71.4305	73.4041	Chr06_51054287;Chr06_51109202;Chr06_51144358;Chr06_51194628
PI_655972	4	12.4349	aNDF	10	46.3159	3.1718	45.6142	49.6582	Chr10_18075383;Chr10_18098291;Chr10_18209031;Chr10_18410878;Chr10_18554695;Chr10_18562738;Chr10_19266088;Chr10_19409442;Chr10_19843523;Chr10_20091392;Chr10_20197818;Chr10_20250422;Chr10_20530036;Chr10_20749107;Chr10_20820721;Chr10_21037876;Chr10_21068330;Chr10_21117628;Chr10_21140574;Chr10_21233427;Chr10_21416660;Chr10_21427451;Chr10_21429155;Chr10_21466444;Chr10_21499466;Chr10_21515039;Chr10_216…
PI_655972	5	15.2441	aNDFom	6	33.4699	3.95064	20.8431	37.2317	Chr06_2072558;Chr06_2187693;Chr06_2192488;Chr06_2229178;Chr06_2347288;Chr06_2347872;Chr06_2364237;Chr06_2364342;Chr06_2377596;Chr06_2396752;Chr06_2417590;Chr06_2557751;Chr06_2558241;Chr06_2560354;Chr06_2560369;Chr06_2643104;Chr06_2654112;Chr06_2685999;Chr06_2686528;Chr06_2725126;Chr06_2777750;Chr06_2801182;Chr06_2900751;Chr06_2933576;Chr06_3007720;Chr06_3041098;Chr06_3074598;Chr06_3081936;Chr06_3…
PI_655972	5	30.4919	aNDFom	6	54.5123	8.68804	51.2662	57.8271	Chr06_45312390;Chr06_45648143;Chr06_45658491;Chr06_45720164;Chr06_45726362;Chr06_45727343;Chr06_45727345;Chr06_45780896;Chr06_45798649;Chr06_45805778;Chr06_45807062;Chr06_45809892;Chr06_45810591;Chr06_45810810;Chr06_45831837;Chr06_45845920;Chr06_45846116;Chr06_45895062;Chr06_45934989;Chr06_45948463;Chr06_46041507;Chr06_46045812;Chr06_46046326;Chr06_46047334;Chr06_46071850;Chr06_46074729;Chr06_460…
PI_655972	5	37.6521	aNDFom	6	62.9786	11.2848	60.0776	65.1265	Chr06_47756455;Chr06_47763317;Chr06_47768930;Chr06_47800648;Chr06_47804198;Chr06_47804605;Chr06_47857446;Chr06_48041068;Chr06_48289585;Chr06_48365495;Chr06_48371478;Chr06_48384312;Chr06_48402568;Chr06_48403083;Chr06_48405650;Chr06_48443376;Chr06_48450892;Chr06_48450994;Chr06_48502694;Chr06_48510713;Chr06_48545502;Chr06_48592491;Chr06_48877446
PI_655972	5	56.0905	aNDFom	6	69.5906	19.6593	67.7614	70.5056	Chr06_49437792;Chr06_49444483;Chr06_49444630;Chr06_49444747;Chr06_49444748;Chr06_49623126;Chr06_49634571;Chr06_49648346;Chr06_49720823;Chr06_49740339;Chr06_49804102;Chr06_49897928;Chr06_50058360;Chr06_50091793;Chr06_50100727;Chr06_50110213;Chr06_50114722;Chr06_50158221;Chr06_50173869;Chr06_50174140;Chr06_50181636;Chr06_50263137;Chr06_50285618;Chr06_50304099;Chr06_50305056;Chr06_50307362;Chr06_504…
PI_655972	5	53.672	aNDFom	6	73.1671	18.3786	70.5056	73.4041	Chr06_51016225;Chr06_51045400;Chr06_51054287;Chr06_51109202;Chr06_51144358;Chr06_51194628
PI_655972	5	13.195	aNDFom	10	46.3159	3.38003	45.6142	49.6582	Chr10_18075383;Chr10_18098291;Chr10_18209031;Chr10_18410878;Chr10_18554695;Chr10_18562738;Chr10_19266088;Chr10_19409442;Chr10_19843523;Chr10_20091392;Chr10_20197818;Chr10_20250422;Chr10_20530036;Chr10_20749107;Chr10_20820721;Chr10_21037876;Chr10_21068330;Chr10_21117628;Chr10_21140574;Chr10_21233427;Chr10_21416660;Chr10_21427451;Chr10_21429155;Chr10_21466444;Chr10_21499466;Chr10_21515039;Chr10_216…
PI_655972	6	13.3033	Ash	6	43.0811	3.40985	23.1506	78.362	Chr06_2417590;Chr06_2557751;Chr06_2558241;Chr06_2560354;Chr06_2560369;Chr06_2643104;Chr06_2654112;Chr06_2685999;Chr06_2686528;Chr06_2725126;Chr06_2777750;Chr06_2801182;Chr06_2900751;Chr06_2933576;Chr06_3007720;Chr06_3041098;Chr06_3074598;Chr06_3081936;Chr06_3261191;Chr06_3261573;Chr06_3284648;Chr06_3323158;Chr06_3382134;Chr06_3438036;Chr06_3441002;Chr06_3441317;Chr06_3446200;Chr06_3463405;Chr06_3…
PI_655972	6	13.9564	Ash	7	72.7886	3.59049	66.3437	78.8796	Chr07_58853780;Chr07_58919522;Chr07_58955414;Chr07_58972831;Chr07_59037276;Chr07_59056669;Chr07_59084881;Chr07_59182064;Chr07_59182114;Chr07_59186523;Chr07_59218759;Chr07_59512451;Chr07_59519118;Chr07_59551793;Chr07_59556353;Chr07_59556971;Chr07_59753657;Chr07_59825790;Chr07_59903947;Chr07_59954348;Chr07_60023465;Chr07_60023470;Chr07_60105016;Chr07_60116497;Chr07_60116517;Chr07_60144139;Chr07_602…
PI_655972	7	18.8786	Ca	6	75.4958	4.99756	66.0771	78.6141	Chr06_49265753;Chr06_49429112;Chr06_49434962;Chr06_49437792;Chr06_49444483;Chr06_49444630;Chr06_49444747;Chr06_49444748;Chr06_49623126;Chr06_49634571;Chr06_49648346;Chr06_49720823;Chr06_49740339;Chr06_49804102;Chr06_49897928;Chr06_50058360;Chr06_50091793;Chr06_50100727;Chr06_50110213;Chr06_50114722;Chr06_50158221;Chr06_50173869;Chr06_50174140;Chr06_50181636;Chr06_50263137;Chr06_50285618;Chr06_503…
PI_655972	7	23.433	Ca	7	68.179	6.37772	66.3437	78.4235	Chr07_58853780;Chr07_58919522;Chr07_58955414;Chr07_58972831;Chr07_59037276;Chr07_59056669;Chr07_59084881;Chr07_59182064;Chr07_59182114;Chr07_59186523;Chr07_59218759;Chr07_59512451;Chr07_59519118;Chr07_59551793;Chr07_59556353;Chr07_59556971;Chr07_59753657;Chr07_59825790;Chr07_59903947;Chr07_59954348;Chr07_60023465;Chr07_60023470;Chr07_60105016;Chr07_60116497;Chr07_60116517;Chr07_60144139;Chr07_602…
PI_655972	7	16.2011	Ca	7	102.62	4.22189	99.3349	102.62	Chr07_64360154;Chr07_64456370;Chr07_64456374;Chr07_64494360;Chr07_64535337;Chr07_64546561;Chr07_64619263;Chr07_64662433;Chr07_64691804;Chr07_64732994;Chr07_64740377;Chr07_64758419;Chr07_64775534;Chr07_64777291;Chr07_64777313;Chr07_64793227;Chr07_64802624;Chr07_64825238;Chr07_64826085;Chr07_64844571;Chr07_64863796;Chr07_64875135;Chr07_64950614;Chr07_64953856;Chr07_64973232;Chr07_65058731;Chr07_650…
PI_655972	7	14.3789	Ca	10	46.3159	3.70805	42.757	68.3665	Chr10_9614161;Chr10_9684077;Chr10_9750349;Chr10_9808795;Chr10_9809864;Chr10_9815257;Chr10_9880143;Chr10_9966273;Chr10_9971294;Chr10_10025456;Chr10_10052126;Chr10_10096546;Chr10_10135232;Chr10_10161515;Chr10_10162357;Chr10_10168364;Chr10_10185268;Chr10_10399638;Chr10_10399682;Chr10_10447089;Chr10_10457125;Chr10_10488349;Chr10_10552859;Chr10_10563873;Chr10_10582241;Chr10_10654810;Chr10_10736151;Chr…
PI_655972	8	18.2555	Cl	4	77.0414	4.81477	61.5634	82.9733	Chr04_51936680;Chr04_51964267;Chr04_51966835;Chr04_51967417;Chr04_51998769;Chr04_52043559;Chr04_52082709;Chr04_52212337;Chr04_52239526;Chr04_52254276;Chr04_52345795;Chr04_52474223;Chr04_52531924;Chr04_52578531;Chr04_52593887;Chr04_52609887;Chr04_52696671;Chr04_52734795;Chr04_52871725;Chr04_52972245;Chr04_53091213;Chr04_53174550;Chr04_53253781;Chr04_53281229;Chr04_53281271;Chr04_53288758;Chr04_533…
PI_655972	8	26.301	Cl	6	33.7076	7.2896	31.3328	51.2662	Chr06_4081726;Chr06_4119745;Chr06_4129262;Chr06_4256623;Chr06_5405150;Chr06_5523638;Chr06_5575641;Chr06_5575642;Chr06_5575659;Chr06_5607806;Chr06_5715602;Chr06_5722988;Chr06_5722994;Chr06_5762860;Chr06_5765055;Chr06_5877777;Chr06_5878988;Chr06_5905271;Chr06_5929842;Chr06_5989562;Chr06_6303341;Chr06_6306684;Chr06_6308141;Chr06_6352870;Chr06_6381711;Chr06_6398433;Chr06_6407877;Chr06_6458386;Chr06_6…
PI_655972	9	14.6794	Crude.protein	1	86.2731	3.79203	84.4662	93.1513	Chr01_77750702;Chr01_77812202;Chr01_77821250;Chr01_77833499;Chr01_77839179;Chr01_77852306;Chr01_77861215;Chr01_77881226;Chr01_77905124;Chr01_77961640;Chr01_77970283;Chr01_77989586;Chr01_78034828;Chr01_78034929;Chr01_78038856;Chr01_78103171;Chr01_78126084;Chr01_78140382;Chr01_78140415;Chr01_78145082;Chr01_78147926;Chr01_78160689;Chr01_78161528;Chr01_78161960;Chr01_78163420;Chr01_78178260;Chr01_782…
PI_655972	9	21.2056	Crude.protein	7	71.1078	5.69276	67.7301	78.8796	Chr07_58919522;Chr07_58955414;Chr07_58972831;Chr07_59037276;Chr07_59056669;Chr07_59084881;Chr07_59182064;Chr07_59182114;Chr07_59186523;Chr07_59218759;Chr07_59512451;Chr07_59519118;Chr07_59551793;Chr07_59556353;Chr07_59556971;Chr07_59753657;Chr07_59825790;Chr07_59903947;Chr07_59954348;Chr07_60023465;Chr07_60023470;Chr07_60105016;Chr07_60116497;Chr07_60116517;Chr07_60144139;Chr07_60213933;Chr07_604…
PI_655972	11	25.4185	Dry.Matter	6	65.842	7.00528	60.5642	75.0314	Chr06_47857446;Chr06_48041068;Chr06_48289585;Chr06_48365495;Chr06_48371478;Chr06_48384312;Chr06_48402568;Chr06_48403083;Chr06_48405650;Chr06_48443376;Chr06_48450892;Chr06_48450994;Chr06_48502694;Chr06_48510713;Chr06_48545502;Chr06_48592491;Chr06_48877446;Chr06_48896283;Chr06_48932802;Chr06_48958609;Chr06_48965941;Chr06_49030343;Chr06_49032726;Chr06_49043180;Chr06_49118622;Chr06_49121081;Chr06_491…
PI_655972	11	15.9115	Dry.Matter	7	91.7149	4.1395	72.7886	94.8067	Chr07_59556971;Chr07_59753657;Chr07_59825790;Chr07_59903947;Chr07_59954348;Chr07_60023465;Chr07_60023470;Chr07_60105016;Chr07_60116497;Chr07_60116517;Chr07_60144139;Chr07_60213933;Chr07_60424364;Chr07_60454203;Chr07_60464193;Chr07_60464245;Chr07_60527674;Chr07_60594679;Chr07_60940703;Chr07_60961282;Chr07_60994095;Chr07_61098841;Chr07_61114866;Chr07_61340193;Chr07_61353101;Chr07_61357401;Chr07_613…
PI_655972	14	46.4267	Lignin	6	69.5906	14.9078	67.7614	73.4041	Chr06_49437792;Chr06_49444483;Chr06_49444630;Chr06_49444747;Chr06_49444748;Chr06_49623126;Chr06_49634571;Chr06_49648346;Chr06_49720823;Chr06_49740339;Chr06_49804102;Chr06_49897928;Chr06_50058360;Chr06_50091793;Chr06_50100727;Chr06_50110213;Chr06_50114722;Chr06_50158221;Chr06_50173869;Chr06_50174140;Chr06_50181636;Chr06_50263137;Chr06_50285618;Chr06_50304099;Chr06_50305056;Chr06_50307362;Chr06_504…
PI_655972	15	44.4966	Lignin_.NDF	6	73.1671	14.0624	68.9052	75.0314	Chr06_50509748;Chr06_50544502;Chr06_50556927;Chr06_50558124;Chr06_50574062;Chr06_50584696;Chr06_50584969;Chr06_50714157;Chr06_50806204;Chr06_50807203;Chr06_50817644;Chr06_50843754;Chr06_50902627;Chr06_50907105;Chr06_50925319;Chr06_50932191;Chr06_50932959;Chr06_50942090;Chr06_51013259;Chr06_51016225;Chr06_51045400;Chr06_51054287;Chr06_51109202;Chr06_51144358;Chr06_51194628;Chr06_51209638;Chr06_512…
PI_655972	15	12.2853	Lignin_.NDF	10	48.453	3.13101	38.1258	59.4838	Chr10_8635643;Chr10_8721824;Chr10_8722400;Chr10_8722956;Chr10_8753995;Chr10_8754088;Chr10_8754105;Chr10_8806877;Chr10_8833045;Chr10_8854634;Chr10_8951139;Chr10_8965108;Chr10_8975952;Chr10_9003600;Chr10_9234404;Chr10_9301554;Chr10_9338248;Chr10_9438727;Chr10_9439025;Chr10_9439026;Chr10_9494617;Chr10_9566077;Chr10_9566182;Chr10_9571884;Chr10_9572249;Chr10_9572293;Chr10_9614161;Chr10_9684077;Chr10_9…
PI_655972	16	17.3757	Mg	6	33.9452	4.55906	20.8431	44.9602	Chr06_2072558;Chr06_2187693;Chr06_2192488;Chr06_2229178;Chr06_2347288;Chr06_2347872;Chr06_2364237;Chr06_2364342;Chr06_2377596;Chr06_2396752;Chr06_2417590;Chr06_2557751;Chr06_2558241;Chr06_2560354;Chr06_2560369;Chr06_2643104;Chr06_2654112;Chr06_2685999;Chr06_2686528;Chr06_2725126;Chr06_2777750;Chr06_2801182;Chr06_2900751;Chr06_2933576;Chr06_3007720;Chr06_3041098;Chr06_3074598;Chr06_3081936;Chr06_3…
PI_655972	16	19.5179	Mg	6	73.4041	5.18654	66.0771	79.8774	Chr06_49265753;Chr06_49429112;Chr06_49434962;Chr06_49437792;Chr06_49444483;Chr06_49444630;Chr06_49444747;Chr06_49444748;Chr06_49623126;Chr06_49634571;Chr06_49648346;Chr06_49720823;Chr06_49740339;Chr06_49804102;Chr06_49897928;Chr06_50058360;Chr06_50091793;Chr06_50100727;Chr06_50110213;Chr06_50114722;Chr06_50158221;Chr06_50173869;Chr06_50174140;Chr06_50181636;Chr06_50263137;Chr06_50285618;Chr06_503…
PI_655972	16	14.7425	Mg	7	71.3398	3.80972	66.3437	78.8796	Chr07_58853780;Chr07_58919522;Chr07_58955414;Chr07_58972831;Chr07_59037276;Chr07_59056669;Chr07_59084881;Chr07_59182064;Chr07_59182114;Chr07_59186523;Chr07_59218759;Chr07_59512451;Chr07_59519118;Chr07_59551793;Chr07_59556353;Chr07_59556971;Chr07_59753657;Chr07_59825790;Chr07_59903947;Chr07_59954348;Chr07_60023465;Chr07_60023470;Chr07_60105016;Chr07_60116497;Chr07_60116517;Chr07_60144139;Chr07_602…
PI_655972	17	42.5317	Moisture	6	69.5906	13.2314	67.7614	73.4041	Chr06_49437792;Chr06_49444483;Chr06_49444630;Chr06_49444747;Chr06_49444748;Chr06_49623126;Chr06_49634571;Chr06_49648346;Chr06_49720823;Chr06_49740339;Chr06_49804102;Chr06_49897928;Chr06_50058360;Chr06_50091793;Chr06_50100727;Chr06_50110213;Chr06_50114722;Chr06_50158221;Chr06_50173869;Chr06_50174140;Chr06_50181636;Chr06_50263137;Chr06_50285618;Chr06_50304099;Chr06_50305056;Chr06_50307362;Chr06_504…
PI_655972	19	18.4312	NDF	6	33.4699	4.86618	23.1506	37.2317	Chr06_2417590;Chr06_2557751;Chr06_2558241;Chr06_2560354;Chr06_2560369;Chr06_2643104;Chr06_2654112;Chr06_2685999;Chr06_2686528;Chr06_2725126;Chr06_2777750;Chr06_2801182;Chr06_2900751;Chr06_2933576;Chr06_3007720;Chr06_3041098;Chr06_3074598;Chr06_3081936;Chr06_3261191;Chr06_3261573;Chr06_3284648;Chr06_3323158;Chr06_3382134;Chr06_3438036;Chr06_3441002;Chr06_3441317;Chr06_3446200;Chr06_3463405;Chr06_3…
PI_655972	19	31.4469	NDF	6	54.5123	9.01852	50.2801	57.8271	Chr06_45068695;Chr06_45141303;Chr06_45160693;Chr06_45219584;Chr06_45222852;Chr06_45231830;Chr06_45289676;Chr06_45289691;Chr06_45312390;Chr06_45648143;Chr06_45658491;Chr06_45720164;Chr06_45726362;Chr06_45727343;Chr06_45727345;Chr06_45780896;Chr06_45798649;Chr06_45805778;Chr06_45807062;Chr06_45809892;Chr06_45810591;Chr06_45810810;Chr06_45831837;Chr06_45845920;Chr06_45846116;Chr06_45895062;Chr06_459…
PI_655972	19	37.8395	NDF	6	62.9786	11.3567	60.0776	65.1265	Chr06_47756455;Chr06_47763317;Chr06_47768930;Chr06_47800648;Chr06_47804198;Chr06_47804605;Chr06_47857446;Chr06_48041068;Chr06_48289585;Chr06_48365495;Chr06_48371478;Chr06_48384312;Chr06_48402568;Chr06_48403083;Chr06_48405650;Chr06_48443376;Chr06_48450892;Chr06_48450994;Chr06_48502694;Chr06_48510713;Chr06_48545502;Chr06_48592491;Chr06_48877446
PI_655972	19	55.5395	NDF	6	69.5906	19.3614	67.7614	70.5056	Chr06_49437792;Chr06_49444483;Chr06_49444630;Chr06_49444747;Chr06_49444748;Chr06_49623126;Chr06_49634571;Chr06_49648346;Chr06_49720823;Chr06_49740339;Chr06_49804102;Chr06_49897928;Chr06_50058360;Chr06_50091793;Chr06_50100727;Chr06_50110213;Chr06_50114722;Chr06_50158221;Chr06_50173869;Chr06_50174140;Chr06_50181636;Chr06_50263137;Chr06_50285618;Chr06_50304099;Chr06_50305056;Chr06_50307362;Chr06_504…
PI_655972	19	53.136	NDF	6	73.1671	18.1038	71.4305	73.4041	Chr06_51054287;Chr06_51109202;Chr06_51144358;Chr06_51194628
PI_655972	19	12.3635	NDF	10	46.3159	3.15233	45.6142	49.6582	Chr10_18075383;Chr10_18098291;Chr10_18209031;Chr10_18410878;Chr10_18554695;Chr10_18562738;Chr10_19266088;Chr10_19409442;Chr10_19843523;Chr10_20091392;Chr10_20197818;Chr10_20250422;Chr10_20530036;Chr10_20749107;Chr10_20820721;Chr10_21037876;Chr10_21068330;Chr10_21117628;Chr10_21140574;Chr10_21233427;Chr10_21416660;Chr10_21427451;Chr10_21429155;Chr10_21466444;Chr10_21499466;Chr10_21515039;Chr10_216…
PI_655972	20	19.6275	NDICP_w.oNa2SO3	1	86.2731	5.21909	84.4662	89.2976	Chr01_77750702;Chr01_77812202;Chr01_77821250;Chr01_77833499;Chr01_77839179;Chr01_77852306;Chr01_77861215;Chr01_77881226;Chr01_77905124;Chr01_77961640;Chr01_77970283;Chr01_77989586;Chr01_78034828
PI_655972	20	12.714	NDICP_w.oNa2SO3	6	33.4699	3.24805	24.9783	37.2317	Chr06_2654112;Chr06_2685999;Chr06_2686528;Chr06_2725126;Chr06_2777750;Chr06_2801182;Chr06_2900751;Chr06_2933576;Chr06_3007720;Chr06_3041098;Chr06_3074598;Chr06_3081936;Chr06_3261191;Chr06_3261573;Chr06_3284648;Chr06_3323158;Chr06_3382134;Chr06_3438036;Chr06_3441002;Chr06_3441317;Chr06_3446200;Chr06_3463405;Chr06_3535836;Chr06_3568031;Chr06_3615589;Chr06_3615825;Chr06_3617755;Chr06_3630535;Chr06_3…
PI_655972	20	13.1038	NDICP_w.oNa2SO3	6	75.4958	3.35494	66.0771	80.8458	Chr06_49265753;Chr06_49429112;Chr06_49434962;Chr06_49437792;Chr06_49444483;Chr06_49444630;Chr06_49444747;Chr06_49444748;Chr06_49623126;Chr06_49634571;Chr06_49648346;Chr06_49720823;Chr06_49740339;Chr06_49804102;Chr06_49897928;Chr06_50058360;Chr06_50091793;Chr06_50100727;Chr06_50110213;Chr06_50114722;Chr06_50158221;Chr06_50173869;Chr06_50174140;Chr06_50181636;Chr06_50263137;Chr06_50285618;Chr06_503…
PI_655972	20	15.4147	NDICP_w.oNa2SO3	7	75.8771	3.99877	66.3437	83.9318	Chr07_58853780;Chr07_58919522;Chr07_58955414;Chr07_58972831;Chr07_59037276;Chr07_59056669;Chr07_59084881;Chr07_59182064;Chr07_59182114;Chr07_59186523;Chr07_59218759;Chr07_59512451;Chr07_59519118;Chr07_59551793;Chr07_59556353;Chr07_59556971;Chr07_59753657;Chr07_59825790;Chr07_59903947;Chr07_59954348;Chr07_60023465;Chr07_60023470;Chr07_60105016;Chr07_60116497;Chr07_60116517;Chr07_60144139;Chr07_602…
PI_655972	21	14.8168	NEG_OARDC	6	33.4699	3.83053	24.9783	37.2317	Chr06_2654112;Chr06_2685999;Chr06_2686528;Chr06_2725126;Chr06_2777750;Chr06_2801182;Chr06_2900751;Chr06_2933576;Chr06_3007720;Chr06_3041098;Chr06_3074598;Chr06_3081936;Chr06_3261191;Chr06_3261573;Chr06_3284648;Chr06_3323158;Chr06_3382134;Chr06_3438036;Chr06_3441002;Chr06_3441317;Chr06_3446200;Chr06_3463405;Chr06_3535836;Chr06_3568031;Chr06_3615589;Chr06_3615825;Chr06_3617755;Chr06_3630535;Chr06_3…
PI_655972	21	27.5284	NEG_OARDC	6	54.5123	7.69078	51.2662	56.5454	Chr06_45312390;Chr06_45648143;Chr06_45658491;Chr06_45720164;Chr06_45726362;Chr06_45727343;Chr06_45727345;Chr06_45780896;Chr06_45798649;Chr06_45805778;Chr06_45807062;Chr06_45809892;Chr06_45810591;Chr06_45810810;Chr06_45831837;Chr06_45845920;Chr06_45846116;Chr06_45895062;Chr06_45934989;Chr06_45948463;Chr06_46041507;Chr06_46045812;Chr06_46046326;Chr06_46047334;Chr06_46071850;Chr06_46074729;Chr06_460…
PI_655972	21	50.0928	NEG_OARDC	6	69.5906	16.601	67.7614	70.5056	Chr06_49437792;Chr06_49444483;Chr06_49444630;Chr06_49444747;Chr06_49444748;Chr06_49623126;Chr06_49634571;Chr06_49648346;Chr06_49720823;Chr06_49740339;Chr06_49804102;Chr06_49897928;Chr06_50058360;Chr06_50091793;Chr06_50100727;Chr06_50110213;Chr06_50114722;Chr06_50158221;Chr06_50173869;Chr06_50174140;Chr06_50181636;Chr06_50263137;Chr06_50285618;Chr06_50304099;Chr06_50305056;Chr06_50307362;Chr06_504…
PI_655972	21	49.4658	NEG_OARDC	6	73.1671	16.3028	71.4305	75.0314	Chr06_51054287;Chr06_51109202;Chr06_51144358;Chr06_51194628;Chr06_51209638;Chr06_51276430;Chr06_51282511;Chr06_51284025;Chr06_51284095;Chr06_51284109;Chr06_51284115;Chr06_51284118;Chr06_51333504;Chr06_51339060;Chr06_51403161;Chr06_51418320;Chr06_51418809;Chr06_51418913;Chr06_51423993;Chr06_51444022;Chr06_51449251;Chr06_51456533;Chr06_51468335;Chr06_51483477;Chr06_51488265;Chr06_51533537;Chr06_515…
PI_655972	22	34.1861	NEL3x_ADF	6	70.2767	9.99254	67.7614	78.362	Chr06_49437792;Chr06_49444483;Chr06_49444630;Chr06_49444747;Chr06_49444748;Chr06_49623126;Chr06_49634571;Chr06_49648346;Chr06_49720823;Chr06_49740339;Chr06_49804102;Chr06_49897928;Chr06_50058360;Chr06_50091793;Chr06_50100727;Chr06_50110213;Chr06_50114722;Chr06_50158221;Chr06_50173869;Chr06_50174140;Chr06_50181636;Chr06_50263137;Chr06_50285618;Chr06_50304099;Chr06_50305056;Chr06_50307362;Chr06_504…
PI_655972	23	19.7438	NEL3x_OARDC	6	33.4699	5.25369	24.9783	37.2317	Chr06_2654112;Chr06_2685999;Chr06_2686528;Chr06_2725126;Chr06_2777750;Chr06_2801182;Chr06_2900751;Chr06_2933576;Chr06_3007720;Chr06_3041098;Chr06_3074598;Chr06_3081936;Chr06_3261191;Chr06_3261573;Chr06_3284648;Chr06_3323158;Chr06_3382134;Chr06_3438036;Chr06_3441002;Chr06_3441317;Chr06_3446200;Chr06_3463405;Chr06_3535836;Chr06_3568031;Chr06_3615589;Chr06_3615825;Chr06_3617755;Chr06_3630535;Chr06_3…
PI_655972	23	30.5025	NEL3x_OARDC	6	54.5123	8.69168	51.2662	56.5454	Chr06_45312390;Chr06_45648143;Chr06_45658491;Chr06_45720164;Chr06_45726362;Chr06_45727343;Chr06_45727345;Chr06_45780896;Chr06_45798649;Chr06_45805778;Chr06_45807062;Chr06_45809892;Chr06_45810591;Chr06_45810810;Chr06_45831837;Chr06_45845920;Chr06_45846116;Chr06_45895062;Chr06_45934989;Chr06_45948463;Chr06_46041507;Chr06_46045812;Chr06_46046326;Chr06_46047334;Chr06_46071850;Chr06_46074729;Chr06_460…
PI_655972	23	49.9708	NEL3x_OARDC	6	69.5906	16.5427	67.7614	70.5056	Chr06_49437792;Chr06_49444483;Chr06_49444630;Chr06_49444747;Chr06_49444748;Chr06_49623126;Chr06_49634571;Chr06_49648346;Chr06_49720823;Chr06_49740339;Chr06_49804102;Chr06_49897928;Chr06_50058360;Chr06_50091793;Chr06_50100727;Chr06_50110213;Chr06_50114722;Chr06_50158221;Chr06_50173869;Chr06_50174140;Chr06_50181636;Chr06_50263137;Chr06_50285618;Chr06_50304099;Chr06_50305056;Chr06_50307362;Chr06_504…
PI_655972	23	48.8344	NEL3x_OARDC	6	73.1671	16.0062	71.4305	75.0314	Chr06_51054287;Chr06_51109202;Chr06_51144358;Chr06_51194628;Chr06_51209638;Chr06_51276430;Chr06_51282511;Chr06_51284025;Chr06_51284095;Chr06_51284109;Chr06_51284115;Chr06_51284118;Chr06_51333504;Chr06_51339060;Chr06_51403161;Chr06_51418320;Chr06_51418809;Chr06_51418913;Chr06_51423993;Chr06_51444022;Chr06_51449251;Chr06_51456533;Chr06_51468335;Chr06_51483477;Chr06_51488265;Chr06_51533537;Chr06_515…
PI_655972	24	42.4016	NEM_ADF	6	61.5205	13.1774	60.0776	65.1265	Chr06_47756455;Chr06_47763317;Chr06_47768930;Chr06_47800648;Chr06_47804198;Chr06_47804605;Chr06_47857446;Chr06_48041068;Chr06_48289585;Chr06_48365495;Chr06_48371478;Chr06_48384312;Chr06_48402568;Chr06_48403083;Chr06_48405650;Chr06_48443376;Chr06_48450892;Chr06_48450994;Chr06_48502694;Chr06_48510713;Chr06_48545502;Chr06_48592491;Chr06_48877446
PI_655972	24	56.189	NEM_ADF	6	69.5906	19.7129	67.7614	73.4041	Chr06_49437792;Chr06_49444483;Chr06_49444630;Chr06_49444747;Chr06_49444748;Chr06_49623126;Chr06_49634571;Chr06_49648346;Chr06_49720823;Chr06_49740339;Chr06_49804102;Chr06_49897928;Chr06_50058360;Chr06_50091793;Chr06_50100727;Chr06_50110213;Chr06_50114722;Chr06_50158221;Chr06_50173869;Chr06_50174140;Chr06_50181636;Chr06_50263137;Chr06_50285618;Chr06_50304099;Chr06_50305056;Chr06_50307362;Chr06_504…
PI_655972	25	14.9573	NEM_OARDC	6	33.4699	3.86997	24.9783	37.2317	Chr06_2654112;Chr06_2685999;Chr06_2686528;Chr06_2725126;Chr06_2777750;Chr06_2801182;Chr06_2900751;Chr06_2933576;Chr06_3007720;Chr06_3041098;Chr06_3074598;Chr06_3081936;Chr06_3261191;Chr06_3261573;Chr06_3284648;Chr06_3323158;Chr06_3382134;Chr06_3438036;Chr06_3441002;Chr06_3441317;Chr06_3446200;Chr06_3463405;Chr06_3535836;Chr06_3568031;Chr06_3615589;Chr06_3615825;Chr06_3617755;Chr06_3630535;Chr06_3…
PI_655972	25	30.8738	NEM_OARDC	6	54.5123	8.81966	51.2662	56.5454	Chr06_45312390;Chr06_45648143;Chr06_45658491;Chr06_45720164;Chr06_45726362;Chr06_45727343;Chr06_45727345;Chr06_45780896;Chr06_45798649;Chr06_45805778;Chr06_45807062;Chr06_45809892;Chr06_45810591;Chr06_45810810;Chr06_45831837;Chr06_45845920;Chr06_45846116;Chr06_45895062;Chr06_45934989;Chr06_45948463;Chr06_46041507;Chr06_46045812;Chr06_46046326;Chr06_46047334;Chr06_46071850;Chr06_46074729;Chr06_460…
PI_655972	25	49.4032	NEM_OARDC	6	69.5906	16.2732	67.7614	70.5056	Chr06_49437792;Chr06_49444483;Chr06_49444630;Chr06_49444747;Chr06_49444748;Chr06_49623126;Chr06_49634571;Chr06_49648346;Chr06_49720823;Chr06_49740339;Chr06_49804102;Chr06_49897928;Chr06_50058360;Chr06_50091793;Chr06_50100727;Chr06_50110213;Chr06_50114722;Chr06_50158221;Chr06_50173869;Chr06_50174140;Chr06_50181636;Chr06_50263137;Chr06_50285618;Chr06_50304099;Chr06_50305056;Chr06_50307362;Chr06_504…
PI_655972	25	48.9016	NEM_OARDC	6	73.1671	16.0376	71.4305	75.0314	Chr06_51054287;Chr06_51109202;Chr06_51144358;Chr06_51194628;Chr06_51209638;Chr06_51276430;Chr06_51282511;Chr06_51284025;Chr06_51284095;Chr06_51284109;Chr06_51284115;Chr06_51284118;Chr06_51333504;Chr06_51339060;Chr06_51403161;Chr06_51418320;Chr06_51418809;Chr06_51418913;Chr06_51423993;Chr06_51444022;Chr06_51449251;Chr06_51456533;Chr06_51468335;Chr06_51483477;Chr06_51488265;Chr06_51533537;Chr06_515…
PI_655972	26	18.8404	NFC	6	33.4699	4.98629	24.9783	37.2317	Chr06_2654112;Chr06_2685999;Chr06_2686528;Chr06_2725126;Chr06_2777750;Chr06_2801182;Chr06_2900751;Chr06_2933576;Chr06_3007720;Chr06_3041098;Chr06_3074598;Chr06_3081936;Chr06_3261191;Chr06_3261573;Chr06_3284648;Chr06_3323158;Chr06_3382134;Chr06_3438036;Chr06_3441002;Chr06_3441317;Chr06_3446200;Chr06_3463405;Chr06_3535836;Chr06_3568031;Chr06_3615589;Chr06_3615825;Chr06_3617755;Chr06_3630535;Chr06_3…
PI_655972	26	28.5696	NFC	6	54.5123	8.03644	50.7752	57.8271	Chr06_45160693;Chr06_45219584;Chr06_45222852;Chr06_45231830;Chr06_45289676;Chr06_45289691;Chr06_45312390;Chr06_45648143;Chr06_45658491;Chr06_45720164;Chr06_45726362;Chr06_45727343;Chr06_45727345;Chr06_45780896;Chr06_45798649;Chr06_45805778;Chr06_45807062;Chr06_45809892;Chr06_45810591;Chr06_45810810;Chr06_45831837;Chr06_45845920;Chr06_45846116;Chr06_45895062;Chr06_45934989;Chr06_45948463;Chr06_460…
PI_655972	26	55.3416	NFC	6	69.5906	19.2554	67.7614	70.5056	Chr06_49437792;Chr06_49444483;Chr06_49444630;Chr06_49444747;Chr06_49444748;Chr06_49623126;Chr06_49634571;Chr06_49648346;Chr06_49720823;Chr06_49740339;Chr06_49804102;Chr06_49897928;Chr06_50058360;Chr06_50091793;Chr06_50100727;Chr06_50110213;Chr06_50114722;Chr06_50158221;Chr06_50173869;Chr06_50174140;Chr06_50181636;Chr06_50263137;Chr06_50285618;Chr06_50304099;Chr06_50305056;Chr06_50307362;Chr06_504…
PI_655972	26	53.2345	NFC	6	73.1671	18.1541	71.4305	75.0314	Chr06_51054287;Chr06_51109202;Chr06_51144358;Chr06_51194628;Chr06_51209638;Chr06_51276430;Chr06_51282511;Chr06_51284025;Chr06_51284095;Chr06_51284109;Chr06_51284115;Chr06_51284118;Chr06_51333504;Chr06_51339060;Chr06_51403161;Chr06_51418320;Chr06_51418809;Chr06_51418913;Chr06_51423993;Chr06_51444022;Chr06_51449251;Chr06_51456533;Chr06_51468335;Chr06_51483477;Chr06_51488265;Chr06_51533537;Chr06_515…
PI_655972	26	13.7922	NFC	10	46.3159	3.54494	44.8487	49.6582	Chr10_11561328;Chr10_11577517;Chr10_11578193;Chr10_12093110;Chr10_12340006;Chr10_12341157;Chr10_12354658;Chr10_12359793;Chr10_12416545;Chr10_12578002;Chr10_12623333;Chr10_12664058;Chr10_12673912;Chr10_12711256;Chr10_12711751;Chr10_12796643;Chr10_12835170;Chr10_12907233;Chr10_12944157;Chr10_13014496;Chr10_13046323;Chr10_13046335;Chr10_13091437;Chr10_13095495;Chr10_13099827;Chr10_13135482;Chr10_131…
PI_655972	27	28.4858	P	6	43.0811	8.00843	39.7193	46.1918	Chr06_39213176;Chr06_39520061;Chr06_39552986;Chr06_39559869;Chr06_39890021;Chr06_39890054;Chr06_39890077;Chr06_39941944;Chr06_39941989;Chr06_39982967;Chr06_40021052;Chr06_40021067;Chr06_40021143;Chr06_40071491;Chr06_40086235;Chr06_40091645;Chr06_40091859;Chr06_40091862;Chr06_40091866;Chr06_40091867;Chr06_40094442;Chr06_40094604;Chr06_40126340;Chr06_40160339;Chr06_40324420;Chr06_40429386;Chr06_407…
PI_655972	27	25.8105	P	6	53.8023	7.13115	50.2801	56.5454	Chr06_45068695;Chr06_45141303;Chr06_45160693;Chr06_45219584;Chr06_45222852;Chr06_45231830;Chr06_45289676;Chr06_45289691;Chr06_45312390;Chr06_45648143;Chr06_45658491;Chr06_45720164;Chr06_45726362;Chr06_45727343;Chr06_45727345;Chr06_45780896;Chr06_45798649;Chr06_45805778;Chr06_45807062;Chr06_45809892;Chr06_45810591;Chr06_45810810;Chr06_45831837;Chr06_45845920;Chr06_45846116;Chr06_45895062;Chr06_459…
PI_655972	27	30.2533	P	6	68.4452	8.6062	66.0771	70.5056	Chr06_49265753;Chr06_49429112;Chr06_49434962;Chr06_49437792;Chr06_49444483;Chr06_49444630;Chr06_49444747;Chr06_49444748;Chr06_49623126;Chr06_49634571;Chr06_49648346;Chr06_49720823;Chr06_49740339;Chr06_49804102;Chr06_49897928;Chr06_50058360;Chr06_50091793;Chr06_50100727;Chr06_50110213;Chr06_50114722;Chr06_50158221;Chr06_50173869;Chr06_50174140;Chr06_50181636;Chr06_50263137;Chr06_50285618;Chr06_503…
PI_655972	27	30.9458	P	6	73.1671	8.84456	71.4305	78.362	Chr06_51054287;Chr06_51109202;Chr06_51144358;Chr06_51194628;Chr06_51209638;Chr06_51276430;Chr06_51282511;Chr06_51284025;Chr06_51284095;Chr06_51284109;Chr06_51284115;Chr06_51284118;Chr06_51333504;Chr06_51339060;Chr06_51403161;Chr06_51418320;Chr06_51418809;Chr06_51418913;Chr06_51423993;Chr06_51444022;Chr06_51449251;Chr06_51456533;Chr06_51468335;Chr06_51483477;Chr06_51488265;Chr06_51533537;Chr06_515…
PI_655972	28	18.9231	RFV	6	33.4699	5.01065	24.9783	37.2317	Chr06_2654112;Chr06_2685999;Chr06_2686528;Chr06_2725126;Chr06_2777750;Chr06_2801182;Chr06_2900751;Chr06_2933576;Chr06_3007720;Chr06_3041098;Chr06_3074598;Chr06_3081936;Chr06_3261191;Chr06_3261573;Chr06_3284648;Chr06_3323158;Chr06_3382134;Chr06_3438036;Chr06_3441002;Chr06_3441317;Chr06_3446200;Chr06_3463405;Chr06_3535836;Chr06_3568031;Chr06_3615589;Chr06_3615825;Chr06_3617755;Chr06_3630535;Chr06_3…
PI_655972	28	31.336	RFV	6	53.8023	8.97988	51.2662	57.8271	Chr06_45312390;Chr06_45648143;Chr06_45658491;Chr06_45720164;Chr06_45726362;Chr06_45727343;Chr06_45727345;Chr06_45780896;Chr06_45798649;Chr06_45805778;Chr06_45807062;Chr06_45809892;Chr06_45810591;Chr06_45810810;Chr06_45831837;Chr06_45845920;Chr06_45846116;Chr06_45895062;Chr06_45934989;Chr06_45948463;Chr06_46041507;Chr06_46045812;Chr06_46046326;Chr06_46047334;Chr06_46071850;Chr06_46074729;Chr06_460…
PI_655972	28	50.3139	RFV	6	69.5906	16.7071	67.7614	70.5056	Chr06_49437792;Chr06_49444483;Chr06_49444630;Chr06_49444747;Chr06_49444748;Chr06_49623126;Chr06_49634571;Chr06_49648346;Chr06_49720823;Chr06_49740339;Chr06_49804102;Chr06_49897928;Chr06_50058360;Chr06_50091793;Chr06_50100727;Chr06_50110213;Chr06_50114722;Chr06_50158221;Chr06_50173869;Chr06_50174140;Chr06_50181636;Chr06_50263137;Chr06_50285618;Chr06_50304099;Chr06_50305056;Chr06_50307362;Chr06_504…
PI_655972	29	21.2752	S	1	86.2731	5.71387	84.4662	92.5626	Chr01_77750702;Chr01_77812202;Chr01_77821250;Chr01_77833499;Chr01_77839179;Chr01_77852306;Chr01_77861215;Chr01_77881226;Chr01_77905124;Chr01_77961640;Chr01_77970283;Chr01_77989586;Chr01_78034828;Chr01_78034929;Chr01_78038856;Chr01_78103171;Chr01_78126084;Chr01_78140382;Chr01_78140415;Chr01_78145082;Chr01_78147926;Chr01_78160689;Chr01_78161528;Chr01_78161960;Chr01_78163420;Chr01_78178260;Chr01_782…
PI_655972	29	13.9157	S	6	44.2579	3.57919	20.8431	51.2662	Chr06_2072558;Chr06_2187693;Chr06_2192488;Chr06_2229178;Chr06_2347288;Chr06_2347872;Chr06_2364237;Chr06_2364342;Chr06_2377596;Chr06_2396752;Chr06_2417590;Chr06_2557751;Chr06_2558241;Chr06_2560354;Chr06_2560369;Chr06_2643104;Chr06_2654112;Chr06_2685999;Chr06_2686528;Chr06_2725126;Chr06_2777750;Chr06_2801182;Chr06_2900751;Chr06_2933576;Chr06_3007720;Chr06_3041098;Chr06_3074598;Chr06_3081936;Chr06_3…
PI_655972	29	18.6616	S	7	73.987	4.93375	68.179	78.8796	Chr07_58972831;Chr07_59037276;Chr07_59056669;Chr07_59084881;Chr07_59182064;Chr07_59182114;Chr07_59186523;Chr07_59218759;Chr07_59512451;Chr07_59519118;Chr07_59551793;Chr07_59556353;Chr07_59556971;Chr07_59753657;Chr07_59825790;Chr07_59903947;Chr07_59954348;Chr07_60023465;Chr07_60023470;Chr07_60105016;Chr07_60116497;Chr07_60116517;Chr07_60144139;Chr07_60213933;Chr07_60424364
PI_655972	30	14.1385	SP.CP	4	53.0134	3.64107	48.7193	57.458	Chr04_10430680;Chr04_10441060;Chr04_10479815;Chr04_10610381;Chr04_10649342;Chr04_10856626;Chr04_11033443;Chr04_11038320;Chr04_11157994;Chr04_11182563;Chr04_11513870;Chr04_11516699;Chr04_11517398;Chr04_11531157;Chr04_11531166;Chr04_11547543;Chr04_12230179;Chr04_12233550;Chr04_12234218;Chr04_12246438;Chr04_12247560;Chr04_12261931;Chr04_12262923;Chr04_12262952;Chr04_12304143;Chr04_12359860;Chr04_124…
PI_655972	31	12.8023	Starch	6	24.9783	3.27223	20.8431	33.9452	Chr06_2072558;Chr06_2187693;Chr06_2192488;Chr06_2229178;Chr06_2347288;Chr06_2347872;Chr06_2364237;Chr06_2364342;Chr06_2377596;Chr06_2396752;Chr06_2417590;Chr06_2557751;Chr06_2558241;Chr06_2560354;Chr06_2560369;Chr06_2643104;Chr06_2654112;Chr06_2685999;Chr06_2686528;Chr06_2725126;Chr06_2777750;Chr06_2801182;Chr06_2900751;Chr06_2933576;Chr06_3007720;Chr06_3041098;Chr06_3074598;Chr06_3081936;Chr06_3…
PI_655972	31	14.2445	Starch	6	69.5906	3.6706	38.8571	75.9686	Chr06_38736061;Chr06_38774083;Chr06_38776825;Chr06_38904408;Chr06_38951949;Chr06_38958859;Chr06_38963285;Chr06_39125157;Chr06_39213176;Chr06_39520061;Chr06_39552986;Chr06_39559869;Chr06_39890021;Chr06_39890054;Chr06_39890077;Chr06_39941944;Chr06_39941989;Chr06_39982967;Chr06_40021052;Chr06_40021067;Chr06_40021143;Chr06_40071491;Chr06_40086235;Chr06_40091645;Chr06_40091859;Chr06_40091862;Chr06_400…
PI_655972	32	54.2889	TDN_ADF	6	70.2767	18.6988	67.7614	70.5056	Chr06_49437792;Chr06_49444483;Chr06_49444630;Chr06_49444747;Chr06_49444748;Chr06_49623126;Chr06_49634571;Chr06_49648346;Chr06_49720823;Chr06_49740339;Chr06_49804102;Chr06_49897928;Chr06_50058360;Chr06_50091793;Chr06_50100727;Chr06_50110213;Chr06_50114722;Chr06_50158221;Chr06_50173869;Chr06_50174140;Chr06_50181636;Chr06_50263137;Chr06_50285618;Chr06_50304099;Chr06_50305056;Chr06_50307362;Chr06_504…
PI_655972	32	12.0266	TDN_ADF	10	46.3159	3.06068	45.6142	49.6582	Chr10_18075383;Chr10_18098291;Chr10_18209031;Chr10_18410878;Chr10_18554695;Chr10_18562738;Chr10_19266088;Chr10_19409442;Chr10_19843523;Chr10_20091392;Chr10_20197818;Chr10_20250422;Chr10_20530036;Chr10_20749107;Chr10_20820721;Chr10_21037876;Chr10_21068330;Chr10_21117628;Chr10_21140574;Chr10_21233427;Chr10_21416660;Chr10_21427451;Chr10_21429155;Chr10_21466444;Chr10_21499466;Chr10_21515039;Chr10_216…
PI_655972	33	19.7973	TDN_OARDC	6	33.4699	5.26961	24.9783	37.2317	Chr06_2654112;Chr06_2685999;Chr06_2686528;Chr06_2725126;Chr06_2777750;Chr06_2801182;Chr06_2900751;Chr06_2933576;Chr06_3007720;Chr06_3041098;Chr06_3074598;Chr06_3081936;Chr06_3261191;Chr06_3261573;Chr06_3284648;Chr06_3323158;Chr06_3382134;Chr06_3438036;Chr06_3441002;Chr06_3441317;Chr06_3446200;Chr06_3463405;Chr06_3535836;Chr06_3568031;Chr06_3615589;Chr06_3615825;Chr06_3617755;Chr06_3630535;Chr06_3…
PI_655972	33	31.8651	TDN_OARDC	6	53.8023	9.16468	50.2801	56.5454	Chr06_45068695;Chr06_45141303;Chr06_45160693;Chr06_45219584;Chr06_45222852;Chr06_45231830;Chr06_45289676;Chr06_45289691;Chr06_45312390;Chr06_45648143;Chr06_45658491;Chr06_45720164;Chr06_45726362;Chr06_45727343;Chr06_45727345;Chr06_45780896;Chr06_45798649;Chr06_45805778;Chr06_45807062;Chr06_45809892;Chr06_45810591;Chr06_45810810;Chr06_45831837;Chr06_45845920;Chr06_45846116;Chr06_45895062;Chr06_459…
PI_655972	33	47.9099	TDN_OARDC	6	69.5906	15.5785	67.7614	70.5056	Chr06_49437792;Chr06_49444483;Chr06_49444630;Chr06_49444747;Chr06_49444748;Chr06_49623126;Chr06_49634571;Chr06_49648346;Chr06_49720823;Chr06_49740339;Chr06_49804102;Chr06_49897928;Chr06_50058360;Chr06_50091793;Chr06_50100727;Chr06_50110213;Chr06_50114722;Chr06_50158221;Chr06_50173869;Chr06_50174140;Chr06_50181636;Chr06_50263137;Chr06_50285618;Chr06_50304099;Chr06_50305056;Chr06_50307362;Chr06_504…
PI_655972	33	47.6459	TDN_OARDC	6	73.1671	15.4577	71.4305	75.0314	Chr06_51054287;Chr06_51109202;Chr06_51144358;Chr06_51194628;Chr06_51209638;Chr06_51276430;Chr06_51282511;Chr06_51284025;Chr06_51284095;Chr06_51284109;Chr06_51284115;Chr06_51284118;Chr06_51333504;Chr06_51339060;Chr06_51403161;Chr06_51418320;Chr06_51418809;Chr06_51418913;Chr06_51423993;Chr06_51444022;Chr06_51449251;Chr06_51456533;Chr06_51468335;Chr06_51483477;Chr06_51488265;Chr06_51533537;Chr06_515…
PI_655972	34	17.9688	WSC_Sugar	6	33.4699	4.73116	24.9783	37.2317	Chr06_2654112;Chr06_2685999;Chr06_2686528;Chr06_2725126;Chr06_2777750;Chr06_2801182;Chr06_2900751;Chr06_2933576;Chr06_3007720;Chr06_3041098;Chr06_3074598;Chr06_3081936;Chr06_3261191;Chr06_3261573;Chr06_3284648;Chr06_3323158;Chr06_3382134;Chr06_3438036;Chr06_3441002;Chr06_3441317;Chr06_3446200;Chr06_3463405;Chr06_3535836;Chr06_3568031;Chr06_3615589;Chr06_3615825;Chr06_3617755;Chr06_3630535;Chr06_3…
PI_655972	34	27.4678	WSC_Sugar	6	54.5123	7.6708	51.0206	56.5454	Chr06_45289691;Chr06_45312390;Chr06_45648143;Chr06_45658491;Chr06_45720164;Chr06_45726362;Chr06_45727343;Chr06_45727345;Chr06_45780896;Chr06_45798649;Chr06_45805778;Chr06_45807062;Chr06_45809892;Chr06_45810591;Chr06_45810810;Chr06_45831837;Chr06_45845920;Chr06_45846116;Chr06_45895062;Chr06_45934989;Chr06_45948463;Chr06_46041507;Chr06_46045812;Chr06_46046326;Chr06_46047334;Chr06_46071850;Chr06_460…
PI_655972	34	56.2104	WSC_Sugar	6	69.5906	19.7246	67.7614	70.5056	Chr06_49437792;Chr06_49444483;Chr06_49444630;Chr06_49444747;Chr06_49444748;Chr06_49623126;Chr06_49634571;Chr06_49648346;Chr06_49720823;Chr06_49740339;Chr06_49804102;Chr06_49897928;Chr06_50058360;Chr06_50091793;Chr06_50100727;Chr06_50110213;Chr06_50114722;Chr06_50158221;Chr06_50173869;Chr06_50174140;Chr06_50181636;Chr06_50263137;Chr06_50285618;Chr06_50304099;Chr06_50305056;Chr06_50307362;Chr06_504…
PI_655972	34	55.1013	WSC_Sugar	6	73.1671	19.1272	71.4305	75.0314	Chr06_51054287;Chr06_51109202;Chr06_51144358;Chr06_51194628;Chr06_51209638;Chr06_51276430;Chr06_51282511;Chr06_51284025;Chr06_51284095;Chr06_51284109;Chr06_51284115;Chr06_51284118;Chr06_51333504;Chr06_51339060;Chr06_51403161;Chr06_51418320;Chr06_51418809;Chr06_51418913;Chr06_51423993;Chr06_51444022;Chr06_51449251;Chr06_51456533;Chr06_51468335;Chr06_51483477;Chr06_51488265;Chr06_51533537;Chr06_515…
PI_655972	34	13.6202	WSC_Sugar	10	46.3159	3.49732	44.8487	49.6582	Chr10_11561328;Chr10_11577517;Chr10_11578193;Chr10_12093110;Chr10_12340006;Chr10_12341157;Chr10_12354658;Chr10_12359793;Chr10_12416545;Chr10_12578002;Chr10_12623333;Chr10_12664058;Chr10_12673912;Chr10_12711256;Chr10_12711751;Chr10_12796643;Chr10_12835170;Chr10_12907233;Chr10_12944157;Chr10_13014496;Chr10_13046323;Chr10_13046335;Chr10_13091437;Chr10_13095495;Chr10_13099827;Chr10_13135482;Chr10_131…
Rio	7	15.0666	Ca	3	75.4352	3.90068	68.4008	82.3674	Chr03_57240836;Chr03_57579298;Chr03_57818466;Chr03_57883358;Chr03_57927742;Chr03_57931726;Chr03_58141115;Chr03_58168669;Chr03_58215635;Chr03_58281059;Chr03_58305229;Chr03_58309255;Chr03_58318638;Chr03_58409883;Chr03_58414130;Chr03_58414680;Chr03_58432583;Chr03_58515118;Chr03_58520350;Chr03_58520537;Chr03_58530913;Chr03_58735972;Chr03_58839508;Chr03_58844160;Chr03_58848310;Chr03_58868499;Chr03_589…
Rio	8	14.7924	Cl	4	65.0794	3.8237	61.0385	76.3941	Chr04_54300294;Chr04_54435949;Chr04_55461341;Chr04_55514561;Chr04_55584592;Chr04_55585131;Chr04_55659924;Chr04_55956407;Chr04_55966595;Chr04_55995333;Chr04_56068369;Chr04_56534748;Chr04_56564560;Chr04_56567360;Chr04_56654946;Chr04_56655323;Chr04_56693390;Chr04_56861838;Chr04_56873105;Chr04_57158696;Chr04_57158822;Chr04_57159596;Chr04_57159968;Chr04_58196511;Chr04_58327962;Chr04_60350314;Chr04_604…
Rio	10	11.9814	DCAD	3	80.0476	3.04842	68.4008	88.4907	Chr03_57240836;Chr03_57579298;Chr03_57818466;Chr03_57883358;Chr03_57927742;Chr03_57931726;Chr03_58141115;Chr03_58168669;Chr03_58215635;Chr03_58281059;Chr03_58305229;Chr03_58309255;Chr03_58318638;Chr03_58409883;Chr03_58414130;Chr03_58414680;Chr03_58432583;Chr03_58515118;Chr03_58520350;Chr03_58520537;Chr03_58530913;Chr03_58735972;Chr03_58839508;Chr03_58844160;Chr03_58848310;Chr03_58868499;Chr03_589…
Rio	11	14.9629	Dry.Matter	3	70.131	3.87154	67.0208	82.3674	Chr03_57029823;Chr03_57240836;Chr03_57579298;Chr03_57818466;Chr03_57883358;Chr03_57927742;Chr03_57931726;Chr03_58141115;Chr03_58168669;Chr03_58215635;Chr03_58281059;Chr03_58305229;Chr03_58309255;Chr03_58318638;Chr03_58409883;Chr03_58414130;Chr03_58414680;Chr03_58432583;Chr03_58515118;Chr03_58520350;Chr03_58520537;Chr03_58530913;Chr03_58735972;Chr03_58839508;Chr03_58844160;Chr03_58848310;Chr03_588…
Rio	13	14.6478	K	4	9.93535	3.78318	1.94326	18.2684	Chr04_691963;Chr04_982859;Chr04_1009112;Chr04_1009682;Chr04_1092112;Chr04_1161884;Chr04_1323356;Chr04_1347067;Chr04_1376563;Chr04_1406520;Chr04_1607976;Chr04_1608335;Chr04_1645468;Chr04_1653875;Chr04_1691976;Chr04_1728887;Chr04_2083861;Chr04_2545115;Chr04_2577801;Chr04_2582032;Chr04_2641394;Chr04_3610870;Chr04_3694125;Chr04_4552057
Rio	17	11.8968	Moisture	3	75.2244	3.02545	67.0208	88.6891	Chr03_57029823;Chr03_57240836;Chr03_57579298;Chr03_57818466;Chr03_57883358;Chr03_57927742;Chr03_57931726;Chr03_58141115;Chr03_58168669;Chr03_58215635;Chr03_58281059;Chr03_58305229;Chr03_58309255;Chr03_58318638;Chr03_58409883;Chr03_58414130;Chr03_58414680;Chr03_58432583;Chr03_58515118;Chr03_58520350;Chr03_58520537;Chr03_58530913;Chr03_58735972;Chr03_58839508;Chr03_58844160;Chr03_58848310;Chr03_588…
Rio	20	15.3159	NDICP_w.oNa2SO3	2	63.2387	3.97091	56.5059	76.5243	Chr02_57553778;Chr02_58635986;Chr02_58636752;Chr02_58841939;Chr02_58863844;Chr02_58888434;Chr02_58943813;Chr02_59042445;Chr02_59198424;Chr02_59205342;Chr02_59221206;Chr02_59223608;Chr02_59260333;Chr02_59310041;Chr02_59319593;Chr02_59381773;Chr02_59538010;Chr02_59587041;Chr02_59660414;Chr02_60258069;Chr02_60290849;Chr02_60296084;Chr02_60296549;Chr02_60321300;Chr02_60356945;Chr02_60374651;Chr02_603…
Rio	20	18.3682	NDICP_w.oNa2SO3	4	7.3169	4.84774	1.94326	18.2684	Chr04_691963;Chr04_982859;Chr04_1009112;Chr04_1009682;Chr04_1092112;Chr04_1161884;Chr04_1323356;Chr04_1347067;Chr04_1376563;Chr04_1406520;Chr04_1607976;Chr04_1608335;Chr04_1645468;Chr04_1653875;Chr04_1691976;Chr04_1728887;Chr04_2083861;Chr04_2545115;Chr04_2577801;Chr04_2582032;Chr04_2641394;Chr04_3610870;Chr04_3694125;Chr04_4552057
Rio	30	16.9122	SP.CP	4	5.92137	4.42546	0.343351	12.1082	Chr04_343351;Chr04_355999;Chr04_388787;Chr04_423178;Chr04_691556;Chr04_691963;Chr04_982859;Chr04_1009112;Chr04_1009682;Chr04_1092112;Chr04_1161884;Chr04_1323356;Chr04_1347067;Chr04_1376563;Chr04_1406520;Chr04_1607976;Chr04_1608335;Chr04_1645468;Chr04_1653875;Chr04_1691976;Chr04_1728887;Chr04_2083861;Chr04_2545115;Chr04_2577801;Chr04_2582032;Chr04_2641394;Chr04_3610870;Chr04_3694125
Rio	31	12.8986	Starch	4	6.29262	3.2986	0.343351	28.5311	Chr04_343351;Chr04_355999;Chr04_388787;Chr04_423178;Chr04_691556;Chr04_691963;Chr04_982859;Chr04_1009112;Chr04_1009682;Chr04_1092112;Chr04_1161884;Chr04_1323356;Chr04_1347067;Chr04_1376563;Chr04_1406520;Chr04_1607976;Chr04_1608335;Chr04_1645468;Chr04_1653875;Chr04_1691976;Chr04_1728887;Chr04_2083861;Chr04_2545115;Chr04_2577801;Chr04_2582032;Chr04_2641394;Chr04_3610870;Chr04_3694125;Chr04_4552057;…
