# Supplementary material for: Dissecting the Genetic Architecture of Carbon Partitioning in Sorghum Using Multiscale Phenotypes
Source: Front Plant Sci. 2022 May 18;13:790005. doi: 10.3389/fpls.2022.790005 (PMC9159972; doi:10.3389/fpls.2022.790005)
Supplement: Supplementary file 6 [file Table_6.XLSX]

## Sheet: Table_S10_BayesFactors
log10BayesFactor	Marker
88.1431	S06_50556927
81.8181	S06_50574062
92.3731	S06_50558124
63.4345	S06_642385
53.0938	S06_1309840
51.3542	S06_1304378
44.8212	S06_50932191
48.2723	S06_744208
51.7799	S06_1284963
51.7799	S06_1284974
42.0887	S06_50678426
42.0887	S06_50678430
53.9387	S06_257590
53.9387	S06_257597
41.0486	S06_50796940
33.314	S07_60202066
40.2334	S06_50695909
44.9137	S06_1373468
36.3644	S06_49648346
37.162	S06_49474155
45.4021	S06_1477933
45.8019	S06_1477897
18.0508	S01_74262773
18.0508	S10_60290569
33.1315	S06_50914827
33.4625	S06_50574074
34.2773	S06_50932985
47.0856	S06_509883
39.3135	S06_196678
39.5909	S06_1546034
28.7507	S06_49623126
39.2061	S06_256766
39.2061	S06_256823
29.1651	S06_49634571
24.6816	S06_51973010
30.4267	S06_51013259
27.7577	S06_50802500
31.2	S06_334161
31.2	S06_334170
38.8906	S06_197809
38.8906	S06_197819
24.2177	S06_51972959
32.7497	S06_50400701
21.5268	S07_59903947
27.3368	S06_51016225
30.5551	S06_642394
37.0192	S06_329828
30.3451	S06_254664
24.9549	S06_1288875
28.2296	S06_198495
30.1114	S06_340856
23.5973	S06_2558241
21.8933	S07_60116517
21.8933	S07_60116539
30.2419	S06_259085
21.4324	S07_60116497
41.3747	S06_974999
28.4579	S06_258290
27.303	S06_1398950
18.9021	S06_50907105
25.6285	S06_50895868
21.7025	S06_50565997
28.9144	S06_1042177
16.3538	S06_50843754
25.2719	S06_49474173
28.912	S06_983697
28.8296	S06_179752
20.6182	S06_50565830
27.3811	S06_966187
21.0256	S06_50551459
20.5125	S06_50902627
19.9344	S06_50544502
25.1836	S06_140709
17.0684	S06_40091866
22.6323	S06_50091793
21.5797	S06_2192488
21.6753	S06_1696751
22.3248	S06_1744431
22.3248	S06_1744436
6.46673	S06_40091859
6.46673	S06_40091862
6.46673	S06_40091867
21.9584	S06_953690
17.3451	S06_52845092
22.8779	S06_952185
24.0113	S06_1872974
20.2188	S06_50400716
5.78192	S06_40094442
20.7638	S06_196399
16.398	S06_48403015
20.2187	S06_212789
21.0937	S06_974912
12.4413	S06_8663248
16.1335	S06_52845156
19.9387	S06_953653
17.6153	S06_51045400
21.2467	S06_526768
21.6324	S06_183172
14.4488	S06_954924
15.9164	S06_50447935
13.2649	S06_48614104
13.3412	S06_52060792
8.77494	S06_48660239
18.3992	S06_76471
18.5823	S06_1732803
18.5823	S06_1732816
14.5378	S06_51054287
21.5479	S06_1659233
21.6911	S06_1697288
15.0702	S06_48403083
13.2599	S06_48289585
15.8719	S06_50925319
15.8719	S06_50925320
22.4702	S06_540378
22.4702	S06_540391
20.7829	S06_2364342
17.1333	S06_1316604
11.2985	S06_51918892
19.7221	S06_76437
9.19489	S06_51899919
14.603	S06_50584969
13.5988	S06_2777752
6.70694	S06_42455669
8.83701	S06_51893911
15.4659	S06_51885681
12.2131	S07_58589967
17.6687	S06_504178
17.4014	S06_50932959
10.0153	S06_49429112
12.3676	S06_46577246
10.0326	S06_42538111
16.8627	S06_50400717
7.60715	S06_48365541
7.60715	S06_48365542
7.60715	S06_48365543
14.2232	S06_45141303
12.3227	S06_48614116
16.4603	S06_1373294
10.3362	S07_61449466
13.129	S06_47206359
10.4502	S06_49690977
15.2799	S06_39890021
11.7281	S06_51977041
11.7281	S06_51977046
11.7281	S06_51977075
12.4316	S06_650379
12.4316	S06_650390
15.0719	S06_487622
16.6091	S06_196321
15.9274	S06_50445401
5.48018	S06_42778303
5.48018	S06_42778324
6.6936	S06_51893993
15.8098	S06_1320561
14.5539	S06_212799
3.41823	S07_62667293
12.6069	S06_39941944
12.6069	S06_39941989
6.7327	S06_49030343
16.7062	S07_59303017
8.50735	S06_50174140
6.65884	S06_51899492
2.4781	S06_50339134
5.54771	S07_30868340
12.2338	S06_47063217
14.1771	S06_622003
6.93033	S06_49211662
15.0937	S06_42116223
8.09487	S07_59519118
10.4022	S06_49897928
8.30719	S06_50181636
11.3658	S06_54067909
4.98347	S06_42479848
9.91717	S06_50205565
10.8648	S06_52148078
7.92043	S06_50576072
8.0715	S06_51915483
10.905	S06_54067888
13.5178	S06_2725126
4.33606	S10_28117460
9.16069	S06_50100727
8.87869	S06_50848389
10.1433	S06_49672463
14.0916	S07_61098841
2.29307	S06_43635453
-0.0564279	S08_12976907
9.38251	S06_48402568
7.83084	S06_52771649
3.37725	S06_42701614
9.51247	S07_60213933
14.4615	S06_1608462
4.89061	S06_46041507
10.9416	S06_47063259
10.9416	S06_47063299
