# Supplementary material for: Dissecting the Genetic Architecture of Carbon Partitioning in Sorghum Using Multiscale Phenotypes
Source: Front Plant Sci. 2022 May 18;13:790005. doi: 10.3389/fpls.2022.790005 (PMC9159972; doi:10.3389/fpls.2022.790005)
Supplement: Supplementary file 10 [file Data_Sheet_4.ZIP › Table_S5_MLM_results.xls]

## Sheet: biomass.MLM.csv
SNP	effect	se	biomass.MLM
S01_2478	-5892.25	18812	0.7542
S01_2509	23196.6	18614.2	0.2129
S01_2517	-5892.25	18812	0.7542
S01_3918	-218.959	1453.61	0.8803
S01_12215	-1500.03	2322.1	0.5184
S01_23641	8176.62	20303.8	0.6872
S01_23664	-14.9491	1649.26	0.9928
S01_26742	669.616	1041.57	0.5204
S01_27308	-421.147	3799.83	0.9118
S01_27309	2672.91	3301.82	0.4184
S01_28009	-15146.8	19380	0.4346
S01_28011	2037.78	11407.8	0.8583
S01_63897	22826.4	19321	0.2377
S01_63939	-8769.24	14357.7	0.5415
S01_80656	-13217.4	20252	0.5141
S01_80752	-10092.7	18816.9	0.5918
S01_80781	-14293.9	18545.8	0.441
S01_80784	-1009.3	10155.3	0.9208
S01_81348	158.34	1024.27	0.8772
S01_83851	1686.64	2525.43	0.5044
S01_111450	16726.7	19867.5	0.4
S01_127019	419.833	1018.52	0.6803
S01_145787	-4108.74	2634.63	0.1191
S01_165742	-14176.7	20571.3	0.4909
S01_165783	-8722.59	18675	0.6405
S01_173841	-1284.77	3511.95	0.7146
S01_173853	9255.29	14444.7	0.5218
S01_173872	-449.694	2351.51	0.8484
S01_173894	-7794.22	3760.87	0.03844
S01_190240	1130.13	1307.95	0.3877
S01_197384	1081.8	1326.68	0.415
S01_211694	17659.9	20108.3	0.38
S01_211701	9704.79	19609.5	0.6208
S01_211706	22826.4	19321	0.2377
S01_258334	560.319	1047.93	0.593
S01_258418	-420.506	1651.77	0.7991
S01_261391	-18911.4	19975.7	0.344
S01_262354	-1495.86	2381.68	0.5301
S01_281786	3086.21	2093.5	0.1407
S01_281875	758.952	1620.62	0.6396
S01_298248	-114.323	911.806	0.9002
S01_298325	360.138	1050.11	0.7317
S01_298337	-549.085	4323.67	0.899
S01_301385	199.126	1639.85	0.9034
S01_301407	-708.177	2376.9	0.7658
S01_301444	-708.177	2376.9	0.7658
S01_301462	-708.177	2376.9	0.7658
S01_304636	-1444.66	2368.48	0.542
S01_304722	171.308	1178.87	0.8845
S01_306105	-1012.75	2399.42	0.673
S01_306139	-1012.75	2399.42	0.673
S01_315854	-1563.91	2427.18	0.5195
S01_315859	651.235	4793.53	0.892
S01_315869	651.235	4793.53	0.892
S01_328467	417.47	1038.68	0.6878
S01_330583	994.657	1259.67	0.4299
S01_330587	3357.27	2134.03	0.1159
S01_330625	-1810.58	4189.84	0.6657
S01_334123	1639.5	1347.64	0.224
S01_334124	3043.86	2118.5	0.151
S01_334125	476.434	1649.65	0.7728
S01_334126	476.434	1649.65	0.7728
S01_334127	476.434	1649.65	0.7728
S01_334176	-10444	19834.2	0.5986
S01_334240	20.4531	1663.41	0.9902
S01_352278	1039.03	1171.47	0.3753
S01_352301	-9060.16	20721.4	0.662
S01_353629	1011.51	1262.8	0.4233
S01_381115	-5653.18	4058.14	0.1639
S01_410115	-15485.2	19325.9	0.4231
S01_410159	1020.25	1346.98	0.4489
S01_410160	1020.25	1346.98	0.4489
S01_416776	1013.24	7456.66	0.8919
S01_423942	17384	20423.5	0.3948
S01_427440	1164.77	1118.34	0.2978
S01_430681	-17815.4	19461.7	0.3602
S01_436880	29752.7	20124.1	0.1395
S01_437443	-2249.09	3725.1	0.5461
S01_451409	-14979.9	9369.85	0.1101
S01_451436	37294.8	19158.4	0.05181
S01_451439	-28797.8	13999.5	0.0399
S01_477508	1151.25	1181.44	0.33
S01_569472	592.922	1683.88	0.7248
S01_634888	-3661.57	2505.1	0.1441
S01_657473	880.098	1663.03	0.5968
S01_669394	586.826	1676.39	0.7264
S01_675139	-2889.95	3586.73	0.4206
S01_675141	-2889.95	3586.73	0.4206
S01_679735	-10444	19834.2	0.5986
S01_679800	-2592.49	19432.7	0.8939
S01_699368	592.922	1683.88	0.7248
S01_700742	-157.611	1535.88	0.9183
S01_700843	2785.96	2101.85	0.1853
S01_710974	2915.04	2063.94	0.1581
S01_726398	1083.73	1357.25	0.4248
S01_726400	1083.73	1357.25	0.4248
S01_760099	974.634	1363.79	0.475
S01_760825	560.015	1759.5	0.7503
S01_761129	1455.53	2053.61	0.4786
S01_773628	15457.3	13879	0.2656
S01_773647	-3056.46	2569.92	0.2345
S01_778386	-562.263	1757.1	0.749
S01_778406	-413.274	1293.35	0.7494
S01_780286	-2232.73	4235.37	0.5982
S01_780319	151.619	1663.83	0.9274
S01_780320	151.619	1663.83	0.9274
S01_780321	151.619	1663.83	0.9274
S01_785189	13148.2	5156	0.01089
S01_786766	-5504.18	4578.18	0.2295
S01_786791	-7277.42	6869.49	0.2896
S01_786792	-273.616	4720.63	0.9538
S01_786800	130.319	1852.58	0.9439
S01_786805	3155.99	4350.63	0.4683
S01_786814	130.319	1852.58	0.9439
S01_786821	3155.99	4350.63	0.4683
S01_786827	-3839.53	4134.4	0.3532
S01_815868	819.173	2207.58	0.7106
S01_815874	10080.9	19617	0.6074
S01_815877	819.173	2207.58	0.7106
S01_815894	1687.76	2265.28	0.4564
S01_815913	1468.45	2288.69	0.5212
S01_817832	1579.77	2220.62	0.477
S01_817871	464.373	1765.21	0.7925
S01_821482	-8164.72	11483.1	0.4772
S01_821484	-8164.72	11483.1	0.4772
S01_821485	-8164.72	11483.1	0.4772
S01_825257	-745.619	1301.12	0.5667
S01_825265	-5214.21	2490.85	0.03653
S01_857617	1362.85	4273.94	0.7499
S01_863742	1798.63	1373.51	0.1906
S01_863786	1798.63	1373.51	0.1906
S01_873998	1429.44	1248.15	0.2523
S01_886131	4423.93	13551.3	0.7441
S01_891637	410.56	1750.45	0.8146
S01_891653	-1197.1	2834.53	0.6729
S01_891663	5422.73	3460.91	0.1174
S01_891670	5422.73	3460.91	0.1174
S01_910107	2279.91	2189.89	0.298
S01_910135	9124.29	14062.5	0.5166
S01_910750	-192.329	19847.2	0.9923
S01_911094	1013.19	1119.6	0.3657
S01_911095	1013.19	1119.6	0.3657
S01_911100	1013.19	1119.6	0.3657
S01_911101	1013.19	1119.6	0.3657
S01_918960	-309.432	4321.75	0.9429
S01_925883	23375.5	19853	0.2393
S01_940902	-877.635	3917.1	0.8228
S01_940911	-877.635	3917.1	0.8228
S01_943466	-2121.8	4083.51	0.6034
S01_943468	-2121.8	4083.51	0.6034
S01_943487	-2121.8	4083.51	0.6034
S01_943526	-1019.61	4019.13	0.7998
S01_943562	-1019.61	4019.13	0.7998
S01_944237	-1776.11	4051.47	0.6612
S01_944243	-1776.11	4051.47	0.6612
S01_944276	-1776.11	4051.47	0.6612
S01_948526	1000.22	1027.68	0.3306
S01_948558	838.079	1027.06	0.4147
S01_950186	801.451	1068.09	0.4532
S01_953685	678.786	1067.62	0.525
S01_956454	-371.52	1058.13	0.7256
S01_956693	-2012	1570.5	0.2004
S01_988790	35.1078	1434.36	0.9805
S01_988824	35.1078	1434.36	0.9805
S01_995964	845.348	1120.49	0.4507
S01_995983	184.846	1349.99	0.8911
S01_1001428	990.339	1054.75	0.348
S01_1046557	1044.75	1019.14	0.3055
S01_1050109	105.596	1279.68	0.9342
S01_1052144	-15703.9	20014.8	0.4328
S01_1054514	1646.26	1393.4	0.2376
S01_1054927	965.217	2419.92	0.6901
S01_1054929	-3016.6	2034.5	0.1384
S01_1054947	-764.952	2401.19	0.7501
S01_1054957	-173.124	2006.85	0.9313
S01_1054967	6490.41	3554.66	0.06812
S01_1054977	-7287.69	2802.7	0.00943
S01_1087955	-1356.14	891.296	0.1284
S01_1088012	1355.67	1180.03	0.2509
S01_1120121	846.748	2330.47	0.7164
S01_1145820	-2605.38	2330.63	0.2638
S01_1153790	528.892	1228.91	0.667
S01_1195653	40.9584	19330.9	0.9983
S01_1197421	-2590.08	2370.92	0.2749
S01_1197462	-19291.1	20469.1	0.3462
S01_1197483	10201.6	19667.1	0.6041
S01_1199274	693.649	2422.73	0.7747
S01_1199284	2026.75	1343.6	0.1317
S01_1205155	-515.167	1787.12	0.7732
S01_1205780	833.457	1165.61	0.4747
S01_1205803	13597.5	20280.2	0.5027
S01_1208320	20644.1	20432.8	0.3125
S01_1208337	1825.5	19191.5	0.9242
S01_1217540	200.046	1670.46	0.9047
S01_1217562	200.046	1670.46	0.9047
S01_1224396	-728.595	1280.8	0.5696
S01_1224487	-676.112	1317.1	0.6078
S01_1229685	-3189.27	18811.7	0.8654
S01_1229711	320.105	1296.1	0.805
S01_1242976	-2160.85	19667.9	0.9125
S01_1243017	-3699.96	9858.65	0.7075
S01_1243018	-20437.7	13989.3	0.1443
S01_1243159	19709.5	18966.6	0.2989
S01_1256764	1268.59	1828.03	0.4878
S01_1256801	749.422	1065.38	0.4819
S01_1256862	567.116	1084.16	0.601
S01_1257518	394.137	1811.09	0.8278
S01_1270291	214.555	3108.3	0.945
S01_1270298	-4851.41	3241.54	0.1347
S01_1270300	-2693.16	4776.79	0.573
S01_1270534	-2773.81	2336.6	0.2354
S01_1279153	1432.81	14268.1	0.92
S01_1287633	847.441	2154.09	0.6941
S01_1294511	596.476	4161.72	0.8861
S01_1294534	596.476	4161.72	0.8861
S01_1304077	2011.13	1415.03	0.1555
S01_1304088	2011.13	1415.03	0.1555
S01_1325638	-1578.32	20205.9	0.9378
S01_1325660	-10121.4	19147	0.5972
S01_1325683	58267.2	19601	0.003011
S01_1328893	24610.8	18684.9	0.188
S01_1328903	-13951.9	18559.1	0.4523
S01_1334033	2200.77	1456.07	0.1309
S01_1336973	1065.59	1426.51	0.4552
S01_1336985	906.99	1388.88	0.5139
S01_1336997	896.137	1432.08	0.5316
S01_1344174	10591.5	14356.8	0.4608
S01_1344866	348.239	863.481	0.6868
S01_1344881	-429.614	1832.06	0.8146
S01_1347034	-5437.76	18918.5	0.7738
S01_1351918	-1020.06	2161.51	0.6371
S01_1351941	-2604.14	2168.36	0.23
S01_1351951	-2660.37	2169.71	0.2204
S01_1369629	-20028.3	23040.1	0.3849
S01_1370236	435.157	1685.42	0.7963
S01_1411242	-1090.99	1028.31	0.2889
S01_1411268	-1208.12	1031.28	0.2416
S01_1418636	2800.75	3096.69	0.3659
S01_1422562	-625.743	4217.02	0.8821
S01_1423706	-165.41	1048.95	0.8747
S01_1423709	-165.41	1048.95	0.8747
S01_1430930	2058.86	3429.46	0.5484
S01_1432543	-1514.24	1488.49	0.3092
S01_1440384	-840.506	1119.97	0.4531
S01_1440393	2802.78	2025.81	0.1668
S01_1448501	-96.1645	9923.61	0.9923
S01_1448517	-1578.32	20205.9	0.9378
S01_1448526	-30436.2	18737.6	0.1046
S01_1473690	-106.839	1025.13	0.917
S01_1473698	-106.839	1025.13	0.917
S01_1473699	-106.839	1025.13	0.917
S01_1479094	2312.05	1734.06	0.1827
S01_1479464	1840.71	1744	0.2914
S01_1490562	903.768	2238.67	0.6865
S01_1490607	370.445	1055.13	0.7256
S01_1495255	-6430.85	22747.2	0.7774
S01_1524194	-3244.81	19462.4	0.8676
S01_1525730	-8083.05	7438.26	0.2774
S01_1525739	-842.44	1722.33	0.6248
S01_1525742	-1747.38	1843.81	0.3435
S01_1525745	1053.07	1629.4	0.5182
S01_1525747	-2062.28	1971.11	0.2957
S01_1525750	-1052.09	9931.49	0.9157
S01_1532898	228.018	2499.15	0.9273
S01_1541169	-849.682	1359.37	0.5321
S01_1562437	-983.814	3717.82	0.7913
S01_1562451	2361.2	2254.54	0.2952
S01_1563138	1584.1	1542.62	0.3047
S01_1564192	-6493.41	20006.8	0.7456
S01_1566111	633.499	1134	0.5765
S01_1567241	-7538.72	19848.8	0.7042
S01_1567252	-959.87	1387.72	0.4893
S01_1576776	456.599	1242.58	0.7133
S01_1585069	876.598	1137.24	0.441
S01_1585075	876.598	1137.24	0.441
S01_1616772	-1013.39	1038.85	0.3295
S01_1616775	2568.01	2236.94	0.2512
S01_1616776	1514.26	1963.8	0.4408
S01_1616805	-1229.79	1344.18	0.3604
S01_1616844	1572.21	2337.57	0.5013
S01_1629569	444.473	1216.81	0.715
S01_1644442	2659.13	2227.78	0.2329
S01_1659050	-27316.8	19793.4	0.1678
S01_1674298	-29947.5	19949.9	0.1336
S01_1674300	3224.07	23539.8	0.8911
S01_1676550	-3637.33	8663.54	0.6747
S01_1686280	2786.03	20679.8	0.8929
S01_1686301	-3383.02	19764.1	0.8641
S01_1696224	-33711.7	19948.1	0.09129
S01_1720523	-1388.26	1215.85	0.2538
S01_1727874	636.351	1066.56	0.5509
S01_1727906	1146.04	2286.99	0.6164
S01_1728433	-3785.57	5705.45	0.5071
S01_1728451	975.663	11079.3	0.9298
S01_1774597	-13859.5	10070.1	0.169
S01_1774619	596.476	4161.72	0.8861
S01_1779327	26612.7	18540.5	0.1514
S01_1779346	-991.769	1356.99	0.465
S01_1781686	-768.17	1068.44	0.4723
S01_1784846	-11733.6	20172.6	0.5609
S01_1793130	-208.743	3144.12	0.9471
S01_1793744	-8389.68	19773.6	0.6714
S01_1793760	1063.35	4860.49	0.8269
S01_1793781	-495.129	3030.95	0.8703
S01_1793824	-694.428	4735.72	0.8834
S01_1793845	-694.428	4735.72	0.8834
S01_1802636	2747.24	2259	0.2242
S01_1802644	-41.9599	19699.8	0.9983
S01_1802645	-16194.5	20360.8	0.4265
S01_1802654	23548.9	18711	0.2084
S01_1802703	1573.17	1984.37	0.4281
S01_1804157	642.777	979.556	0.5118
S01_1808437	571.355	1018.77	0.575
S01_1808440	571.355	1018.77	0.575
S01_1808458	571.355	1018.77	0.575
S01_1808461	1099.33	1023.54	0.283
S01_1813259	1213.82	1167.49	0.2987
S01_1831051	29685	19516.7	0.1285
S01_1831069	-29959.8	18739.7	0.1101
S01_1850875	2170.94	2237.56	0.3321
S01_1860154	-9060.16	20721.4	0.662
S01_1861134	913.41	1139.3	0.4229
S01_1880194	710.977	1158.65	0.5396
S01_1883244	-30640	19920	0.1243
S01_1883288	240.647	1206.67	0.842
S01_1888513	115.093	1075.99	0.9148
S01_1917683	-11940.8	14152.2	0.399
S01_1917786	829.148	4068.58	0.8385
S01_1918642	2848.47	2157.16	0.1869
S01_1919781	-5437.76	18918.5	0.7738
S01_1931778	-540.765	1838.22	0.7687
S01_1931817	1859.99	2478.09	0.4531
S01_1933289	946.773	1604.1	0.5552
S01_1933373	-3021.91	2513.38	0.2295
S01_1951174	-2951.28	2564.62	0.2501
S01_1982156	1636.06	1426.03	0.2515
S01_1982181	967.268	1078.25	0.3699
S01_1982188	-2951.28	2564.62	0.2501
S01_1989814	13194	18494.9	0.4757
S01_2018848	5288.4	13756.8	0.7007
S01_2018960	-7653.68	11210.9	0.4949
S01_2030653	-2951.28	2564.62	0.2501
S01_2030781	37725.3	19344.7	0.05139
S01_2030790	-21709.2	20874.2	0.2985
S01_2035599	-30436.2	18737.6	0.1046
S01_2035623	27849.7	19340.1	0.1501
S01_2048569	-2461.65	2539.49	0.3326
S01_2065662	-9060.16	20721.4	0.662
S01_2069125	2796.73	4111.21	0.4965
S01_2091958	528.764	1114.82	0.6354
S01_2094464	31179.8	19630.8	0.1125
S01_2094543	3696.67	19996	0.8534
S01_2094545	2025.06	19291.7	0.9164
S01_2099569	-1933.77	2229.13	0.3858
S01_2108404	1135.71	1953.92	0.5612
S01_2114214	430.231	1158.7	0.7105
S01_2114234	914.341	1465.41	0.5328
S01_2114248	-3005.15	2243.97	0.1808
S01_2124680	2221.36	1253.92	0.07673
S01_2128052	-13499	20203.7	0.5042
S01_2128083	-1429.56	19972.7	0.943
S01_2143949	867.499	1502.48	0.5638
S01_2146747	4357.17	19280.9	0.8213
S01_2151927	-22880	19832.1	0.2489
S01_2151940	578.869	1490.24	0.6978
S01_2151954	-10092.7	18816.9	0.5918
S01_2151960	19706.1	20381.1	0.3338
S01_2156822	-17106	13715.3	0.2126
S01_2156841	-6836.88	19691.9	0.7285
S01_2156852	571.478	1488.58	0.7011
S01_2167415	249.499	1157.37	0.8294
S01_2167448	1136.8	2378.33	0.6327
S01_2199014	-15725.3	20493.3	0.443
S01_2202606	-2481.97	7296.27	0.7338
S01_2239495	-2741.75	2273.33	0.228
S01_2244128	-2472.82	2270.83	0.2764
S01_2248131	597.08	1479.85	0.6867
S01_2248132	597.08	1479.85	0.6867
S01_2259313	-317.438	2962.04	0.9147
S01_2259333	-317.438	2962.04	0.9147
S01_2259358	-1323.06	2687.23	0.6226
S01_2259411	-1323.06	2687.23	0.6226
S01_2267926	22926.9	18734.3	0.2213
S01_2267943	-2632.33	23246.2	0.9099
S01_2294719	-41.1411	1450.34	0.9774
S01_2346476	-8112.84	5372.65	0.1313
S01_2346478	-8112.84	5372.65	0.1313
S01_2346553	-3305.58	5210.82	0.526
S01_2346571	-690.5	4174.25	0.8686
S01_2346572	5133.83	3430.88	0.1348
S01_2346574	1708.59	6024.09	0.7767
S01_2353207	3905.37	20120.7	0.8461
S01_2353233	207.815	3881.93	0.9573
S01_2353267	-2948.84	2551.01	0.2479
S01_2375315	-13987.6	23718.2	0.5555
S01_2375320	-3522.82	20457.7	0.8633
S01_2375342	2267.95	4237.48	0.5926
S01_2379679	31179.8	19630.8	0.1125
S01_2379683	12320.2	14136.5	0.3836
S01_2379689	8250.14	18689	0.659
S01_2379709	-20028.3	23040.1	0.3849
S01_2379713	-12294.4	19542.3	0.5294
S01_2379727	-10749.1	20304.3	0.5966
S01_2381545	896.305	1746.68	0.6079
S01_2382408	-3215.43	11373.6	0.7774
S01_2383504	-22834.8	21011.7	0.2774
S01_2387123	-3383.02	19764.1	0.8641
S01_2392857	-3561.23	2563.89	0.1651
S01_2398525	-542.12	1358.51	0.6899
S01_2407519	-1067.21	19795.9	0.957
S01_2407521	11071.7	19548.5	0.5712
S01_2407546	24529.2	19431.3	0.2071
S01_2410162	-30634.6	13552.4	0.02397
S01_2419992	-2584.61	1359.86	0.05759
S01_2419993	-2584.61	1359.86	0.05759
S01_2429113	4357.17	19280.9	0.8213
S01_2436749	37725.3	19344.7	0.05139
S01_2444567	24.5423	4543.8	0.9957
S01_2444586	1126.7	5496.33	0.8376
S01_2444589	719.778	5196.01	0.8898
S01_2457554	10201.6	19667.1	0.6041
S01_2466651	3140.86	2423.17	0.1952
S01_2467045	2464.52	2415.57	0.3078
S01_2467126	2687.84	2390.34	0.261
S01_2469678	3220.99	2372.13	0.1748
S01_2470864	854.563	3081.44	0.7816
S01_2484399	-2092.98	2341.67	0.3716
S01_2484902	-9060.16	20721.4	0.662
S01_2484942	1859.75	20017.8	0.926
S01_2491604	-138.938	2495.03	0.9556
S01_2492396	5055.74	19127.3	0.7916
S01_2492419	8250.14	18689	0.659
S01_2512557	-1549.39	2337.91	0.5076
S01_2522778	23794.5	18983.4	0.2103
S01_2522795	-2976.69	2598.06	0.2521
S01_2524476	-11098.3	13411.8	0.4081
S01_2545534	1024.06	14056.6	0.9419
S01_2545887	6613.43	20200.6	0.7434
S01_2545893	-21709.2	20874.2	0.2985
S01_2548041	20580	23175.3	0.3747
S01_2548067	-23408.3	13383.7	0.08054
S01_2554816	910.072	1084.48	0.4015
S01_2556848	1288.8	1204.66	0.2849
S01_2572523	-1241.76	1803.7	0.4913
S01_2572524	-458.633	3143.14	0.884
S01_2582880	20063.2	21388.9	0.3484
S01_2595645	1353.18	14227.5	0.9242
S01_2595675	-18018	20259	0.374
S01_2601330	1269.07	13555.3	0.9254
S01_2601336	7129.92	19806	0.7189
S01_2609655	-2982.16	19459.9	0.8782
S01_2635925	-2921.25	2338.94	0.2119
S01_2635934	-2921.25	2338.94	0.2119
S01_2635984	-1772.37	19269.7	0.9267
S01_2636019	-8019.29	8621.68	0.3525
S01_2642540	6862.56	18476.4	0.7104
S01_2642544	-2213.76	2355.91	0.3476
S01_2643907	1355.09	2088.3	0.5165
S01_2643925	1355.09	2088.3	0.5165
S01_2658441	2476.55	1039.6	0.01736
S01_2658624	1909.91	1088.84	0.07967
S01_2664908	-9398.9	10958.5	0.3912
S01_2671719	-2683.94	2584.7	0.2993
S01_2671723	-2683.94	2584.7	0.2993
S01_2675367	-9074.09	20128.8	0.6522
S01_2675373	10055.8	8226.83	0.2218
S01_2675379	-29959.8	18739.7	0.1101
S01_2675382	-7783.18	7855.23	0.322
S01_2703546	-2239.88	2519.36	0.3741
S01_2703706	606.88	1174.5	0.6055
S01_2703749	-9208.05	21293.8	0.6655
S01_2703856	-17746.4	13621.5	0.1929
S01_2703890	-23000.5	19462.9	0.2375
S01_2713423	-942.355	1139.52	0.4084
S01_2714505	-1022.96	1129.28	0.3652
S01_2714767	-981.055	1176.7	0.4046
S01_2717889	-21709.2	20874.2	0.2985
S01_2717909	-635.863	1215.89	0.6011
S01_2736044	-10070.6	13912.7	0.4693
S01_2741052	7441.25	19839.9	0.7077
S01_2742238	809.164	1649.84	0.6239
S01_2742936	-1890.19	2523.53	0.454
S01_2742938	1400.9	1611.73	0.3849
S01_2747755	-23687.1	19873.3	0.2335
S01_2747781	-2011.99	2508.43	0.4227
S01_2747783	-2227.8	2548.58	0.3822
S01_2788895	4470.58	2158.33	0.03854
S01_2791253	-1396.04	1091.32	0.2011
S01_2791262	-209.655	10211.9	0.9836
S01_2796204	-5069.37	19565.4	0.7956
S01_2796436	-1836.98	2579.93	0.4766
S01_2796447	9357.89	14305.1	0.5131
S01_2805445	-2389.45	2543.99	0.3478
S01_2805880	-2870.55	2318.5	0.2159
S01_2815884	10201.6	19667.1	0.6041
S01_2846039	-2613.91	2474.18	0.291
S01_2848304	-2613.91	2474.18	0.291
S01_2849562	-1167.6	2859.54	0.6831
S01_2857968	-24607	19070.7	0.1972
S01_2865979	-3189.27	18811.7	0.8654
S01_2865985	6792.15	22795	0.7658
S01_2865996	2512.75	18670.9	0.893
S01_2866003	-17793.3	21114.5	0.3996
S01_2916938	-13487.6	13825	0.3295
S01_2916984	-918.193	1559.23	0.5561
S01_2917009	-826.434	1562.99	0.5971
S01_2917015	-826.434	1562.99	0.5971
S01_2917022	-826.434	1562.99	0.5971
S01_2930217	-2321.76	1374.88	0.09154
S01_2936791	501.084	3945.97	0.899
S01_2936812	501.084	3945.97	0.899
S01_2936860	-1596.14	13929.8	0.9088
S01_2936880	3099.81	11504.2	0.7876
S01_2938824	-2160.05	2452.77	0.3787
S01_2938865	-2160.05	2452.77	0.3787
S01_2938869	-2160.05	2452.77	0.3787
S01_2938905	-2134.58	2387.98	0.3716
S01_2938913	-2134.58	2387.98	0.3716
S01_2940289	473.07	2607.97	0.8561
S01_2955422	-893.125	1539.95	0.562
S01_2964108	7309.07	19182.4	0.7032
S01_2967144	6020.46	14291.9	0.6736
S01_2970540	-8373.28	19330.1	0.665
S01_2973034	1572.28	2071.13	0.4479
S01_2979405	1124.98	1437.11	0.4339
S01_2987606	-3599.6	7362.47	0.625
S01_2987609	-4717.06	3513.98	0.1797
S01_3007768	-2620.38	4270.62	0.5396
S01_3015926	-148.554	1357.02	0.9128
S01_3015947	883.568	1316.58	0.5023
S01_3016249	-1421.81	20220.1	0.944
S01_3016487	-4061.29	2810.27	0.1487
S01_3049692	-156.056	20374.4	0.9939
S01_3051653	13597.5	20280.2	0.5027
S01_3051672	14842.5	9758.33	0.1285
S01_3051683	-3383.02	19764.1	0.8641
S01_3051740	427.955	4432.5	0.9231
S01_3053310	-448.904	1907.69	0.814
S01_3053328	-443.524	4598.67	0.9232
S01_3082598	436.2	1439.32	0.7619
S01_3082640	-1846.32	2496.53	0.4597
S01_3085067	1115.96	1045.71	0.2861
S01_3087150	-1245.37	2360.58	0.5979
S01_3087158	232.632	1133.53	0.8374
S01_3092056	-1060.08	1351.17	0.4329
S01_3092057	-1060.08	1351.17	0.4329
S01_3094916	-3471.5	19443.5	0.8583
S01_3098877	-347.049	2045.58	0.8653
S01_3104511	-743.813	2107.57	0.7242
S01_3104517	-743.813	2107.57	0.7242
S01_3104518	1821.35	4304.81	0.6723
S01_3104545	1821.35	4304.81	0.6723
S01_3104599	-4341.85	3568.2	0.2239
S01_3106211	341.636	1028.23	0.7398
S01_3106232	180.417	1058.63	0.8647
S01_3124889	-486.02	912.394	0.5943
S01_3152376	-330.644	1266.64	0.7941
S01_3152381	893.438	1243.56	0.4726
S01_3152392	893.438	1243.56	0.4726
S01_3152393	-136.761	2095.25	0.948
S01_3152399	-493.164	1754.39	0.7787
S01_3152406	-89.9215	2472.57	0.971
S01_3168394	-1625.17	1748.55	0.3528
S01_3168417	-1743.19	1741.12	0.3169
S01_3170425	-5530.29	14029.3	0.6935
S01_3170442	-30638.7	20042.9	0.1266
S01_3170448	-1251.05	1854.32	0.5
S01_3170489	-1241.91	1851.76	0.5026
S01_3170494	-315.049	1096.89	0.774
S01_3174392	33776.2	18732.9	0.07163
S01_3175193	438.39	2520.03	0.8619
S01_3175195	-15.283	4504.11	0.9973
S01_3175274	-1449.75	1827.14	0.4277
S01_3175284	23548.9	18711	0.2084
S01_3175287	-762.492	1160.69	0.5114
S01_3175557	-1545.5	4415.48	0.7264
S01_3178121	10681.4	19469.7	0.5834
S01_3178132	-7199.51	15261.7	0.6372
S01_3178145	31179.8	19630.8	0.1125
S01_3178153	58267.2	19601	0.003011
S01_3188649	-36.0234	4331.48	0.9934
S01_3193016	-1043.47	2233.11	0.6404
S01_3225993	348.365	1286.14	0.7865
S01_3249860	-1389.97	3793.36	0.7141
S01_3249861	-2710.75	3953.54	0.4931
S01_3255745	3726.03	3091.24	0.2283
S01_3265422	-1730.45	1508.69	0.2516
S01_3283236	-2190.73	3788.89	0.5632
S01_3288875	460.349	1218.32	0.7056
S01_3297876	16715.9	19370.1	0.3883
S01_3297887	-10444	19834.2	0.5986
S01_3298098	7591.01	20422.1	0.7102
S01_3305116	11089.7	20036	0.58
S01_3312433	-6870.36	18900	0.7163
S01_3326816	-598.645	1162.39	0.6066
S01_3352549	-3179.73	4112.44	0.4396
S01_3352560	-2630.94	4283.97	0.5392
S01_3352570	-2630.94	4283.97	0.5392
S01_3354162	-1578.32	20205.9	0.9378
S01_3354184	34984.7	19434	0.07208
S01_3358855	-1744.98	4453.68	0.6953
S01_3359861	1859.48	3786.18	0.6234
S01_3359906	-26842.7	19932.5	0.1783
S01_3359911	1859.48	3786.18	0.6234
S01_3359932	-568.364	1814.3	0.7541
S01_3384157	3244.32	2867.33	0.2581
S01_3384184	3244.32	2867.33	0.2581
S01_3398894	2157.92	2128.22	0.3108
S01_3412599	-567.273	1926.34	0.7684
S01_3412604	4277.81	2778.14	0.1239
S01_3412615	793.439	2001.75	0.6919
S01_3412619	97.0955	2055.38	0.9623
S01_3430053	2704.2	2189.62	0.2171
S01_3430057	2704.2	2189.62	0.2171
S01_3430061	2704.2	2189.62	0.2171
S01_3430073	2704.2	2189.62	0.2171
S01_3430161	436.527	1717.75	0.7994
S01_3430900	-1064.85	2404.6	0.658
S01_3430908	968.885	1694.05	0.5675
S01_3436248	-1721.35	2342.86	0.4627
S01_3454595	-762.044	2414.63	0.7524
S01_3466697	719.515	1828.51	0.694
S01_3474100	-1987.21	19879.8	0.9204
S01_3479169	8981.09	16733.4	0.5916
S01_3479193	-24854.1	27237.9	0.3617
S01_3479195	-4942.83	18515.5	0.7895
S01_3491937	2945.87	2189.87	0.1788
S01_3491976	-1285.71	2639.68	0.6263
S01_3508284	582.861	1735.07	0.737
S01_3513490	1065.62	2389.42	0.6557
S01_3525222	4194.14	2332.03	0.07235
S01_3535509	-1121.9	2048.52	0.584
S01_3537211	-939.29	2042.11	0.6456
S01_3537212	-939.29	2042.11	0.6456
S01_3537223	-939.29	2042.11	0.6456
S01_3540120	2047.16	4805.31	0.6702
S01_3540122	-1194.1	2053.36	0.561
S01_3540174	-1194.1	2053.36	0.561
S01_3540203	-1325.99	2043.9	0.5166
S01_3545750	-884.249	2060.36	0.6679
S01_3545753	-1449.94	1525.53	0.3421
S01_3546355	1368.38	1120.96	0.2224
S01_3546395	1332.32	1131.38	0.2392
S01_3547267	2318.34	20326.7	0.9092
S01_3547781	3805.01	2432.93	0.1181
S01_3547784	3805.01	2432.93	0.1181
S01_3547842	1493.26	1277.23	0.2426
S01_3547897	1493.26	1277.23	0.2426
S01_3548652	-1821.45	2443.59	0.4562
S01_3550705	-2043.88	2428.99	0.4003
S01_3575265	5367.75	13775.2	0.6969
S01_3575276	-24968.8	22704.8	0.2717
S01_3576748	-39456.6	18410.3	0.0323
S01_3577046	204.579	1075.4	0.8492
S01_3577047	-399.915	3259.97	0.9024
S01_3610894	10681.4	19469.7	0.5834
S01_3610928	2188.37	19644	0.9113
S01_3620429	-100.628	1040.55	0.923
S01_3620454	10201.6	19667.1	0.6041
S01_3665806	4299.13	3144.1	0.1718
S01_3665808	1693.81	2010.75	0.3997
S01_3670552	-2220.95	14210.2	0.8758
S01_3683422	31179.8	19630.8	0.1125
S01_3683444	-12074.3	20151.6	0.5492
S01_3691171	13088.3	18889	0.4885
S01_3692708	4421.96	11205.3	0.6932
S01_3692788	-16194.5	20360.8	0.4265
S01_3695716	4617.21	18766.4	0.8057
S01_3699664	2480.5	11810.8	0.8337
S01_3699682	-9060.16	20721.4	0.662
S01_3699715	10681.4	19469.7	0.5834
S01_3699721	10201.6	19667.1	0.6041
S01_3700117	203.148	1325.25	0.8782
S01_3700129	203.148	1325.25	0.8782
S01_3700143	203.148	1325.25	0.8782
S01_3705481	-4942.83	18515.5	0.7895
S01_3706445	2326.78	3882.72	0.5491
S01_3730074	-2440.55	2229.86	0.274
S01_3730146	230.485	1292.42	0.8585
S01_3730683	228.656	1306.77	0.8611
S01_3730724	228.656	1306.77	0.8611
S01_3730726	228.656	1306.77	0.8611
S01_3730732	228.656	1306.77	0.8611
S01_3730734	228.656	1306.77	0.8611
S01_3740412	-21707.8	19212	0.2587
S01_3740458	-9060.16	20721.4	0.662
S01_3740497	-2554.83	21212.7	0.9042
S01_3740755	-25438.7	20135.4	0.2067
S01_3740766	2308.61	9383.18	0.8057
S01_3761079	13754.4	19088	0.4713
S01_3761094	11858.3	19596.2	0.5452
S01_3761152	140.21	1398.25	0.9201
S01_3761475	64.744	1409.3	0.9634
S01_3776006	-17815.4	19461.7	0.3602
S01_3805129	27988.9	19792.2	0.1576
S01_3819194	-18018	20259	0.374
S01_3819652	29133.6	9800.5	0.003011
S01_3819661	13428.6	13560.7	0.3222
S01_3819686	4617.21	18766.4	0.8057
S01_3819769	7370.13	18953	0.6974
S01_3819997	614.429	1444.93	0.6707
S01_3824415	-911.121	1864.32	0.6251
S01_3840623	-421.53	1579.75	0.7896
S01_3840628	-396.032	1584.95	0.8027
S01_3864996	-17815.4	19461.7	0.3602
S01_3865001	-7021.71	20092.4	0.7268
S01_3867742	124.894	2515.08	0.9604
S01_3868480	-425.087	2628.91	0.8716
S01_3868486	-425.087	2628.91	0.8716
S01_3892691	65.1416	1191.31	0.9564
S01_3892803	1757.3	1907.55	0.3571
S01_3893950	-1598.89	2476.36	0.5186
S01_3893974	-1402.28	1232.74	0.2555
S01_3911952	-9060.16	20721.4	0.662
S01_3912938	408.574	1211.96	0.7361
S01_3912959	3287.38	1601.24	0.04029
S01_3912960	3172.04	1602.42	0.04799
S01_3912964	3172.04	1602.42	0.04799
S01_3912998	-944.497	1401.72	0.5006
S01_3913116	1509.57	1486.63	0.3101
S01_3927867	-20.0771	1478.35	0.9892
S01_3927877	-20.0771	1478.35	0.9892
S01_3975955	-1515.23	1101.2	0.1691
S01_3976012	-16515.8	19079.4	0.3869
S01_3989240	-25438.7	20135.4	0.2067
S01_4010476	777.03	1193.35	0.5151
S01_4021117	-914.403	1142.92	0.4238
S01_4026126	35.78	1127.86	0.9747
S01_4026130	1432.07	1519.19	0.346
S01_4026285	981.614	1832.62	0.5923
S01_4032784	1217.91	1541.8	0.4297
S01_4033791	-21709.2	20874.2	0.2985
S01_4044313	-30436.2	18737.6	0.1046
S01_4054510	-108.298	1121.81	0.9231
S01_4056264	-2270.94	1462.05	0.1206
S01_4056275	-17815.4	19461.7	0.3602
S01_4056394	-1762.48	2181.22	0.4192
S01_4072299	-1236.28	19291.9	0.9489
S01_4072338	11991.9	14164.9	0.3974
S01_4083292	-968.828	1211.54	0.4241
S01_4084449	-42.1774	1182.53	0.9716
S01_4111274	844.417	4434.02	0.849
S01_4111298	1759.92	3296.83	0.5936
S01_4111307	-942.051	2167.73	0.6639
S01_4124867	-6809.17	13627.4	0.6174
S01_4124871	12434.3	19406.7	0.5218
S01_4124885	-1578.32	20205.9	0.9378
S01_4138938	-38.3077	1383.7	0.9779
S01_4151366	307.519	1065.55	0.7729
S01_4151503	-212.886	1083.84	0.8443
S01_4151506	262.034	1403.37	0.8519
S01_4151519	262.034	1403.37	0.8519
S01_4153403	1108.6	1287.55	0.3894
S01_4157293	-518.848	1179.83	0.6602
S01_4181786	668.825	2129.37	0.7535
S01_4181790	668.825	2129.37	0.7535
S01_4181799	-5112.89	5458.22	0.3491
S01_4181843	62.5182	1341.31	0.9628
S01_4196235	-1606.69	2085.93	0.4413
S01_4204705	-9060.16	20721.4	0.662
S01_4223440	-1582.51	1649.25	0.3375
S01_4227933	-1630.38	1667.68	0.3285
S01_4228024	-1292.38	1700.47	0.4474
S01_4228053	9704.79	19609.5	0.6208
S01_4267462	9.9377	1076.49	0.9926
S01_4267631	-169.416	1076.65	0.875
S01_4276060	2786.03	20679.8	0.8929
S01_4277398	-1363.84	1652.36	0.4093
S01_4287752	6307.17	12936.9	0.626
S01_4291896	200.993	1132.28	0.8591
S01_4324704	4211.96	4369.89	0.3353
S01_4324762	-11733.6	20172.6	0.5609
S01_4332567	1641.46	19896.4	0.9343
S01_4332922	17659.9	20108.3	0.38
S01_4336062	-9465.8	19082	0.6199
S01_4353412	-2724.26	5695.61	0.6325
S01_4353422	-243.349	1137.83	0.8307
S01_4353519	-2251.15	2294.59	0.3268
S01_4364342	111.101	1704.97	0.9481
S01_4379672	-1772.37	19269.7	0.9267
S01_4398949	5682.89	4023.79	0.1581
S01_4398977	-3058.93	4295.02	0.4765
S01_4401071	-13724.5	11114	0.2171
S01_4401418	-10969.1	15025.2	0.4655
S01_4401493	1779.42	1283.96	0.166
S01_4428573	-21159.6	14544.4	0.146
S01_4451991	3670.98	1944.33	0.05926
S01_4452039	3670.98	1944.33	0.05926
S01_4453071	3691.81	1902.17	0.05251
S01_4453128	3491.64	1942.7	0.07254
S01_4453130	3491.64	1942.7	0.07254
S01_4467138	-14176.7	20571.3	0.4909
S01_4467225	6862.56	18476.4	0.7104
S01_4472706	-2147.77	2605.15	0.4099
S01_4473097	-2147.77	2605.15	0.4099
S01_4473181	-2679.07	2568.62	0.2972
S01_4477223	-13225.6	8023.25	0.09953
S01_4529007	9184.09	20524.6	0.6546
S01_4529027	15460.2	20068.1	0.4412
S01_4539377	-42274.9	19555.2	0.03083
S01_4555685	7370.13	18953	0.6974
S01_4555698	4381.95	18765.8	0.8154
S01_4556670	37294.8	19158.4	0.05181
S01_4556701	-7158	22651.3	0.7521
S01_4556702	-4282.32	9691.99	0.6587
S01_4582057	936.325	1169.59	0.4235
S01_4582066	936.325	1169.59	0.4235
S01_4583308	10419.2	14053.7	0.4586
S01_4583408	-2809.33	2651.3	0.2895
S01_4589542	-1051.8	18756.7	0.9553
S01_4589602	-16696.9	19186.6	0.3843
S01_4589853	-6823.92	19043.8	0.7202
S01_4593013	3724.83	19764.1	0.8505
S01_4622244	8339.37	13619	0.5404
S01_4622278	-11440	9916.05	0.2489
S01_4622283	38255	18995.6	0.04425
S01_4632781	42.2894	1532.13	0.978
S01_4632850	7436.79	4684.02	0.1126
S01_4632889	7436.79	4684.02	0.1126
S01_4638717	381.093	1543.72	0.8051
S01_4638823	15460.2	20068.1	0.4412
S01_4660909	447.82	1492.52	0.7642
S01_4660910	331.218	1476.14	0.8225
S01_4666097	1579.25	3875.17	0.6837
S01_4666098	1579.25	3875.17	0.6837
S01_4666100	1579.25	3875.17	0.6837
S01_4666101	1579.25	3875.17	0.6837
S01_4717356	14842.5	9758.33	0.1285
S01_4727319	1152.34	2116.05	0.5861
S01_4762053	3991.95	2415.89	0.09872
S01_4762079	997.644	1209.22	0.4095
S01_4763759	22826.4	19321	0.2377
S01_4763789	5184.47	10683.3	0.6276
S01_4771812	-7021.71	20092.4	0.7268
S01_4771823	23794.5	18983.4	0.2103
S01_4773830	764.568	1186.25	0.5194
S01_4784588	1520.99	1232.26	0.2173
S01_4798746	-15359.3	19017.9	0.4195
S01_4853162	-660.45	2831.62	0.8156
S01_4853163	15.6569	1284.61	0.9903
S01_4853167	-472.832	3170.29	0.8815
S01_4853188	1441.25	3330.73	0.6653
S01_4853197	-550.932	1078.48	0.6096
S01_4853201	-168.614	1515.82	0.9114
S01_4861088	427.967	1120.28	0.7025
S01_4883046	-4151.28	4512.98	0.3578
S01_4887737	976.116	1219.62	0.4237
S01_4887738	976.116	1219.62	0.4237
S01_4891500	23794.5	18983.4	0.2103
S01_4896247	2188.37	19644	0.9113
S01_4897133	1027.22	1216.46	0.3986
S01_4897216	7727.81	7041.12	0.2726
S01_4897219	2846.47	5568.4	0.6093
S01_4902950	20466.6	19493.2	0.294
S01_4950332	1058.32	1214.05	0.3835
S01_4960223	5542.22	9082.93	0.5419
S01_4960224	-1420.15	1882.24	0.4507
S01_4960227	-918.642	1649.54	0.5777
S01_4960735	12151.9	13764.7	0.3775
S01_4975378	-1428.97	1125.85	0.2046
S01_4975382	-1611.84	2567.03	0.5302
S01_4975388	-873.694	3656.44	0.8112
S01_4975392	-507.413	1569.67	0.7466
S01_4975405	-727.65	1539.15	0.6365
S01_4989821	-243.614	1338.91	0.8557
S01_4990009	10201.6	19667.1	0.6041
S01_5021424	31179.8	19630.8	0.1125
S01_5022511	-1468.49	2198.83	0.5044
S01_5029170	-42274.9	19555.2	0.03083
S01_5034543	5351.52	18583.8	0.7734
S01_5060932	-13217.4	20252	0.5141
S01_5063918	-29959.8	18739.7	0.1101
S01_5064792	479.326	1366.26	0.7258
S01_5072737	5850.3	4151.17	0.159
S01_5072779	2.24642	1401.48	0.9987
S01_5072808	2.24642	1401.48	0.9987
S01_5073572	540.797	1346.01	0.6879
S01_5073573	540.797	1346.01	0.6879
S01_5080038	31179.8	19630.8	0.1125
S01_5084357	-75.6046	1396.87	0.9568
S01_5084379	-75.6046	1396.87	0.9568
S01_5084387	-75.6046	1396.87	0.9568
S01_5084925	-114.61	1404.6	0.935
S01_5087951	-1751.29	1276.07	0.1702
S01_5091694	-5143.83	13731.1	0.708
S01_5111700	3107.65	6881.64	0.6516
S01_5111785	-30436.2	18737.6	0.1046
S01_5120860	631.263	2218.76	0.7761
S01_5120884	-5378.86	2301.14	0.01958
S01_5124344	15687.9	19910.1	0.4309
S01_5125907	-932.555	4391.14	0.8319
S01_5130171	4877.61	4260.25	0.2525
S01_5130194	2985.59	7630.63	0.6957
S01_5177273	2704.99	1969.81	0.1699
S01_5181256	551.819	1592.81	0.7291
S01_5183348	2830.59	4266.01	0.5071
S01_5184174	1667.12	20178.2	0.9342
S01_5211922	2603.63	1987.97	0.1906
S01_5214700	4683.62	2973.28	0.1155
S01_5214701	4683.62	2973.28	0.1155
S01_5215615	2797.01	4193.4	0.5049
S01_5238606	-1242.65	2877.62	0.6659
S01_5240911	-15716.9	19150.2	0.412
S01_5256973	8042.45	19549.4	0.6809
S01_5265634	30885.2	19591.9	0.1152
S01_5287619	24324.1	20846.6	0.2435
S01_5291643	-6701.75	3740.95	0.07347
S01_5312698	407.674	4065.37	0.9201
S01_5312742	407.674	4065.37	0.9201
S01_5319525	-245.87	1831.63	0.8932
S01_5321355	-2982.16	19459.9	0.8782
S01_5323245	9033.67	6233.3	0.1475
S01_5346629	1240.59	3737.22	0.74
S01_5379283	7727.6	6604.04	0.2422
S01_5379288	-3786.11	7950.48	0.634
S01_5379518	8981.09	16733.4	0.5916
S01_5384477	-7412.3	19370.8	0.702
S01_5384498	-26931	19102.5	0.1589
S01_5386704	2976.79	1840.87	0.1061
S01_5395320	-1173.32	794.489	0.14
S01_5395322	1039.36	1592.89	0.5142
S01_5395331	-1173.32	794.489	0.14
S01_5399786	1323.38	4068.86	0.7451
S01_5399817	1770.71	1887.06	0.3483
S01_5408755	2109.53	1731.18	0.2233
S01_5416463	550.455	3857.89	0.8866
S01_5420787	-16569.2	19198.9	0.3883
S01_5424855	2082.57	1793.29	0.2457
S01_5443198	6933.57	6543.13	0.2895
S01_5443219	4554.09	5921.67	0.442
S01_5443221	-4192.58	5373.37	0.4354
S01_5449953	-480.917	1321.61	0.716
S01_5454070	778.644	1280.08	0.5431
S01_5454777	1192.56	1310.99	0.3632
S01_5454778	1192.56	1310.99	0.3632
S01_5458763	-377.828	1396.5	0.7868
S01_5461112	15021.5	13927	0.281
S01_5461124	-17815.4	19461.7	0.3602
S01_5479047	674.02	1178.35	0.5674
S01_5483465	-16194.5	20360.8	0.4265
S01_5483533	1107.91	1286.73	0.3894
S01_5487599	2830.59	4266.01	0.5071
S01_5487653	-631.686	1338.97	0.6372
S01_5491250	-31011.8	13474.1	0.02153
S01_5525630	2457.82	3765.74	0.5141
S01_5529929	2830.59	4266.01	0.5071
S01_5534923	1171.1	3832.78	0.76
S01_5559034	43906.4	19365.8	0.02355
S01_5564332	1667.12	20178.2	0.9342
S01_5573337	286.459	13330.8	0.9829
S01_5573376	-19917.1	14339.1	0.1651
S01_5604881	21665.4	18885.9	0.2515
S01_5604889	-11215	19145.3	0.5581
S01_5638093	-8389.68	19773.6	0.6714
S01_5649350	23073.3	19323.3	0.2327
S01_5650198	-15716.9	19150.2	0.412
S01_5651562	2352.67	13961.8	0.8662
S01_5666314	-267.866	1534.17	0.8614
S01_5713873	-21581.3	19465.6	0.2678
S01_5716159	2160.07	1356.37	0.1115
S01_5730741	2609.63	1328.68	0.04975
S01_5730775	2609.63	1328.68	0.04975
S01_5752415	7370.13	18953	0.6974
S01_5757191	2112.92	1328.98	0.1121
S01_5767427	3490.76	1368.97	0.0109
S01_5767460	3254.67	1373.26	0.01794
S01_5776252	-17190.9	11295.8	0.1283
S01_5776328	2067.66	1218.76	0.09004
S01_5776550	-15716.9	19150.2	0.412
S01_5776563	13597.5	20280.2	0.5027
S01_5776955	33971.8	23062.6	0.141
S01_5813372	3107.03	4238.95	0.4637
S01_5816896	2778.57	3345.34	0.4064
S01_5819720	6304.73	19691.8	0.7489
S01_5833750	6271.55	5831.98	0.2824
S01_5833754	-129.574	1367.17	0.9245
S01_5833762	6271.55	5831.98	0.2824
S01_5838557	396.114	3185.59	0.9011
S01_5838580	-835.982	2553.76	0.7435
S01_5841694	2571.68	4055.39	0.5261
S01_5858813	-24854.1	27237.9	0.3617
S01_5870828	-1854.37	2694.95	0.4915
S01_5870840	29685	19516.7	0.1285
S01_5870899	-29959.8	18739.7	0.1101
S01_5871086	-1629.12	2658	0.5401
S01_5871325	-3189.27	18811.7	0.8654
S01_5871354	-21581.3	19465.6	0.2678
S01_5886759	66.3632	1327.04	0.9601
S01_5886778	66.3632	1327.04	0.9601
S01_5891538	-1051.8	18756.7	0.9553
S01_5891569	-7501.18	14120.4	0.5954
S01_5891586	-20205.5	20257.7	0.3188
S01_5891909	1338.21	1181.17	0.2575
S01_5891927	1109.03	1135.75	0.329
S01_5891963	-981.003	2604.99	0.7065
S01_5904459	5036.39	2530.23	0.04676
S01_5913647	-5853.49	13945	0.6747
S01_5913742	-1009.02	1222.89	0.4095
S01_5934338	3224.07	23539.8	0.8911
S01_5934350	16099.4	19894.6	0.4185
S01_5956546	13123.1	13968.5	0.3477
S01_5956572	-484.472	4795.71	0.9195
S01_5962262	-378.917	1905.57	0.8424
S01_5966911	-22880	19832.1	0.2489
S01_5972870	-1214.59	1730.98	0.483
S01_5979734	-39456.6	18410.3	0.0323
S01_5980574	-2082.09	2632.55	0.4292
S01_5995534	-1117.32	11595	0.9232
S01_5995603	42363	20034.2	0.03468
S01_5995642	-2302.57	2674.64	0.3895
S01_6020388	-2482.71	2676.36	0.3538
S01_6023375	-2302.57	2674.64	0.3895
S01_6023378	-1041.4	14272.5	0.9418
S01_6023385	-2302.57	2674.64	0.3895
S01_6023413	-2302.57	2674.64	0.3895
S01_6035274	29685	19516.7	0.1285
S01_6035284	1094.19	9822	0.9113
S01_6035317	-16194.5	20360.8	0.4265
S01_6035360	40899.3	19094.9	0.0324
S01_6047607	714.56	1042.45	0.4932
S01_6047664	-341.891	2575.46	0.8944
S01_6048463	-318.476	1210.54	0.7925
S01_6064908	-3203.64	1993.1	0.1082
S01_6064925	-3203.64	1993.1	0.1082
S01_6064954	-3203.64	1993.1	0.1082
S01_6098761	1642.61	1205.95	0.1734
S01_6098764	1642.61	1205.95	0.1734
S01_6098847	1854.71	1163.13	0.1111
S01_6115375	-30638.7	20042.9	0.1266
S01_6115428	58267.2	19601	0.003011
S01_6127280	-2591.92	1897.91	0.1723
S01_6127281	-2591.92	1897.91	0.1723
S01_6135068	-145.531	2605.68	0.9555
S01_6156663	-24854.1	27237.9	0.3617
S01_6159700	-16172.3	19007.1	0.395
S01_6187703	10495	23125.2	0.65
S01_6187893	-967.433	1756.85	0.582
S01_6187897	-967.433	1756.85	0.582
S01_6190343	-184.443	1375.42	0.8933
S01_6190364	-196.292	1375.18	0.8865
S01_6220463	1628.61	1974.4	0.4096
S01_6220493	1690.31	2054.21	0.4108
S01_6220494	-979.906	2162.43	0.6505
S01_6220503	1628.61	1974.4	0.4096
S01_6220510	1628.61	1974.4	0.4096
S01_6228289	-2579.68	2756.26	0.3495
S01_6228583	-3558.64	2731.78	0.1929
S01_6254696	352.241	1104.42	0.7498
S01_6255087	6352.6	6682.37	0.342
S01_6255091	-1573.52	1886.98	0.4045
S01_6255126	-1573.52	1886.98	0.4045
S01_6260760	-780.988	1717.11	0.6493
S01_6260763	-780.988	1717.11	0.6493
S01_6274779	1610.41	1690.51	0.341
S01_6277092	-279.646	1206.11	0.8167
S01_6280012	536.534	2630.8	0.8384
S01_6285712	10201.6	19667.1	0.6041
S01_6300641	-1668.21	1423.64	0.2415
S01_6301420	-2416.49	5599.5	0.6661
S01_6301440	-2416.49	5599.5	0.6661
S01_6321895	-1422.66	1505.48	0.3449
S01_6321928	-1422.66	1505.48	0.3449
S01_6321958	-1661.42	1501.95	0.2689
S01_6321979	-1661.42	1501.95	0.2689
S01_6322830	-2252.86	1514.42	0.1371
S01_6326623	-2641.19	1757.66	0.1332
S01_6326626	-2357.9	2938.27	0.4224
S01_6327994	-1691.42	1542.27	0.273
S01_6327998	-13217.4	20252	0.5141
S01_6328349	-1482.41	1539.81	0.3359
S01_6330941	-1691.42	1542.27	0.273
S01_6331820	-172.142	2015.3	0.9319
S01_6331840	-172.142	2015.3	0.9319
S01_6331848	-1040.85	1650.79	0.5285
S01_6335989	23794.5	18983.4	0.2103
S01_6362702	-2352.43	2116.77	0.2666
S01_6363304	30.8058	1247.17	0.9803
S01_6370443	2895.31	2120.97	0.1725
S01_6370444	674.723	1367.41	0.6218
S01_6370445	1073.65	1201.41	0.3717
S01_6370446	-1207	2209.26	0.5849
S01_6370456	413.926	1256.93	0.742
S01_6379411	41.5578	1174.88	0.9718
S01_6379438	73.7901	2158.47	0.9727
S01_6388412	809.403	1185.13	0.4948
S01_6404074	192.755	1219.24	0.8744
S01_6404128	23794.5	18983.4	0.2103
S01_6406601	5835.15	8741.07	0.5045
S01_6406620	26612.7	18540.5	0.1514
S01_6415373	598.22	2652.47	0.8216
S01_6440398	-2352.5	1599.07	0.1415
S01_6440400	-2064.59	3117.8	0.508
S01_6440419	-2064.59	3117.8	0.508
S01_6457070	1484.64	1679.99	0.377
S01_6458589	31179.8	19630.8	0.1125
S01_6466438	3742.36	19127.9	0.8449
S01_6466442	18139.4	14999.8	0.2268
S01_6468502	173.652	1199.17	0.8849
S01_6468616	3222.77	1920.22	0.09354
S01_6472179	-9060.16	20721.4	0.662
S01_6474712	853.373	1101.17	0.4385
S01_6474713	-1337.53	2976.64	0.6533
S01_6475881	815.581	20845.1	0.9688
S01_6475888	-15359.3	19017.9	0.4195
S01_6475895	-2750.33	14286.2	0.8474
S01_6475897	2318.34	20326.7	0.9092
S01_6481481	326.282	1238.63	0.7923
S01_6481486	1498.6	1750.3	0.3921
S01_6481533	2304.57	1689.17	0.1727
S01_6485610	-366.74	1436.57	0.7985
S01_6514813	2225.75	1722.9	0.1967
S01_6567598	4092.36	3647.07	0.262
S01_6572198	762.237	3960.12	0.8474
S01_6574871	7370.13	18953	0.6974
S01_6574882	1833.42	4146.93	0.6585
S01_6575226	279.553	1245.58	0.8225
S01_6610094	2441.28	2471.49	0.3235
S01_6615869	-5199.3	19291.8	0.7876
S01_6615881	2498.08	14516.8	0.8634
S01_6615883	-13951.9	18559.1	0.4523
S01_6615895	-31409.2	19704	0.1112
S01_6622397	1794.67	1294.58	0.1659
S01_6622398	1794.67	1294.58	0.1659
S01_6622402	1794.67	1294.58	0.1659
S01_6628175	-493.432	1431.03	0.7303
S01_6628198	-493.432	1431.03	0.7303
S01_6628199	-493.432	1431.03	0.7303
S01_6628202	-493.432	1431.03	0.7303
S01_6633196	2085.98	1494.53	0.1631
S01_6635856	2081.55	1530.62	0.1741
S01_6644187	1576.16	1481.2	0.2875
S01_6644328	2012.28	2378.04	0.3976
S01_6644393	1859.75	20017.8	0.926
S01_6644397	-10121.4	19147	0.5972
S01_6647921	-1033.14	2025.65	0.6101
S01_6662175	-1165.86	1572.54	0.4586
S01_6662508	-1441.18	1552.64	0.3535
S01_6662527	-1441.18	1552.64	0.3535
S01_6667976	-1284.23	1570.8	0.4138
S01_6667983	-1284.23	1570.8	0.4138
S01_6667985	-1284.23	1570.8	0.4138
S01_6668297	-1097.27	1358.4	0.4194
S01_6668303	-1097.27	1358.4	0.4194
S01_6675294	23196.6	18614.2	0.2129
S01_6675527	-465.756	1918.23	0.8082
S01_6675533	-192.329	19847.2	0.9923
S01_6706775	388.031	1200.35	0.7466
S01_6707475	-1301	1976.3	0.5105
S01_6707533	-520.913	1563.03	0.739
S01_6711663	3656.15	4086.42	0.3711
S01_6711665	-30638.7	20042.9	0.1266
S01_6731963	-217.248	1192.1	0.8554
S01_6751287	8042.45	19549.4	0.6809
S01_6752145	1372.23	1545.37	0.3747
S01_6752828	10725.3	8973.31	0.2322
S01_6762615	1578.16	2547.16	0.5357
S01_6762623	1578.16	2547.16	0.5357
S01_6764089	1090.4	3705.62	0.7686
S01_6773123	-16226.9	18585.5	0.3828
S01_6773138	982.017	1570.04	0.5318
S01_6777212	462.585	1730.5	0.7893
S01_6777263	817.163	1734.81	0.6377
S01_6786179	-5195.51	2422.87	0.0322
S01_6803722	1699.22	1573.06	0.2803
S01_6810019	-3916.4	4137.97	0.3441
S01_6831412	1131.43	1607.28	0.4816
S01_6832550	700.054	1548.62	0.6513
S01_6832559	700.054	1548.62	0.6513
S01_6832593	700.054	1548.62	0.6513
S01_6835708	849.2	1529.59	0.5789
S01_6845861	1456.5	1551.73	0.3481
S01_6846228	22826.4	19321	0.2377
S01_6866214	936.043	1681.21	0.5778
S01_6867783	162.814	1467.52	0.9117
S01_6867812	108.829	1445.89	0.94
S01_6874684	-93.4434	1512.84	0.9508
S01_6874769	357.933	1511.51	0.8128
S01_6875121	48.4066	1395.71	0.9723
S01_6876497	-240.373	1073.79	0.8229
S01_6883963	-2631.96	2686.85	0.3275
S01_6911815	-508.549	1184.35	0.6677
S01_6916580	1095.86	1463.15	0.454
S01_6916582	-1195.83	1981.24	0.5462
S01_6916595	2286.92	4125.7	0.5795
S01_6924532	11474.3	19054	0.5472
S01_6928246	2604.84	2248.53	0.2469
S01_6932777	240.245	2296.56	0.9167
S01_6932799	1794.62	3949.54	0.6496
S01_6933989	1885.53	2990.52	0.5285
S01_6943850	-24453	14064.2	0.08235
S01_6943878	-11173.4	20260.4	0.5814
S01_6947281	24739.9	20093.9	0.2185
S01_6947285	20062.8	19356.6	0.3002
S01_6947294	20412.3	13697.1	0.1364
S01_6947300	10407.1	9759	0.2865
S01_6947304	-3426.62	2426.74	0.1582
S01_6947312	-20007.9	19847.4	0.3136
S01_6947319	-10121.4	19147	0.5972
S01_6947322	-10121.4	19147	0.5972
S01_6970859	5009.37	19648.5	0.7988
S01_6970861	-17815.4	19461.7	0.3602
S01_6971094	40391.1	19938.4	0.04301
S01_6971101	35690	14001	0.01092
S01_6971145	21076.4	20323	0.2999
S01_6971207	121.407	6160.43	0.9843
S01_6975837	3741.15	12815.4	0.7704
S01_6985574	7370.13	18953	0.6974
S01_6985660	-13834.1	19329.5	0.4743
S01_6985681	1667.12	20178.2	0.9342
S01_6985685	-5437.76	18918.5	0.7738
S01_6992232	-1038.25	3674.02	0.7775
S01_6993980	-858.95	3825	0.8224
S01_6994074	-734.85	3655.54	0.8407
S01_7002097	282.245	4048.66	0.9444
S01_7002105	282.245	4048.66	0.9444
S01_7016631	-260.551	1301.81	0.8414
S01_7018743	-76.6051	3867.87	0.9842
S01_7025771	162.099	1245.67	0.8965
S01_7025961	307.499	1521.42	0.8399
S01_7025972	307.499	1521.42	0.8399
S01_7025985	307.499	1521.42	0.8399
S01_7026562	-15703.9	20014.8	0.4328
S01_7026568	-17.125	1281.64	0.9893
S01_7026583	-17.125	1281.64	0.9893
S01_7028373	1699.45	2396.44	0.4784
S01_7035530	-13025	19068.3	0.4947
S01_7054487	2435.12	4206.08	0.5627
S01_7055604	15687.9	19910.1	0.4309
S01_7055626	-5798.08	22695.4	0.7984
S01_7055632	2125	15034.5	0.8876
S01_7061278	-932.328	1162.1	0.4225
S01_7061279	-2298.77	2246.28	0.3063
S01_7061281	-2298.77	2246.28	0.3063
S01_7061282	-2298.77	2246.28	0.3063
S01_7071410	529.585	1910.24	0.7816
S01_7071417	529.585	1910.24	0.7816
S01_7083696	760.296	2292.22	0.7402
S01_7087073	-14654.7	14360.2	0.3077
S01_7087078	-28756.3	20131.6	0.1534
S01_7087578	1080.51	2288.02	0.6368
S01_7094221	-291.345	1571.32	0.8529
S01_7094555	846.845	2344.71	0.718
S01_7094613	1032.56	1946.38	0.5959
S01_7094614	1032.56	1946.38	0.5959
S01_7094617	1032.56	1946.38	0.5959
S01_7096528	1275.5	2320.56	0.5827
S01_7099277	-205.766	1352.37	0.8791
S01_7112394	96.9307	1347.16	0.9427
S01_7115787	252.808	1302.28	0.8461
S01_7145014	2442.72	4137.43	0.555
S01_7160961	1483.36	2349.54	0.5279
S01_7160962	-135.868	1232.22	0.9122
S01_7160963	-103.571	1219.14	0.9323
S01_7160964	-100.46	1875.83	0.9573
S01_7164200	18912.4	20247.5	0.3505
S01_7165899	9385.06	14171.4	0.5079
S01_7165916	-5110.82	8920.63	0.5668
S01_7167281	-22834.8	21011.7	0.2774
S01_7172351	252.695	1052.59	0.8103
S01_7172475	-9807.27	20132.2	0.6262
S01_7180960	376.432	1124.79	0.7379
S01_7181053	417.048	1123.49	0.7105
S01_7181285	-72700.9	19924.4	0.0002747
S01_7194330	-789.314	2087.03	0.7053
S01_7196808	19812	9681.45	0.04094
S01_7206778	5514.5	20126.7	0.7841
S01_7206812	5766.72	13955.8	0.6795
S01_7215867	4617.21	18766.4	0.8057
S01_7218007	-11071.3	13487.2	0.4119
S01_7218026	-21707.8	19212	0.2587
S01_7218321	10681.4	19469.7	0.5834
S01_7224787	1925.79	1607.15	0.2311
S01_7236924	633.758	1581.17	0.6886
S01_7236945	431.584	1295.39	0.7391
S01_7236946	-36.3354	1341.93	0.9784
S01_7252181	-1084.71	1283.79	0.3983
S01_7269083	1360.87	2031.96	0.5032
S01_7271053	-1183.05	1322.37	0.3712
S01_7271058	-526	1570.68	0.7378
S01_7271084	-1148.15	1303.94	0.3788
S01_7271149	-904.208	1037.6	0.3837
S01_7282251	-2076.48	1976.24	0.2936
S01_7282252	-26.8493	1413.82	0.9849
S01_7282257	1280.27	2072.84	0.5369
S01_7282263	-454.408	1054.35	0.6666
S01_7282264	-2915.93	2304.85	0.2061
S01_7282265	474.935	1798.29	0.7917
S01_7282268	1144.23	3013.37	0.7042
S01_7282271	-284.712	1142.38	0.8032
S01_7282272	226.656	1572.43	0.8854
S01_7282282	1244.69	1432.47	0.3851
S01_7282287	693.477	2585.53	0.7886
S01_7282293	582.612	2677.72	0.8278
S01_7282296	-758.111	1051.44	0.471
S01_7282435	3400.68	1720.54	0.04833
S01_7282439	-82.809	1972.69	0.9665
S01_7282441	-177.477	708.114	0.8021
S01_7282449	448.132	1553.97	0.7731
S01_7282489	-539.502	1138.15	0.6356
S01_7283756	6997.09	2661.12	0.008664
S01_7283761	5131.76	1736.96	0.003193
S01_7283773	3503.09	2237.24	0.1177
S01_7287140	-717.1	2683.32	0.7893
S01_7287148	-617.929	1734.21	0.7217
S01_7287166	-2668.79	1250.06	0.03297
S01_7287183	1380.76	1397.33	0.3233
S01_7287184	-969.635	1552.35	0.5323
S01_7287186	839.166	891.661	0.3468
S01_7301892	-1146.52	974.109	0.2394
S01_7312839	2241.78	13729.1	0.8703
S01_7336238	-530.4	1567.96	0.7352
S01_7342582	-309.541	1388.36	0.8236
S01_7351628	306.557	1565.08	0.8447
S01_7364479	1387.36	4040.12	0.7314
S01_7376171	-573.688	1044.62	0.583
S01_7384309	-519.019	1583.82	0.7432
S01_7384958	144.89	1668.26	0.9308
S01_7384959	144.89	1668.26	0.9308
S01_7393626	-470.035	1195.42	0.6942
S01_7393627	-497.572	1205.04	0.6797
S01_7405035	-265.387	1563.83	0.8653
S01_7405340	-263.856	1566.14	0.8662
S01_7412935	-336.966	1637.77	0.837
S01_7412936	-371.546	1669.41	0.8239
S01_7412937	-336.966	1637.77	0.837
S01_7412938	3572.13	8795.78	0.6847
S01_7450067	6613.43	20200.6	0.7434
S01_7461115	-289.131	1636.04	0.8598
S01_7480427	-399.187	1546.14	0.7963
S01_7480464	-807.005	3142.39	0.7974
S01_7480480	-327.788	1569.88	0.8346
S01_7480548	8337.79	6039.24	0.1677
S01_7480552	8337.79	6039.24	0.1677
S01_7480578	8337.79	6039.24	0.1677
S01_7480593	8337.79	6039.24	0.1677
S01_7489245	-2740.86	2130.99	0.1986
S01_7494326	-1987.21	19879.8	0.9204
S01_7494337	2994.33	2216.52	0.177
S01_7498702	44459.5	19813.6	0.02502
S01_7507989	-1120.56	1603.18	0.4847
S01_7507994	-1120.56	1603.18	0.4847
S01_7516398	-539.875	1646.21	0.743
S01_7516400	9863.77	13870.4	0.4771
S01_7534469	-9060.16	20721.4	0.662
S01_7540164	-11785.3	13827.7	0.3942
S01_7546562	-60.348	2455.47	0.9804
S01_7570544	466.579	1308.61	0.7215
S01_7570558	2638.16	3948.29	0.5041
S01_7570559	2638.16	3948.29	0.5041
S01_7570564	463.223	1309.7	0.7236
S01_7570969	2157.8	1942.15	0.2668
S01_7571963	7309.07	19182.4	0.7032
S01_7572011	2169.99	2127.54	0.308
S01_7572196	-1056.25	1521.96	0.4878
S01_7572223	-297.632	1448.76	0.8373
S01_7572713	679.716	1584.43	0.668
S01_7592814	-2491.92	2685.42	0.3536
S01_7598252	-698.084	1356.13	0.6068
S01_7637200	345.356	1197.39	0.7731
S01_7650941	1698.89	3564.72	0.6337
S01_7650948	1698.89	3564.72	0.6337
S01_7650961	-2515.12	2715.13	0.3545
S01_7650968	1698.89	3564.72	0.6337
S01_7650988	3036.85	3408.23	0.3731
S01_7652418	-323.642	1213.45	0.7897
S01_7658303	1899.24	4053.12	0.6395
S01_7682483	2726.23	1108.61	0.01407
S01_7731357	3632.36	2110.55	0.0855
S01_7738894	1434.74	1730.85	0.4073
S01_7765236	-5892.25	18812	0.7542
S01_7765273	16542.6	19804.8	0.4037
S01_7765407	-1949.82	1394.3	0.1622
S01_7767354	-598.1	2532.66	0.8134
S01_7784920	-3140.54	2654.18	0.2369
S01_7784945	-3140.54	2654.18	0.2369
S01_7808984	-1098.19	1713.05	0.5216
S01_7809017	-917.307	1703.07	0.5902
S01_7809072	-1658.39	1721.89	0.3357
S01_7823834	-5915.63	2353.71	0.01209
S01_7824403	2068.01	4135.81	0.6171
S01_7824431	-2878.74	2670.92	0.2813
S01_7824489	-21385.6	19791.9	0.2801
S01_7824512	20225.1	19129.7	0.2906
S01_7834829	-5587.47	18990.5	0.7686
S01_7834866	972.254	2102.96	0.6439
S01_7849279	24.6095	2620.43	0.9925
S01_7849280	24.6095	2620.43	0.9925
S01_7849283	24.6095	2620.43	0.9925
S01_7849284	24.6095	2620.43	0.9925
S01_7858933	10930	14182.6	0.4411
S01_7859029	-791.073	2565.81	0.7579
S01_7871812	29752.7	20124.1	0.1395
S01_7871828	-13951.9	18559.1	0.4523
S01_7873961	1930.98	3321.85	0.5612
S01_7873989	1930.98	3321.85	0.5612
S01_7877031	1503.13	2043.86	0.4622
S01_7877034	1202.7	2505.54	0.6313
S01_7877036	60.3419	1618.24	0.9703
S01_7877039	2715.83	4518.71	0.5479
S01_7877052	-2578.27	3118.29	0.4085
S01_7877053	5119.72	2637.06	0.05244
S01_7877062	408.82	1868.19	0.8268
S01_7877065	2161.26	2218.45	0.3301
S01_7877070	-272.203	1740.2	0.8757
S01_7877078	-40.9406	1784.27	0.9817
S01_7877079	2711.7	1851.06	0.1432
S01_7877082	-2311.43	2088.49	0.2686
S01_7877085	3028.52	1608.24	0.05992
S01_7883553	-2554.83	21212.7	0.9042
S01_7883564	900.412	1965.34	0.6469
S01_7891441	-2554.83	21212.7	0.9042
S01_7891459	22826.4	19321	0.2377
S01_7891523	3637.89	2178.54	0.0952
S01_7891869	5378.18	14986.3	0.7198
S01_7893113	7370.13	18953	0.6974
S01_7910947	582.549	1421.85	0.6821
S01_7910948	-3132.33	2707.84	0.2476
S01_7910949	3371.85	3344.92	0.3136
S01_7910950	134.054	1167.47	0.9086
S01_7910951	-411.555	1128.39	0.7154
S01_7910956	-507.625	2002.88	0.8
S01_7910957	-2684.63	1321.02	0.04235
S01_7910963	1182.43	1170.26	0.3125
S01_7910964	-3521.65	2064.83	0.08835
S01_7933122	33323.7	19290.9	0.08435
S01_7933132	15687.9	19910.1	0.4309
S01_7933847	7370.13	18953	0.6974
S01_7933955	-20028.3	23040.1	0.3849
S01_7952080	-21816.2	13640.3	0.11
S01_7953525	2018.47	3878.73	0.6029
S01_7957436	30016.3	13996.5	0.03219
S01_7957592	1731.18	3957.72	0.6619
S01_7957613	-1130.49	1219.28	0.354
S01_7957954	-729.665	1419.17	0.6072
S01_7997138	-9465.8	19082	0.6199
S01_7999484	-2278.94	1759.35	0.1955
S01_7999488	-1118.94	1263.46	0.376
S01_7999493	-1118.94	1263.46	0.376
S01_7999507	-1118.94	1263.46	0.376
S01_7999522	-1364.07	1261.43	0.2797
S01_8016749	-2637.26	2727.92	0.3339
S01_8017524	-267.278	1213.53	0.8257
S01_8017654	566.229	1739.11	0.7448
S01_8029194	2237.52	2602.11	0.39
S01_8029318	2371.76	2526.52	0.3481
S01_8029321	2371.76	2526.52	0.3481
S01_8034364	23794.5	18983.4	0.2103
S01_8034444	-14979.9	9369.85	0.1101
S01_8034459	-13834.1	19329.5	0.4743
S01_8036537	-24854.1	27237.9	0.3617
S01_8082153	648.632	1723.18	0.7067
S01_8082168	-766.006	1336.35	0.5666
S01_8089497	-2277.99	2718.38	0.4022
S01_8089506	-1194.78	3471.36	0.7308
S01_8089512	1983.34	3225.9	0.5388
S01_8089519	1347.09	859.887	0.1175
S01_8089520	1392.52	1155.32	0.2283
S01_8089574	1751.22	1193.27	0.1425
S01_8090848	594.856	949.934	0.5313
S01_8090862	594.856	949.934	0.5313
S01_8090863	-2386.5	3073.76	0.4377
S01_8090882	594.856	949.934	0.5313
S01_8090917	334.089	1304.24	0.7979
S01_8090948	-1381.68	827.309	0.09516
S01_8090953	-1367.92	827.571	0.09861
S01_8090954	-1367.92	827.571	0.09861
S01_8091011	-272.135	803.378	0.7349
S01_8091038	-202.995	803.454	0.8006
S01_8091083	-339.218	823.256	0.6804
S01_8091086	-339.218	823.256	0.6804
S01_8091379	-1619.3	2346.07	0.4902
S01_8091729	-471.681	910.205	0.6044
S01_8091743	-979.754	1326.49	0.4603
S01_8091744	578.006	1799.68	0.7481
S01_8091772	-2796.52	2521.36	0.2676
S01_8091830	-269.798	915.822	0.7684
S01_8091836	-196.977	915.494	0.8297
S01_8098805	3378.63	11140.3	0.7617
S01_8099230	-11376.4	20732	0.5833
S01_8099319	-1376.36	2604.37	0.5973
S01_8099556	-549.933	1264.51	0.6637
S01_8099563	-3917.58	2228.89	0.07906
S01_8099594	15488.2	5025.48	0.002103
S01_8116290	525.301	1932.39	0.7858
S01_8116296	525.301	1932.39	0.7858
S01_8131980	-58.4857	1225.89	0.962
S01_8138113	29685	19516.7	0.1285
S01_8150500	-1732	2547.08	0.4966
S01_8166448	-281.959	1953.31	0.8852
S01_8166499	-281.959	1953.31	0.8852
S01_8180514	-38357.3	19700.9	0.05177
S01_8188210	-1285.5	2571.87	0.6173
S01_8192852	-819.79	1397.52	0.5576
S01_8192861	53.2196	2389.46	0.9822
S01_8192965	1704.36	4093.74	0.6772
S01_8193008	24491	20382	0.2298
S01_8193017	-5514.87	13903.3	0.6917
S01_8200522	2177.85	2186.43	0.3194
S01_8200526	2177.85	2186.43	0.3194
S01_8200527	2177.85	2186.43	0.3194
S01_8200528	2177.85	2186.43	0.3194
S01_8200531	2177.85	2186.43	0.3194
S01_8200542	-234.834	2369	0.9211
S01_8216257	-5021.83	4730.63	0.2887
S01_8216258	-5021.83	4730.63	0.2887
S01_8216296	-5021.83	4730.63	0.2887
S01_8216302	-5021.83	4730.63	0.2887
S01_8248314	-2038.82	1179.97	0.08427
S01_8254890	-1054.29	1137.65	0.3543
S01_8282255	14313.6	18885.4	0.4486
S01_8285766	-940.979	1356.28	0.4879
S01_8289758	2129.59	2145.9	0.3212
S01_8328011	21967.5	19909.1	0.2701
S01_8328046	-3907.95	19329.7	0.8398
S01_8333068	-2296.01	1255.26	0.06763
S01_8341116	-14979.9	9369.85	0.1101
S01_8341179	6799.39	20592.8	0.7413
S01_8364018	10208.9	18948.9	0.5902
S01_8369766	17659.9	20108.3	0.38
S01_8388152	-2270.9	1251.94	0.06994
S01_8388223	-2217.06	1252.89	0.07706
S01_8388469	-1288.65	1264.55	0.3084
S01_8404246	-1200.19	1193.09	0.3146
S01_8404256	-1446.45	1214.85	0.234
S01_8407353	510.409	9044.58	0.955
S01_8422171	3689.68	4628.02	0.4255
S01_8422183	-1283.77	1794.24	0.4744
S01_8422187	-1075.36	1687.41	0.5241
S01_8422188	1964.29	1980.01	0.3214
S01_8422190	798.724	2825.4	0.7775
S01_8422192	1468.55	1719.24	0.3932
S01_8422198	-394.344	3618.01	0.9132
S01_8422200	1967.83	1667.23	0.2381
S01_8422203	1803.46	2203.7	0.4133
S01_8422218	-4383.69	2889.46	0.1295
S01_8442853	-903.151	1238.42	0.466
S01_8442937	4018.07	4961.52	0.4182
S01_8486002	1298.1	1738.89	0.4555
S01_8503620	-1110.08	1234.88	0.3689
S01_8506459	-873.575	2498.76	0.7267
S01_8509698	-1046.75	1200.91	0.3836
S01_8510955	-9992.63	20152.6	0.6201
S01_8530190	-1051.8	18756.7	0.9553
S01_8530280	-6333.39	13750.4	0.6452
S01_8530454	-17793.3	21114.5	0.3996
S01_8538850	-686.904	2556.68	0.7882
S01_8556541	-8644.09	2601.32	0.0009175
S01_8561494	-447.285	1463.54	0.7599
S01_8561527	-566.218	2840.71	0.842
S01_8562858	611.343	1556.81	0.6946
S01_8562872	-26931	19102.5	0.1589
S01_8566664	-2217.02	2661.3	0.405
S01_8566696	6763.61	19936.6	0.7345
S01_8566712	-7898.7	7207.72	0.2734
S01_8568675	58267.2	19601	0.003011
S01_8568701	-13499	20203.7	0.5042
S01_8569705	-5070.06	19271.4	0.7925
S01_8578107	-427.18	2610.68	0.8701
S01_8609166	-21709.2	20874.2	0.2985
S01_8615666	-20028.3	23040.1	0.3849
S01_8623640	23225.8	19640.5	0.2372
S01_8634890	618.518	1507.33	0.6816
S01_8688013	3987.78	2580.19	0.1225
S01_8688028	1022.14	2421.78	0.6731
S01_8692769	1407.12	1044.62	0.1782
S01_8718561	-24924.8	13788.5	0.07091
S01_8734670	1123.5	1377.84	0.415
S01_8739934	265.787	1504.48	0.8598
S01_8745464	-241.797	1433.86	0.8661
S01_8745478	-241.797	1433.86	0.8661
S01_8745610	-21874	14701.2	0.137
S01_8745667	7370.13	18953	0.6974
S01_8756547	265.787	1504.48	0.8598
S01_8756557	16099.9	19235.2	0.4028
S01_8757548	-1083.16	1336.31	0.4178
S01_8757551	146.865	1371	0.9147
S01_8757647	477.602	1461.93	0.744
S01_8777243	1125.09	2644.16	0.6705
S01_8781716	23794.5	18983.4	0.2103
S01_8781748	10681.4	19469.7	0.5834
S01_8782831	-285.205	1477.68	0.847
S01_8782833	-285.205	1477.68	0.847
S01_8782834	-285.205	1477.68	0.847
S01_8816782	-66.0546	1441.07	0.9634
S01_8819520	175.446	1883.34	0.9258
S01_8819523	175.446	1883.34	0.9258
S01_8819524	175.446	1883.34	0.9258
S01_8824023	1359.96	1287.02	0.2909
S01_8824068	2036.15	1642.13	0.2152
S01_8838784	-1921.67	2703.66	0.4774
S01_8853824	34984.7	19434	0.07208
S01_8853906	-1519.97	2758.42	0.5817
S01_8853970	13460.1	20158.1	0.5044
S01_8865542	-200.552	1814.19	0.912
S01_8869174	-127.138	1838.38	0.9449
S01_8870059	-1236.28	19291.9	0.9489
S01_8877105	4357.17	19280.9	0.8213
S01_8877596	-846.382	19548.9	0.9655
S01_8878088	-4594.42	19333	0.8122
S01_8878142	11474.3	19054	0.5472
S01_8878162	-427.18	2610.68	0.8701
S01_8882002	16099.4	19894.6	0.4185
S01_8893118	-540.987	2577.46	0.8338
S01_8917452	-1065.09	1606.3	0.5074
S01_8940718	-898.882	2216.96	0.6852
S01_8972471	-774.53	2444.55	0.7514
S01_8972474	-1436.25	1849.99	0.4377
S01_8977496	-254.954	2375.19	0.9145
S01_8977535	-9190.22	11443.9	0.4221
S01_8977546	-1321.26	13578.6	0.9225
S01_8990005	-1290.51	2519.86	0.6087
S01_8999225	-1290.51	2519.86	0.6087
S01_9022658	-1050.62	1835.64	0.5672
S01_9039856	-1095.32	1621.12	0.4994
S01_9046623	-24854.1	27237.9	0.3617
S01_9074873	-496.902	1901.33	0.7939
S01_9074885	-1407.56	1631.37	0.3884
S01_9074926	-4548.06	2446.5	0.06327
S01_9074981	-579.607	1881.16	0.7581
S01_9074990	-8849.18	19461.6	0.6494
S01_9088963	8042.45	19549.4	0.6809
S01_9089938	-1023.94	1889.59	0.588
S01_9092597	24324.1	20846.6	0.2435
S01_9108360	-15615.9	19952.5	0.434
S01_9116341	1308.02	7468.46	0.861
S01_9116360	-304.611	1689.36	0.8569
S01_9130383	8994.29	18955.7	0.6352
S01_9142567	-20610	22912.4	0.3686
S01_9142592	-20205.5	20257.7	0.3188
S01_9142595	-14176.7	20571.3	0.4909
S01_9153303	-6143.96	13702.5	0.654
S01_9153367	-17815.4	19461.7	0.3602
S01_9155794	-1023.94	1889.59	0.588
S01_9164957	1779.41	2494.14	0.4757
S01_9175333	1332.11	3028.42	0.6601
S01_9175349	-150.459	2067.51	0.942
S01_9175360	-1185.29	2270.96	0.6018
S01_9175366	1989.54	3682.16	0.5891
S01_9175371	-2138.25	1611.41	0.1848
S01_9175382	2180.99	1849.56	0.2386
S01_9266772	-16654.3	19692.5	0.3979
S01_9287448	-2920.68	2360.75	0.2163
S01_9290612	-756.8	1942.7	0.6969
S01_9298484	2241.71	19726.6	0.9095
S01_9298558	-3189.27	18811.7	0.8654
S01_9353210	-871.486	1204.11	0.4694
S01_9353836	-1132.62	1518.79	0.456
S01_9355382	126.968	1082.24	0.9066
S01_9366714	3495.2	8157.97	0.6684
S01_9373671	747.907	1318.37	0.5706
S01_9384325	111.371	2342.11	0.9621
S01_9384327	526.884	1198.24	0.6602
S01_9384329	526.884	1198.24	0.6602
S01_9391550	-108.689	2353.48	0.9632
S01_9391553	-742.839	1160.95	0.5224
S01_9412963	558.313	1217.91	0.6467
S01_9417112	1272.73	1639.24	0.4377
S01_9418499	-133.878	1439.31	0.9259
S01_9418543	1205.95	1204.6	0.317
S01_9418607	203.269	1225.69	0.8683
S01_9418857	1108.19	1196.15	0.3544
S01_9418912	917.726	1196.22	0.4431
S01_9429919	1976.35	2643.17	0.4548
S01_9430671	247.169	821.631	0.7636
S01_9437274	533.686	1510.79	0.724
S01_9447542	-29749.2	19601.9	0.1294
S01_9459479	-2033.89	1963.84	0.3006
S01_9468823	-3346.81	2391.99	0.162
S01_9485528	-1988.25	1794.95	0.2682
S01_9490393	-4955.03	4593.09	0.2809
S01_9490397	-675.41	1304.07	0.6046
S01_9490419	629.086	1808.52	0.728
S01_9490423	2168.79	5158.54	0.6742
S01_9490424	-308.594	1349.22	0.8191
S01_9512757	-13834.1	19329.5	0.4743
S01_9559206	-9124.32	13604.6	0.5026
S01_9570563	116.534	2218.55	0.9581
S01_9570763	-30436.2	18737.6	0.1046
S01_9579622	-32.4019	1084.59	0.9762
S01_9580957	699.771	1726.14	0.6853
S01_9582233	-646.581	1288.19	0.6158
S01_9606610	-312.765	1009.72	0.7568
S01_9621498	12561.8	19161	0.5122
S01_9621504	466.874	1781.01	0.7933
S01_9628447	322.522	2209.46	0.884
S01_9630628	-268.851	2271.72	0.9058
S01_9630643	-3908.79	2437.94	0.1091
S01_9670395	-1921.16	1745.82	0.2714
S01_9673632	-1965.76	1779.46	0.2695
S01_9673646	-132.136	1242.53	0.9153
S01_9675969	1761.02	5809.77	0.7619
S01_9682525	1309.1	2425.31	0.5895
S01_9687538	-1182.19	2155.43	0.5835
S01_9687593	-7158	22651.3	0.7521
S01_9687595	-11004.7	19417.4	0.571
S01_9688438	-2470.42	2062.44	0.2312
S01_9693263	-1967.04	1479.87	0.184
S01_9693266	-1967.04	1479.87	0.184
S01_9693283	-1967.04	1479.87	0.184
S01_9693284	-1809.04	1478.28	0.2213
S01_9693766	-952.168	1228.78	0.4386
S01_9693783	-952.168	1228.78	0.4386
S01_9693825	703.005	1778.94	0.6928
S01_9697355	-804.643	1212.45	0.507
S01_9711721	-2113.25	1980.4	0.2861
S01_9711723	-903.71	1512.63	0.5503
S01_9711728	-2889.5	2564.01	0.26
S01_9711730	3137.52	2397.39	0.1909
S01_9711731	2015.03	2490.29	0.4186
S01_9711734	-1975.38	2637.99	0.4541
S01_9711737	-271.062	1353.64	0.8413
S01_9711738	2221.19	2293.91	0.3331
S01_9711742	-1321.18	2338.32	0.5722
S01_9711744	-1434.19	2193.49	0.5133
S01_9711749	243.669	1309.74	0.8524
S01_9711753	3038.16	1763.1	0.08511
S01_9711755	4076.01	4047.99	0.3142
S01_9711767	2631.81	3801.05	0.4888
S01_9711773	-1692.84	1625.64	0.2979
S01_9720360	-2690.66	3407.21	0.4299
S01_9733196	-2403.89	2196.74	0.274
S01_9733238	-3769.63	2402.34	0.1169
S01_9745643	-3512.48	2441.05	0.1504
S01_9745644	-1272.85	1385.24	0.3584
S01_9745673	-3512.48	2441.05	0.1504
S01_9745693	-3512.48	2441.05	0.1504
S01_9747369	302.937	1333.05	0.8203
S01_9751016	40391.1	19938.4	0.04301
S01_9756192	-4245.67	2652.54	0.1097
S01_9760052	-238.591	1228.79	0.8461
S01_9787511	-1195.42	2043.33	0.5586
S01_9787524	-2330.01	1883.37	0.2163
S01_9787600	3510.31	8987.02	0.6962
S01_9802414	-68.7462	1348.49	0.9593
S01_9802464	-3806.15	2459.61	0.122
S01_9803189	-4409.25	2464.46	0.07385
S01_9811576	-167.44	1311.59	0.8984
S01_9811596	-750.747	1330.6	0.5727
S01_9813521	-2861.97	2359.87	0.2255
S01_9818537	3395.31	1766.53	0.05484
S01_9821422	1307.96	1411.21	0.3542
S01_9821428	1281.48	1407.22	0.3627
S01_9821458	1390.87	1400.47	0.3208
S01_9821527	1558.92	1434.47	0.2774
S01_9822856	19030	19477.9	0.3288
S01_9822902	1783.42	1452.94	0.2199
S01_9824764	-11872.5	19764.3	0.5481
S01_9824814	1536.5	1454.27	0.2909
S01_9829158	-965.388	937.758	0.3035
S01_9829198	-953.457	937.572	0.3094
S01_9833983	311.125	1200.29	0.7955
S01_9837955	-270.467	1170.95	0.8174
S01_9837970	-270.467	1170.95	0.8174
S01_9838068	119.596	1202.97	0.9208
S01_9838081	119.596	1202.97	0.9208
S01_9838084	119.596	1202.97	0.9208
S01_9851359	-14017.7	11292.1	0.2147
S01_9852631	-440.594	2344.32	0.851
S01_9852634	-152.196	1309.07	0.9075
S01_9877012	203.867	2216.97	0.9267
S01_9890807	-419.401	4694.7	0.9288
S01_9894068	-4985.26	9239.96	0.5896
S01_9894076	-689.604	1249.46	0.5811
S01_9897451	-3907.95	19329.7	0.8398
S01_9899220	-21843.2	20395.9	0.2844
S01_9899356	-1134.03	1624.78	0.4853
S01_9903613	-10444	19834.2	0.5986
S01_9910921	-4259.36	2307.92	0.0652
S01_9926427	-5.65005	2206.91	0.998
S01_9955699	-266.657	3847.66	0.9448
S01_9961534	-394.835	1299.98	0.7614
S01_9961643	446.221	1275.44	0.7265
S01_9964197	-535.872	1196.38	0.6543
S01_9970731	1252.72	944.369	0.1849
S01_9970748	1431.57	972.505	0.1413
S01_9990520	-1761.69	1109.98	0.1127
S01_9991070	40.9584	19330.9	0.9983
S01_10000617	23196.6	18614.2	0.2129
S01_10009992	4555.65	19432.2	0.8147
S01_10020871	-1021.9	842.453	0.2254
S01_10029021	454.943	2202.54	0.8364
S01_10035688	465.403	1195.46	0.6971
S01_10073564	-1030.51	2515.55	0.6821
S01_10083393	545.19	1251.48	0.6632
S01_10083401	545.19	1251.48	0.6632
S01_10088019	-2642.07	2776.62	0.3415
S01_10088021	599.092	1206.46	0.6196
S01_10088033	-2642.07	2776.62	0.3415
S01_10112760	-5685.98	19016.6	0.765
S01_10112793	-10449.6	9760.2	0.2845
S01_10112810	-25691.1	20232.1	0.2044
S01_10124431	-1932.24	3797.48	0.611
S01_10125249	646.933	1877.24	0.7304
S01_10146011	166.192	1242.38	0.8936
S01_10146026	197.731	1226.26	0.8719
S01_10146035	160.115	1240.18	0.8973
S01_10177068	-24854.1	27237.9	0.3617
S01_10177074	3905.37	20120.7	0.8461
S01_10179872	-42274.9	19555.2	0.03083
S01_10180966	30167.2	21079.7	0.1527
S01_10182251	82.7316	1278.61	0.9484
S01_10182262	82.7316	1278.61	0.9484
S01_10182269	82.7316	1278.61	0.9484
S01_10184765	703.689	1197.33	0.5568
S01_10184802	703.689	1197.33	0.5568
S01_10190656	5868.49	3449.92	0.08919
S01_10190660	860.741	1943.29	0.6579
S01_10190662	-487.58	2491.78	0.8449
S01_10190671	-728.286	2248.51	0.7461
S01_10190681	-198.839	2354.1	0.9327
S01_10190692	451.336	2166.69	0.835
S01_10190699	-5607.1	3108.73	0.07154
S01_10190709	-227.712	5621.45	0.9677
S01_10190711	-5347.13	6969.99	0.4431
S01_10190714	-720.072	1482.8	0.6273
S01_10199285	-396.402	893.477	0.6574
S01_10199689	168.817	1225.7	0.8905
S01_10199713	221.159	1233.66	0.8578
S01_10201661	14842.5	9758.33	0.1285
S01_10201692	-1578.32	20205.9	0.9378
S01_10203419	28695.6	18898.9	0.1292
S01_10203421	11937.9	14327.7	0.4049
S01_10205016	291.013	2306.22	0.8996
S01_10229161	-4920.95	19453.2	0.8003
S01_10233674	-581.764	1225.95	0.6352
S01_10248973	1894.44	2949.09	0.5207
S01_10276800	-13909	11254	0.2167
S01_10277282	-5202.46	22634.2	0.8182
S01_10277291	46541.2	20743.3	0.02504
S01_10277314	-26931	19102.5	0.1589
S01_10277323	14411.5	14327.9	0.3147
S01_10303866	-7021.71	20092.4	0.7268
S01_10324423	2155.83	19151.6	0.9104
S01_10380113	-308.883	1209.66	0.7985
S01_10381228	-436.117	1263.02	0.7299
S01_10392442	-1433.19	1329.3	0.2812
S01_10410434	2377.79	4144.11	0.5662
S01_10410477	-12254.6	19040.6	0.52
S01_10438187	-162.397	1189.4	0.8914
S01_10464888	830.705	14118.6	0.9531
S01_10465151	-2075.75	1294.8	0.1092
S01_10465508	-17815.4	19461.7	0.3602
S01_10465511	8250.14	18689	0.659
S01_10465514	-30638.7	20042.9	0.1266
S01_10465660	-964.101	1233.49	0.4346
S01_10465661	-977.64	1234.85	0.4287
S01_10465781	-1444.85	1463.36	0.3237
S01_10466530	1262.88	2142.44	0.5557
S01_10479791	-1215.71	1441.33	0.3991
S01_10479792	-257.464	1378.94	0.8519
S01_10479797	35.8699	1131.61	0.9747
S01_10490156	-977.011	1172.93	0.405
S01_10508686	-701.516	2886.97	0.8081
S01_10527616	839.908	1442.43	0.5605
S01_10548385	168.407	1117.24	0.8802
S01_10560035	-616.63	4355.69	0.8874
S01_10560046	107.918	2193.69	0.9608
S01_10560083	2423.37	3005.53	0.4202
S01_10560094	2423.37	3005.53	0.4202
S01_10560128	2423.37	3005.53	0.4202
S01_10570362	15687.9	19910.1	0.4309
S01_10570883	704.437	1185.34	0.5524
S01_10570910	233.778	1179.02	0.8429
S01_10578045	-578.243	1531.2	0.7058
S01_10578046	-578.243	1531.2	0.7058
S01_10578081	-566.468	1544.55	0.7139
S01_10578095	1279.59	1237.99	0.3015
S01_10588435	526.029	1329.41	0.6924
S01_10589819	777.856	1328.74	0.5584
S01_10607120	2689.73	2528.44	0.2876
S01_10607137	182.588	1398.1	0.8961
S01_10607230	1160.84	1330.94	0.3833
S01_10622307	-697.087	1205.89	0.5633
S01_10634198	30307.5	14162	0.03255
S01_10636406	132.846	1385.25	0.9236
S01_10636410	132.846	1385.25	0.9236
S01_10637320	679.392	1358.31	0.617
S01_10639568	435.793	1387.7	0.7535
S01_10643796	68.0074	1330.85	0.9593
S01_10643862	-4920.95	19453.2	0.8003
S01_10644764	-574.016	1106.58	0.604
S01_10644766	-3605.42	2595.02	0.165
S01_10669370	-2294.23	2649.19	0.3867
S01_10677713	-114.36	961.095	0.9053
S01_10677749	-2472.08	2726.89	0.3648
S01_10678221	225.13	1377.88	0.8702
S01_10678247	-2491.68	2700.13	0.3563
S01_10678379	-303.073	1285.77	0.8137
S01_10678381	-303.073	1285.77	0.8137
S01_10690404	90.4185	1290.94	0.9442
S01_10690425	-2348.21	2306.67	0.3089
S01_10699065	-2883.26	2043.46	0.1585
S01_10699069	-2883.26	2043.46	0.1585
S01_10701725	385.599	1093.7	0.7245
S01_10718745	-263.514	955.796	0.7828
S01_10744107	-110.721	1242.41	0.929
S01_10788635	318.341	1394.12	0.8194
S01_10788662	313.548	1262.01	0.8038
S01_10796463	720.049	1233.17	0.5594
S01_10799410	-6823.92	19043.8	0.7202
S01_10808351	162.5	1332.72	0.903
S01_10822780	2372.62	4056.94	0.5588
S01_10822796	2372.62	4056.94	0.5588
S01_10842424	-1133.99	1310.88	0.3872
S01_10843202	-1296.5	1967.46	0.51
S01_10843205	-1296.5	1967.46	0.51
S01_10843207	-991.499	2433.84	0.6838
S01_10843221	-991.499	2433.84	0.6838
S01_10843222	-991.499	2433.84	0.6838
S01_10843229	-1296.5	1967.46	0.51
S01_10843230	-1767.4	3247.82	0.5864
S01_10847597	-1370.33	1287.75	0.2875
S01_10848428	-1070.62	1241.69	0.3887
S01_10852363	-9212.1	13509.8	0.4954
S01_10852380	-2125.59	2733.98	0.437
S01_10852381	-2125.59	2733.98	0.437
S01_10852387	20466.6	19493.2	0.294
S01_10876011	957.514	4327.93	0.8249
S01_10910057	5516.06	2122.12	0.009456
S01_10917952	293.896	1782.47	0.8691
S01_10920395	-1139.83	1421.64	0.4228
S01_10950572	-1053.35	3493.86	0.7631
S01_10950655	-3370.35	20317.1	0.8683
S01_10962553	11181.4	19919.3	0.5747
S01_10969140	9704.79	19609.5	0.6208
S01_10979802	-993.366	1434.4	0.4887
S01_10987180	-1723.59	1459.01	0.2377
S01_11003138	-2301.31	2712.43	0.3964
S01_11003155	-2301.31	2712.43	0.3964
S01_11003156	-22880	19832.1	0.2489
S01_11003157	-2301.31	2712.43	0.3964
S01_11003163	-31694.1	19869.4	0.1109
S01_11003165	-1223.36	2679.09	0.648
S01_11006947	2188.93	3064.32	0.4752
S01_11013294	-5671.44	3080.38	0.06585
S01_11019224	-3332.11	2360.3	0.1583
S01_11019262	-3332.11	2360.3	0.1583
S01_11019279	-2658.61	2343.35	0.2568
S01_11023078	3246.13	2196.85	0.1398
S01_11026320	2379.23	1941.9	0.2207
S01_11029315	-3929.31	2112.65	0.06314
S01_11053298	-14176.7	20571.3	0.4909
S01_11053345	-4358.2	2286.38	0.05687
S01_11055107	174.611	1107.18	0.8747
S01_11055129	-5055.57	5572.88	0.3645
S01_11056283	2978.81	2169.05	0.1699
S01_11056352	907.073	4216.85	0.8297
S01_11056354	-17815.4	19461.7	0.3602
S01_11059912	3246.13	2196.85	0.1398
S01_11081514	-3569.18	2358.58	0.1305
S01_11091889	2521.2	2424.24	0.2986
S01_11091902	-2758.87	2527.61	0.2753
S01_11091917	-1639.71	2473.07	0.5074
S01_11091924	-2758.87	2527.61	0.2753
S01_11107657	-1728.88	3109.19	0.5783
S01_11107659	-1728.88	3109.19	0.5783
S01_11107742	-921.145	1431.75	0.5201
S01_11107768	-921.145	1431.75	0.5201
S01_11112423	907.993	1088.84	0.4045
S01_11112434	2845.74	2389	0.2338
S01_11114951	3003.48	2472.39	0.2247
S01_11126810	8.72115	3752.64	0.9981
S01_11126862	-4599.92	2945.9	0.1187
S01_11151142	-2200.78	1867.98	0.239
S01_11151144	-2200.78	1867.98	0.239
S01_11151759	-12444.6	20013.6	0.5342
S01_11168732	569.743	2174.72	0.7934
S01_11168785	1011.26	1036.47	0.3294
S01_11173740	-639.574	1089.78	0.5574
S01_11173761	-639.574	1089.78	0.5574
S01_11173777	-639.574	1089.78	0.5574
S01_11176184	1167.87	1037.95	0.2607
S01_11195569	31179.8	19630.8	0.1125
S01_11195907	825.881	1321.45	0.5321
S01_11197374	525.564	1306.19	0.6875
S01_11204184	707.272	1043.5	0.498
S01_11204224	-1089.33	2579.92	0.6729
S01_11205303	1155.57	1044.92	0.269
S01_11225314	-3459.37	2382.64	0.1468
S01_11297130	-2390.62	3006.96	0.4268
S01_11302068	-24854.1	27237.9	0.3617
S01_11302079	3971.52	5265.24	0.4508
S01_11302107	5983.75	2945.1	0.0424
S01_11310107	-726.228	1557.82	0.6412
S01_11310180	-1385.92	2087.56	0.5069
S01_11310185	800.871	1391.93	0.5652
S01_11310202	-1385.92	2087.56	0.5069
S01_11336509	-2735.32	1641.37	0.09588
S01_11357577	-16928	20845.7	0.4169
S01_11357599	37294.8	19158.4	0.05181
S01_11369402	43259.3	13750.8	0.001696
S01_11379272	1655.59	1787.56	0.3545
S01_11379283	-642.41	4217.97	0.879
S01_11379323	2082.07	1650.8	0.2075
S01_11390820	1718.31	1807.37	0.3419
S01_11410135	-1911.08	964.889	0.04786
S01_11410176	-1929.87	966.98	0.04618
S01_11410203	-62.0765	1199.5	0.9587
S01_11414524	-13834.1	19329.5	0.4743
[truncated: 63,536 more rows]

## Sheet: ADF.MLM.csv
SNP	effect	se	ADF.MLM
S01_2478	4.55378	2.14421	0.03389
S01_2509	-1.74355	2.11057	0.4089
S01_2517	4.55378	2.14421	0.03389
S01_3918	-0.133607	0.170943	0.4346
S01_12215	-0.0484498	0.283946	0.8645
S01_23641	5.19254	2.3896	0.02998
S01_23664	0.173509	0.205609	0.3989
S01_26742	-0.142706	0.129513	0.2707
S01_27308	-0.182389	0.441256	0.6794
S01_27309	-0.114165	0.384437	0.7665
S01_28009	-0.730458	2.23483	0.7438
S01_28011	-0.0970601	1.32985	0.9418
S01_63897	-1.29504	2.22634	0.5609
S01_63939	-1.85435	1.69198	0.2733
S01_80656	-1.72814	2.38376	0.4686
S01_80752	0.600044	2.14237	0.7795
S01_80781	-2.12612	2.09453	0.3103
S01_80784	1.07125	1.19398	0.3698
S01_81348	0.102317	0.12862	0.4265
S01_83851	0.0378588	0.294259	0.8976
S01_111450	1.08599	2.3233	0.6403
S01_127019	0.100782	0.127623	0.4299
S01_145787	-0.313974	0.326846	0.3369
S01_165742	-0.165793	2.42815	0.9456
S01_165783	-2.75533	2.12557	0.1951
S01_173841	-0.036693	0.409104	0.9285
S01_173853	-0.450453	1.69559	0.7905
S01_173872	0.046348	0.281411	0.8692
S01_173894	-0.467511	0.45276	0.302
S01_190240	-0.216051	0.162152	0.183
S01_197384	-0.192124	0.165009	0.2445
S01_211694	-1.40427	2.36227	0.5523
S01_211701	0.448691	2.27643	0.8438
S01_211706	-1.29504	2.22634	0.5609
S01_258334	-0.00620361	0.132098	0.9626
S01_258418	0.153987	0.205773	0.4544
S01_261391	-0.931063	2.33961	0.6907
S01_262354	-0.06244	0.291516	0.8304
S01_281786	0.209956	0.256176	0.4126
S01_281875	0.0952103	0.197532	0.6299
S01_298248	0.0732224	0.10825	0.4989
S01_298325	-0.163384	0.130377	0.2104
S01_298337	0.861672	0.540359	0.1111
S01_301385	0.0627979	0.20067	0.7544
S01_301407	-0.0555287	0.29176	0.8491
S01_301444	-0.0555287	0.29176	0.8491
S01_301462	-0.0555287	0.29176	0.8491
S01_304636	-0.079089	0.290592	0.7855
S01_304722	-0.211635	0.144079	0.1421
S01_306105	-0.050086	0.294303	0.8649
S01_306139	-0.050086	0.294303	0.8649
S01_315854	0.510886	0.291604	0.08003
S01_315859	-0.272739	0.567318	0.6308
S01_315869	-0.272739	0.567318	0.6308
S01_328467	-0.0269732	0.129528	0.8351
S01_330583	0.0623185	0.154837	0.6874
S01_330587	0.124027	0.261909	0.6359
S01_330625	0.803687	0.527105	0.1276
S01_334123	0.125324	0.165673	0.4495
S01_334124	0.244001	0.259384	0.347
S01_334125	0.0537988	0.20198	0.79
S01_334126	0.0537988	0.20198	0.79
S01_334127	0.0537988	0.20198	0.79
S01_334176	1.17462	2.31685	0.6123
S01_334240	-0.129277	0.203367	0.5251
S01_352278	0.00263262	0.146838	0.9857
S01_352301	1.62244	2.45953	0.5096
S01_353629	-0.065267	0.156794	0.6773
S01_381115	-0.874397	0.49513	0.07765
S01_410115	-0.121982	2.23579	0.9565
S01_410159	-0.173215	0.167626	0.3017
S01_410160	-0.173215	0.167626	0.3017
S01_416776	-0.204478	0.867693	0.8137
S01_423942	4.09433	2.41035	0.08965
S01_427440	0.0973475	0.141832	0.4926
S01_430681	1.33948	2.25321	0.5523
S01_436880	-0.429365	2.35872	0.8556
S01_437443	0.373273	0.463528	0.4208
S01_451409	-0.105418	1.06953	0.9215
S01_451436	-1.57366	2.20023	0.4746
S01_451439	0.716362	1.63642	0.6616
S01_477508	-0.047545	0.146146	0.745
S01_569472	0.109461	0.206591	0.5963
S01_634888	-0.489996	0.293787	0.0956
S01_657473	0.0555928	0.203763	0.785
S01_669394	0.0720279	0.205552	0.7261
S01_675139	-0.10737	0.419633	0.7981
S01_675141	-0.10737	0.419633	0.7981
S01_679735	1.17462	2.31685	0.6123
S01_679800	-2.22066	2.25815	0.3256
S01_699368	0.109461	0.206591	0.5963
S01_700742	0.222753	0.180162	0.2166
S01_700843	0.146886	0.257762	0.5689
S01_710974	0.121556	0.252504	0.6303
S01_726398	0.164911	0.168614	0.3283
S01_726400	0.164911	0.168614	0.3283
S01_760099	0.134047	0.169249	0.4285
S01_760825	0.102974	0.218982	0.6383
S01_761129	0.289095	0.252719	0.2529
S01_773628	0.436642	1.61408	0.7868
S01_773647	-0.385146	0.318073	0.2262
S01_778386	-0.0982207	0.217413	0.6515
S01_778406	0.0346405	0.161597	0.8303
S01_780286	0.715946	0.534234	0.1805
S01_780319	0.191734	0.207678	0.3561
S01_780320	0.191734	0.207678	0.3561
S01_780321	0.191734	0.207678	0.3561
S01_785189	0.495683	0.60235	0.4107
S01_786766	-0.257201	0.554453	0.6428
S01_786791	1.35267	0.855728	0.1142
S01_786792	0.349328	0.569314	0.5396
S01_786800	0.186853	0.229491	0.4157
S01_786805	0.0554071	0.532704	0.9172
S01_786814	0.186853	0.229491	0.4157
S01_786821	0.0554071	0.532704	0.9172
S01_786827	0.199871	0.487442	0.6818
S01_815868	0.234004	0.270591	0.3873
S01_815874	0.127313	2.27329	0.9553
S01_815877	0.234004	0.270591	0.3873
S01_815894	0.251372	0.277113	0.3645
S01_815913	0.321493	0.277191	0.2464
S01_817832	0.333621	0.271654	0.2196
S01_817871	0.0967237	0.219796	0.66
S01_821482	-0.829853	1.3343	0.5341
S01_821484	-0.829853	1.3343	0.5341
S01_821485	-0.829853	1.3343	0.5341
S01_825257	0.0592836	0.162345	0.715
S01_825265	-0.289393	0.309834	0.3505
S01_857617	0.706009	0.529859	0.183
S01_863742	-0.2062	0.169163	0.2231
S01_863786	-0.2062	0.169163	0.2231
S01_873998	0.0829559	0.156447	0.596
S01_886131	-3.16649	1.54773	0.04098
S01_891637	-0.308366	0.206991	0.1366
S01_891653	-0.358933	0.330935	0.2783
S01_891663	-0.616602	0.404582	0.1278
S01_891670	-0.616602	0.404582	0.1278
S01_910107	0.200714	0.266541	0.4516
S01_910135	-1.73936	1.63599	0.2879
S01_910750	-2.56293	2.30226	0.2658
S01_911094	0.148705	0.141614	0.2939
S01_911095	0.148705	0.141614	0.2939
S01_911100	0.148705	0.141614	0.2939
S01_911101	0.148705	0.141614	0.2939
S01_918960	0.837393	0.540215	0.1214
S01_925883	1.48016	2.32213	0.524
S01_940902	0.388861	0.487854	0.4256
S01_940911	0.388861	0.487854	0.4256
S01_943466	0.473068	0.510673	0.3544
S01_943468	0.473068	0.510673	0.3544
S01_943487	0.473068	0.510673	0.3544
S01_943526	0.354062	0.501146	0.48
S01_943562	0.354062	0.501146	0.48
S01_944237	0.514498	0.505804	0.3093
S01_944243	0.514498	0.505804	0.3093
S01_944276	0.514498	0.505804	0.3093
S01_948526	0.105484	0.127095	0.4067
S01_948558	0.0663267	0.126951	0.6014
S01_950186	0.184713	0.13416	0.1688
S01_953685	0.186095	0.134117	0.1655
S01_956454	-0.0606945	0.131039	0.6433
S01_956693	-0.0838356	0.181669	0.6445
S01_988790	-0.299474	0.17796	0.09267
S01_988824	-0.299474	0.17796	0.09267
S01_995964	0.0726677	0.137888	0.5983
S01_995983	-0.300932	0.16614	0.07034
S01_1001428	0.0027126	0.132312	0.9836
S01_1046557	-0.0628255	0.128434	0.6248
S01_1050109	-0.216644	0.159902	0.1757
S01_1052144	-1.70723	2.3343	0.4647
S01_1054514	-0.2242	0.172466	0.1939
S01_1054927	-0.107221	0.273461	0.6951
S01_1054929	0.028759	0.238124	0.9039
S01_1054947	-0.0323159	0.295102	0.9128
S01_1054957	-0.167536	0.234612	0.4753
S01_1054967	-0.216801	0.413944	0.6006
S01_1054977	-0.754254	0.327535	0.02146
S01_1087955	-0.152892	0.107583	0.1555
S01_1088012	0.143722	0.148313	0.3327
S01_1120121	-0.167284	0.28272	0.5542
S01_1145820	-0.0941163	0.289941	0.7455
S01_1153790	0.144298	0.15492	0.3518
S01_1195653	0.855223	2.23408	0.7019
S01_1197421	-0.0328635	0.295233	0.9114
S01_1197462	1.20417	2.41054	0.6175
S01_1197483	-2.30125	2.28072	0.3132
S01_1199274	-0.426359	0.295336	0.1491
S01_1199284	0.254207	0.169156	0.1332
S01_1205155	-0.0618767	0.223188	0.7816
S01_1205780	0.210651	0.147756	0.1542
S01_1205803	-3.84979	2.38445	0.1067
S01_1208320	3.44337	2.41236	0.1537
S01_1208337	-5.11307	2.20332	0.02047
S01_1217540	-0.0318886	0.193217	0.8689
S01_1217562	-0.0318886	0.193217	0.8689
S01_1224396	0.00349271	0.158885	0.9825
S01_1224487	-0.0443081	0.163179	0.786
S01_1229685	6.68276	2.14588	0.001888
S01_1229711	0.236037	0.164489	0.1516
S01_1242976	-0.840333	2.2777	0.7122
S01_1243017	-1.02804	1.14668	0.3701
S01_1243018	-0.535086	1.63002	0.7428
S01_1243159	-2.77669	2.18299	0.2036
S01_1256764	-0.152351	0.21906	0.4869
S01_1256801	0.0884703	0.134183	0.5098
S01_1256862	0.102686	0.137044	0.4538
S01_1257518	-0.254806	0.223031	0.2535
S01_1270291	-0.51626	0.359228	0.1509
S01_1270298	0.744211	0.374118	0.0469
S01_1270300	-0.623631	0.555284	0.2616
S01_1270534	-0.115002	0.286494	0.6882
S01_1279153	1.56189	1.6713	0.3502
S01_1287633	0.0941865	0.264278	0.7216
S01_1294511	0.670936	0.518852	0.1962
S01_1294534	0.670936	0.518852	0.1962
S01_1304077	-0.106116	0.172129	0.5377
S01_1304088	-0.106116	0.172129	0.5377
S01_1325638	-0.360439	2.37155	0.8792
S01_1325660	3.43617	2.20086	0.1187
S01_1325683	0.538196	2.27514	0.813
S01_1328893	-1.03402	2.12169	0.6261
S01_1328903	0.351601	2.1171	0.8681
S01_1334033	0.0779398	0.181038	0.6669
S01_1336973	0.0977403	0.169591	0.5645
S01_1336985	0.0427681	0.165102	0.7956
S01_1336997	0.0816285	0.170224	0.6316
S01_1344174	1.09017	1.67398	0.515
S01_1344866	-0.0699049	0.103028	0.4976
S01_1344881	-0.195438	0.218292	0.3708
S01_1347034	-0.580835	2.16571	0.7886
S01_1351918	0.45719	0.262602	0.08194
S01_1351941	0.342135	0.260033	0.1885
S01_1351951	0.357669	0.260336	0.1697
S01_1369629	-0.700109	2.8289	0.8046
S01_1370236	-0.252025	0.209842	0.23
S01_1411242	0.0802554	0.130654	0.5392
S01_1411268	0.0577128	0.131111	0.6599
S01_1418636	-0.232249	0.345791	0.5019
S01_1422562	0.849643	0.525613	0.1063
S01_1423706	0.00048507	0.132978	0.9971
S01_1423709	0.00048507	0.132978	0.9971
S01_1430930	-0.282945	0.417541	0.4981
S01_1432543	0.195444	0.184563	0.2898
S01_1440384	0.000339372	0.141038	0.9981
S01_1440393	-0.23848	0.247283	0.335
S01_1448501	-1.28147	1.15113	0.2658
S01_1448517	-0.360439	2.37155	0.8792
S01_1448526	0.615462	2.11826	0.7714
S01_1473690	0.0236949	0.129344	0.8547
S01_1473698	0.0236949	0.129344	0.8547
S01_1473699	0.0236949	0.129344	0.8547
S01_1479094	-0.150926	0.214977	0.4828
S01_1479464	-0.125577	0.216679	0.5623
S01_1490562	0.312647	0.274628	0.2552
S01_1490607	0.178353	0.132991	0.1801
S01_1495255	-1.4668	2.77933	0.5978
S01_1524194	-0.820826	2.25276	0.7156
S01_1525730	0.35707	0.866991	0.6805
S01_1525739	0.326351	0.204446	0.1107
S01_1525742	-0.260571	0.217227	0.2306
S01_1525745	-0.142644	0.191402	0.4563
S01_1525747	0.513613	0.226625	0.02361
S01_1525750	-1.03618	1.15943	0.3717
S01_1532898	-0.454945	0.299695	0.1293
S01_1541169	0.25356	0.169774	0.1356
S01_1562437	0.429649	0.46188	0.3524
S01_1562451	-0.304014	0.278906	0.2759
S01_1563138	0.00469979	0.189318	0.9802
S01_1564192	-0.632775	2.39058	0.7913
S01_1566111	0.108619	0.142849	0.4472
S01_1567241	0.104989	2.32278	0.964
S01_1567252	0.169595	0.173417	0.3283
S01_1576776	0.134959	0.154124	0.3814
S01_1585069	0.13699	0.143351	0.3395
S01_1585075	0.13699	0.143351	0.3395
S01_1616772	0.0592535	0.132299	0.6543
S01_1616775	-0.307823	0.276423	0.2657
S01_1616776	-0.123728	0.243459	0.6114
S01_1616805	0.188806	0.16754	0.26
S01_1616844	0.176119	0.285072	0.5368
S01_1629569	-0.248764	0.150604	0.09884
S01_1644442	-0.31908	0.275341	0.2467
S01_1659050	-1.10028	2.31308	0.6344
S01_1674298	0.879462	2.33656	0.7067
S01_1674300	-2.39467	2.909	0.4106
S01_1676550	0.240229	0.998445	0.8099
S01_1686280	-1.37008	2.43843	0.5743
S01_1686301	-1.05689	2.29571	0.6453
S01_1696224	3.43081	2.33531	0.1421
S01_1720523	0.218051	0.151672	0.1508
S01_1727874	0.104955	0.134307	0.4347
S01_1727906	0.321378	0.281625	0.254
S01_1728433	0.933412	0.640331	0.1452
S01_1728451	-1.3449	1.27315	0.291
S01_1774597	-1.50883	1.22064	0.2167
S01_1774619	0.670936	0.518852	0.1962
S01_1779327	2.69754	2.09336	0.1978
S01_1779346	0.0630976	0.170989	0.7122
S01_1781686	0.0630369	0.137246	0.6461
S01_1784846	-0.186261	2.37099	0.9374
S01_1793130	-0.09249	0.383647	0.8095
S01_1793744	-0.664861	2.3044	0.773
S01_1793760	-0.308448	0.583278	0.597
S01_1793781	-0.261652	0.375263	0.4858
S01_1793824	-0.634898	0.577132	0.2715
S01_1793845	-0.634898	0.577132	0.2715
S01_1802636	-0.32175	0.279643	0.2501
S01_1802644	0.544238	2.28689	0.8119
S01_1802645	-1.344	2.39295	0.5745
S01_1802654	2.18983	2.13889	0.3061
S01_1802703	-0.107914	0.246202	0.6612
S01_1804157	0.000689388	0.120696	0.9954
S01_1808437	0.0160805	0.129814	0.9014
S01_1808440	0.0160805	0.129814	0.9014
S01_1808458	0.0160805	0.129814	0.9014
S01_1808461	0.0592441	0.129497	0.6474
S01_1813259	0.141017	0.146159	0.3348
S01_1831051	0.863457	2.25228	0.7015
S01_1831069	-0.210837	2.13906	0.9215
S01_1850875	-0.3547	0.276881	0.2004
S01_1860154	1.62244	2.45953	0.5096
S01_1861134	-0.223318	0.143447	0.1198
S01_1880194	-0.203008	0.146341	0.1656
S01_1883244	-0.559959	2.31623	0.809
S01_1883288	-0.137039	0.144687	0.3438
S01_1888513	0.136609	0.127118	0.2827
S01_1917683	1.08987	1.65656	0.5107
S01_1917786	0.680885	0.505479	0.1782
S01_1918642	0.15254	0.265662	0.5659
S01_1919781	-0.580835	2.16571	0.7886
S01_1931778	0.282682	0.227186	0.2136
S01_1931817	0.0664934	0.290746	0.8191
S01_1933289	0.102788	0.192732	0.5939
S01_1933373	-0.404558	0.31138	0.1941
S01_1951174	-0.360285	0.318279	0.2579
S01_1982156	0.134747	0.178164	0.4496
S01_1982181	-0.0756702	0.135521	0.5767
S01_1982188	-0.360285	0.318279	0.2579
S01_1989814	0.572031	2.11536	0.7869
S01_2018848	-1.12066	1.58442	0.4795
S01_2018960	-1.53845	1.30119	0.2373
S01_2030653	-0.360285	0.318279	0.2579
S01_2030781	0.755332	2.24921	0.7371
S01_2030790	-3.40568	2.47604	0.1692
S01_2035599	0.615462	2.11826	0.7714
S01_2035623	-2.30471	2.23278	0.3022
S01_2048569	-0.344543	0.313739	0.2723
S01_2065662	1.62244	2.45953	0.5096
S01_2069125	0.440629	0.508098	0.386
S01_2091958	-0.0986163	0.140995	0.4844
S01_2094464	1.2495	2.28313	0.5843
S01_2094543	1.47947	2.34393	0.528
S01_2094545	-0.816782	2.22153	0.7132
S01_2099569	-0.239104	0.276713	0.3877
S01_2108404	0.342711	0.220834	0.121
S01_2114214	0.0418438	0.146307	0.7749
S01_2114234	0.0942487	0.184086	0.6088
S01_2114248	-0.569705	0.273567	0.03751
S01_2124680	-0.0857607	0.15114	0.5705
S01_2128052	0.99926	2.3672	0.673
S01_2128083	-4.02141	2.33924	0.08585
S01_2143949	0.0165578	0.18926	0.9303
S01_2146747	3.60761	2.21477	0.1036
S01_2151927	5.99588	2.30902	0.009527
S01_2151940	0.00309661	0.188032	0.9869
S01_2151954	0.600044	2.14237	0.7795
S01_2151960	0.806128	2.40398	0.7374
S01_2156822	0.84859	1.58138	0.5916
S01_2156841	1.22996	2.28248	0.5901
S01_2156852	0.0133419	0.187421	0.9433
S01_2167415	0.0109387	0.145896	0.9402
S01_2167448	-0.399871	0.287589	0.1647
S01_2199014	0.279594	2.41513	0.9079
S01_2202606	0.346556	0.84076	0.6803
S01_2239495	-0.127063	0.283101	0.6536
S01_2244128	-0.1727	0.282893	0.5417
S01_2248131	-0.00420287	0.186326	0.982
S01_2248132	-0.00420287	0.186326	0.982
S01_2259313	0.239672	0.376056	0.524
S01_2259333	0.239672	0.376056	0.524
S01_2259358	0.286366	0.33564	0.3937
S01_2259411	0.286366	0.33564	0.3937
S01_2267926	1.74346	2.13871	0.4151
S01_2267943	-5.67016	2.85135	0.04697
S01_2294719	-0.0301364	0.181546	0.8682
S01_2346476	0.586253	0.626681	0.3497
S01_2346478	0.586253	0.626681	0.3497
S01_2346553	-0.345048	0.589545	0.5585
S01_2346571	0.0563036	0.486855	0.908
S01_2346572	-0.732416	0.412988	0.07641
S01_2346574	-0.115074	0.67627	0.8649
S01_2353207	1.63546	2.38814	0.4936
S01_2353233	0.604773	0.485951	0.2136
S01_2353267	-0.499984	0.316321	0.1142
S01_2375315	2.36252	2.92262	0.419
S01_2375320	1.28361	2.40501	0.5936
S01_2375342	0.449395	0.527028	0.394
S01_2379679	1.2495	2.28313	0.5843
S01_2379683	0.00448536	1.64953	0.9978
S01_2379689	-4.79257	2.14787	0.02584
S01_2379709	-0.700109	2.8289	0.8046
S01_2379713	-3.54814	2.26567	0.1176
S01_2379727	-0.0522619	2.38635	0.9825
S01_2381545	-0.32934	0.215293	0.1263
S01_2382408	-0.733398	1.38967	0.5978
S01_2383504	0.30272	2.53787	0.9051
S01_2387123	-1.05689	2.29571	0.6453
S01_2392857	-0.502076	0.318202	0.1149
S01_2398525	-0.157846	0.170841	0.3557
S01_2407519	-2.46414	2.32452	0.2893
S01_2407521	-4.35177	2.27393	0.05589
S01_2407546	3.07548	2.23988	0.17
S01_2410162	1.34934	1.56267	0.388
S01_2419992	-0.0665811	0.169378	0.6943
S01_2419993	-0.0665811	0.169378	0.6943
S01_2429113	3.60761	2.21477	0.1036
S01_2436749	0.755332	2.24921	0.7371
S01_2444567	0.278322	0.528463	0.5985
S01_2444586	0.220378	0.615837	0.7205
S01_2444589	-0.397438	0.608501	0.5138
S01_2457554	-2.30125	2.28072	0.3132
S01_2466651	-0.372914	0.296241	0.2083
S01_2467045	-0.181886	0.292543	0.5342
S01_2467126	-0.340227	0.292039	0.2442
S01_2469678	-0.407128	0.28494	0.1533
S01_2470864	0.241743	0.390799	0.5363
S01_2484399	-0.257884	0.291886	0.3771
S01_2484902	1.62244	2.45953	0.5096
S01_2484942	0.765291	2.33794	0.7435
S01_2491604	0.0534698	0.298874	0.858
S01_2492396	-4.18316	2.20598	0.05816
S01_2492419	-4.79257	2.14787	0.02584
S01_2512557	-0.0291476	0.2735	0.9151
S01_2522778	-3.71956	2.18186	0.0885
S01_2522795	-0.546314	0.322811	0.09084
S01_2524476	-0.815865	1.53933	0.5962
S01_2545534	-1.94901	1.63111	0.2324
S01_2545887	-1.35706	2.36683	0.5665
S01_2545893	-3.40568	2.47604	0.1692
S01_2548041	3.70085	2.83367	0.1918
S01_2548067	-0.655128	1.53454	0.6695
S01_2554816	-0.0755273	0.128529	0.5569
S01_2556848	-0.173285	0.150719	0.2505
S01_2572523	-0.251819	0.206785	0.2235
S01_2572524	-0.119553	0.347528	0.7309
S01_2582880	-2.80376	2.55837	0.2733
S01_2595645	-0.822399	1.66114	0.6206
S01_2595675	0.926269	2.38253	0.6975
S01_2601330	-1.81247	1.56694	0.2476
S01_2601336	-0.43569	2.30654	0.8502
S01_2609655	1.53501	2.25185	0.4956
S01_2635925	-0.190699	0.289298	0.5099
S01_2635934	-0.190699	0.289298	0.5099
S01_2635984	0.304906	2.22933	0.8912
S01_2636019	-1.46054	0.991589	0.141
S01_2642540	-0.498244	2.09295	0.8119
S01_2642544	-0.45126	0.290163	0.1202
S01_2643907	-0.346094	0.257789	0.1797
S01_2643925	-0.346094	0.257789	0.1797
S01_2658441	0.0761825	0.124562	0.5409
S01_2658624	-0.226769	0.137685	0.09982
S01_2664908	-0.812726	1.25552	0.5175
S01_2671719	-0.507681	0.321212	0.1143
S01_2671723	-0.507681	0.321212	0.1143
S01_2675367	2.87995	2.37028	0.2246
S01_2675373	1.13375	0.964512	0.24
S01_2675379	-0.210837	2.13906	0.9215
S01_2675382	1.0526	0.903239	0.2441
S01_2703546	-0.482333	0.312402	0.1229
S01_2703706	-0.000396455	0.148892	0.9979
S01_2703749	1.7437	2.54254	0.493
S01_2703856	-0.0884037	1.57089	0.9551
S01_2703890	-3.59673	2.2473	0.1098
S01_2713423	-0.145934	0.14331	0.3087
S01_2714505	-0.174365	0.141701	0.2187
S01_2714767	-0.116405	0.148712	0.4339
S01_2717889	-3.40568	2.47604	0.1692
S01_2717909	-0.0226483	0.153817	0.883
S01_2736044	1.10047	1.61656	0.4962
S01_2741052	1.00781	2.31556	0.6635
S01_2742238	0.048984	0.204705	0.8109
S01_2742936	-0.36476	0.313771	0.2453
S01_2742938	-0.0536622	0.199389	0.7879
S01_2747755	-0.649611	2.31736	0.7793
S01_2747781	-0.428367	0.311958	0.17
S01_2747783	-0.374809	0.317148	0.2375
S01_2788895	-0.0593653	0.265591	0.8232
S01_2791253	0.198229	0.138603	0.1529
S01_2791262	-0.226771	1.19433	0.8494
S01_2796204	-3.88253	2.27662	0.08838
S01_2796436	-0.444986	0.320792	0.1657
S01_2796447	-0.0994282	1.67801	0.9528
S01_2805445	-0.426374	0.31545	0.1767
S01_2805880	-0.0578006	0.289244	0.8416
S01_2815884	-2.30125	2.28072	0.3132
S01_2846039	-0.398482	0.308273	0.1964
S01_2848304	-0.398482	0.308273	0.1964
S01_2849562	0.0778735	0.33313	0.8152
S01_2857968	-1.5659	2.18758	0.4742
S01_2865979	6.68276	2.14588	0.001888
S01_2865985	-0.0401683	2.78339	0.9885
S01_2865996	0.564015	2.12822	0.791
S01_2866003	-1.58341	2.51891	0.5297
S01_2916938	0.701598	1.60412	0.6619
S01_2916984	-0.458635	0.195907	0.01939
S01_2917009	-0.355101	0.196475	0.07096
S01_2917015	-0.355101	0.196475	0.07096
S01_2917022	-0.355101	0.196475	0.07096
S01_2930217	-0.115462	0.166235	0.4875
S01_2936791	0.249032	0.466352	0.5934
S01_2936812	0.249032	0.466352	0.5934
S01_2936860	-0.748519	1.61773	0.6437
S01_2936880	-1.31429	1.34231	0.3277
S01_2938824	-0.109964	0.30544	0.7189
S01_2938865	-0.109964	0.30544	0.7189
S01_2938869	-0.109964	0.30544	0.7189
S01_2938905	-0.227292	0.295857	0.4425
S01_2938913	-0.227292	0.295857	0.4425
S01_2940289	0.0545369	0.305158	0.8582
S01_2955422	-0.463433	0.193294	0.01666
S01_2964108	2.20757	2.20186	0.3163
S01_2967144	-0.760359	1.67964	0.6509
S01_2970540	0.842963	2.2327	0.7058
S01_2973034	-0.0422415	0.240412	0.8606
S01_2979405	0.126588	0.182271	0.4875
S01_2987606	0.65214	0.852863	0.4446
S01_2987609	0.247617	0.418873	0.5545
S01_3007768	0.717094	0.525654	0.1728
S01_3015926	-0.238888	0.169987	0.1602
S01_3015947	0.0794127	0.166731	0.634
S01_3016249	0.231752	2.38507	0.9226
S01_3016487	-0.353479	0.332429	0.2878
S01_3049692	-0.585989	2.40365	0.8074
S01_3051653	-3.84979	2.38445	0.1067
S01_3051672	0.431728	1.12614	0.7015
S01_3051683	-1.05689	2.29571	0.6453
S01_3051740	0.905786	0.545711	0.09721
S01_3053310	-0.10204	0.23565	0.6651
S01_3053328	1.00198	0.568386	0.07818
S01_3082598	-0.239661	0.175161	0.1715
S01_3082640	-0.265242	0.310043	0.3924
S01_3085067	0.000954354	0.127938	0.994
S01_3087150	-0.14276	0.292026	0.625
S01_3087158	-0.089098	0.141634	0.5294
S01_3092056	-0.346995	0.167647	0.03868
S01_3092057	-0.346995	0.167647	0.03868
S01_3094916	-0.393288	2.24835	0.8612
S01_3098877	-0.368634	0.251892	0.1436
S01_3104511	-0.00102538	0.260407	0.9969
S01_3104517	-0.00102538	0.260407	0.9969
S01_3104518	-0.0105413	0.516667	0.9837
S01_3104545	-0.0105413	0.516667	0.9837
S01_3104599	0.149772	0.439218	0.7332
S01_3106211	0.174757	0.128794	0.1751
S01_3106232	-0.0884122	0.132078	0.5034
S01_3124889	-0.074469	0.110946	0.5022
S01_3152376	-0.387552	0.157892	0.01425
S01_3152381	0.0294765	0.154874	0.8491
S01_3152392	0.0294765	0.154874	0.8491
S01_3152393	-0.454002	0.258439	0.07922
S01_3152399	-0.32058	0.218712	0.143
S01_3152406	-0.192617	0.306787	0.5302
S01_3168394	-0.236779	0.218641	0.279
S01_3168417	-0.25267	0.217725	0.2461
S01_3170425	-0.26234	1.63548	0.8726
S01_3170442	0.361391	2.36931	0.8788
S01_3170448	-0.303132	0.233716	0.1949
S01_3170489	-0.290417	0.233227	0.2133
S01_3170494	0.257376	0.139535	0.06535
S01_3174392	1.299	2.14425	0.5448
S01_3175193	-0.151735	0.313869	0.6289
S01_3175195	0.855958	0.5552	0.1234
S01_3175274	-0.319689	0.229328	0.1636
S01_3175284	2.18983	2.13889	0.3061
S01_3175287	-0.104659	0.147102	0.4769
S01_3175557	0.906461	0.546765	0.09761
S01_3178121	-1.91294	2.24879	0.3951
S01_3178132	-1.45185	1.82896	0.4275
S01_3178145	1.2495	2.28313	0.5843
S01_3178153	0.538196	2.27514	0.813
S01_3188649	0.957845	0.532522	0.07232
S01_3193016	-0.169229	0.261415	0.5175
S01_3225993	-0.251952	0.161302	0.1186
S01_3249860	-1.40922	0.465924	0.002543
S01_3249861	-1.50881	0.48582	0.001943
S01_3255745	0.516714	0.364084	0.1561
S01_3265422	-0.123221	0.177009	0.4865
S01_3283236	0.28269	0.447633	0.5278
S01_3288875	-0.227819	0.153333	0.1376
S01_3297876	-2.61908	2.24085	0.2427
S01_3297887	1.17462	2.31685	0.6123
S01_3298098	-1.45342	2.43373	0.5505
S01_3305116	-3.6966	2.35113	0.1162
S01_3312433	1.42793	2.15662	0.508
S01_3326816	-0.211422	0.147514	0.1521
S01_3352549	1.3281	0.509275	0.009225
S01_3352560	1.14101	0.530811	0.03179
S01_3352570	1.14101	0.530811	0.03179
S01_3354162	-0.360439	2.37155	0.8792
S01_3354184	0.630908	2.25111	0.7793
S01_3358855	1.13008	0.55271	0.04111
S01_3359861	0.119245	0.453351	0.7926
S01_3359906	0.785676	2.31951	0.7349
S01_3359911	0.119245	0.453351	0.7926
S01_3359932	-0.0999149	0.217006	0.6453
S01_3384157	-0.00529807	0.324058	0.987
S01_3384184	-0.00529807	0.324058	0.987
S01_3398894	0.0877166	0.260605	0.7365
S01_3412599	0.262033	0.225524	0.2455
S01_3412604	0.0780606	0.312829	0.803
S01_3412615	-0.00709769	0.232887	0.9757
S01_3412619	-0.0144659	0.234949	0.9509
S01_3430053	0.0261897	0.269122	0.9225
S01_3430057	0.0261897	0.269122	0.9225
S01_3430061	0.0261897	0.269122	0.9225
S01_3430073	0.0261897	0.269122	0.9225
S01_3430161	0.153342	0.20802	0.4612
S01_3430900	0.0168643	0.29973	0.9551
S01_3430908	0.0368387	0.210465	0.8611
S01_3436248	0.0672036	0.291779	0.8179
S01_3454595	0.0459253	0.301107	0.8788
S01_3466697	0.247774	0.221994	0.2646
S01_3474100	-0.243743	2.3189	0.9163
S01_3479169	-0.867222	1.82458	0.6347
S01_3479193	3.65118	3.49521	0.2964
S01_3479195	-0.511682	2.10139	0.8077
S01_3491937	0.0355899	0.270084	0.8952
S01_3491976	-0.237259	0.327375	0.4688
S01_3508284	-0.199868	0.215189	0.3532
S01_3513490	0.147757	0.296258	0.6181
S01_3525222	-0.334307	0.280341	0.2333
S01_3535509	-0.300778	0.253015	0.2348
S01_3537211	-0.285824	0.252148	0.2572
S01_3537212	-0.285824	0.252148	0.2572
S01_3537223	-0.285824	0.252148	0.2572
S01_3540120	0.13306	0.54258	0.8063
S01_3540122	-0.301452	0.253786	0.2351
S01_3540174	-0.301452	0.253786	0.2351
S01_3540203	-0.308831	0.252428	0.2214
S01_3545750	-0.338688	0.254195	0.183
S01_3545753	-0.139434	0.187484	0.4572
S01_3546355	-0.185682	0.139603	0.1837
S01_3546395	-0.188806	0.141207	0.1814
S01_3547267	0.0984786	2.38386	0.9671
S01_3547781	-0.23111	0.297427	0.4373
S01_3547784	-0.23111	0.297427	0.4373
S01_3547842	-0.139286	0.159134	0.3816
S01_3547897	-0.139286	0.159134	0.3816
S01_3548652	0.0507697	0.303236	0.8671
S01_3550705	-0.0573142	0.300428	0.8487
S01_3575265	-0.525046	1.59293	0.7418
S01_3575276	2.98417	2.77926	0.2832
S01_3576748	-1.15467	2.0876	0.5803
S01_3577046	0.367303	0.133555	0.006045
S01_3577047	0.129552	0.373134	0.7285
S01_3610894	-1.91294	2.24879	0.3951
S01_3610928	-1.28921	2.27525	0.5711
S01_3620429	0.303481	0.129071	0.01887
S01_3620454	-2.30125	2.28072	0.3132
S01_3665806	0.012915	0.364751	0.9718
S01_3665808	-0.225609	0.235983	0.3392
S01_3670552	-1.33691	1.66188	0.4213
S01_3683422	1.2495	2.28313	0.5843
S01_3683444	-2.31636	2.36503	0.3276
S01_3691171	-0.815982	2.15293	0.7047
S01_3692708	1.92128	1.39343	0.1682
S01_3692788	-1.344	2.39295	0.5745
S01_3695716	-0.350501	2.15107	0.8706
S01_3699664	-0.407024	1.38704	0.7692
S01_3699682	1.62244	2.45953	0.5096
S01_3699715	-1.91294	2.24879	0.3951
S01_3699721	-2.30125	2.28072	0.3132
S01_3700117	-0.00406012	0.167018	0.9806
S01_3700129	-0.00406012	0.167018	0.9806
S01_3700143	-0.00406012	0.167018	0.9806
S01_3705481	-0.511682	2.10139	0.8077
S01_3706445	0.0284696	0.469234	0.9516
S01_3730074	0.340426	0.258806	0.1886
S01_3730146	-0.0476628	0.162345	0.7691
S01_3730683	-0.0114933	0.164386	0.9443
S01_3730724	-0.0114933	0.164386	0.9443
S01_3730726	-0.0114933	0.164386	0.9443
S01_3730732	-0.0114933	0.164386	0.9443
S01_3730734	-0.0114933	0.164386	0.9443
S01_3740412	0.926397	2.20483	0.6744
S01_3740458	1.62244	2.45953	0.5096
S01_3740497	3.47247	2.53201	0.1705
S01_3740755	3.46065	2.35741	0.1424
S01_3740766	-0.17525	1.07554	0.8706
S01_3761079	0.431867	2.20448	0.8447
S01_3761094	-0.38003	2.27796	0.8675
S01_3761152	0.0329149	0.175523	0.8513
S01_3761475	0.0356802	0.177285	0.8405
S01_3776006	1.33948	2.25321	0.5523
S01_3805129	1.44568	2.31264	0.532
S01_3819194	0.926269	2.38253	0.6975
S01_3819652	0.269098	1.13757	0.813
S01_3819661	0.440872	1.56431	0.7781
S01_3819686	-0.350501	2.15107	0.8706
S01_3819769	-2.27003	2.17446	0.2967
S01_3819997	-0.0969304	0.181343	0.5931
S01_3824415	-0.187882	0.216474	0.3856
S01_3840623	0.0374595	0.189749	0.8435
S01_3840628	0.0298163	0.190342	0.8755
S01_3864996	1.33948	2.25321	0.5523
S01_3865001	-0.825125	2.35197	0.7258
S01_3867742	0.0751485	0.312371	0.8099
S01_3868480	-0.056235	0.32825	0.864
S01_3868486	-0.056235	0.32825	0.864
S01_3892691	-0.0162235	0.146854	0.9121
S01_3892803	0.164024	0.223307	0.4628
S01_3893950	0.0027642	0.306839	0.9928
S01_3893974	-0.13279	0.154878	0.3914
S01_3911952	1.62244	2.45953	0.5096
S01_3912938	-0.0130413	0.147642	0.9296
S01_3912959	-0.0908549	0.194459	0.6404
S01_3912960	-0.123405	0.194578	0.5261
S01_3912964	-0.123405	0.194578	0.5261
S01_3912998	0.0450401	0.175807	0.7978
S01_3913116	-0.0149348	0.18385	0.9353
S01_3927867	0.0791401	0.178179	0.657
S01_3927877	0.0791401	0.178179	0.657
S01_3975955	-0.124231	0.136792	0.364
S01_3976012	-1.11959	2.19615	0.6103
S01_3989240	3.46065	2.35741	0.1424
S01_4010476	-0.065559	0.148057	0.658
S01_4021117	-0.12605	0.143114	0.3786
S01_4026126	-0.0539395	0.138119	0.6962
S01_4026130	-0.12402	0.188915	0.5116
S01_4026285	-0.0291582	0.214425	0.8919
S01_4032784	-0.1545	0.191988	0.4211
S01_4033791	-3.40568	2.47604	0.1692
S01_4044313	0.615462	2.11826	0.7714
S01_4054510	-0.2546	0.140509	0.07024
S01_4056264	-0.103694	0.179857	0.5644
S01_4056275	1.33948	2.25321	0.5523
S01_4056394	0.0874494	0.267949	0.7442
S01_4072299	-0.0826957	2.23252	0.9705
S01_4072338	0.960259	1.65349	0.5615
S01_4083292	-0.114357	0.152526	0.4535
S01_4084449	-0.0678602	0.146839	0.6441
S01_4111274	0.360228	0.530999	0.4976
S01_4111298	0.120166	0.393955	0.7604
S01_4111307	0.14483	0.265709	0.5858
S01_4124867	2.27597	1.56963	0.1473
S01_4124871	-0.18753	2.24659	0.9335
S01_4124885	-0.360439	2.37155	0.8792
S01_4138938	-0.199361	0.172311	0.2475
S01_4151366	0.286395	0.133372	0.03197
S01_4151503	0.305119	0.136468	0.02555
S01_4151506	-0.202325	0.17494	0.2477
S01_4151519	-0.202325	0.17494	0.2477
S01_4153403	-0.140562	0.16056	0.3815
S01_4157293	-0.229277	0.145895	0.1163
S01_4181786	-0.0984812	0.255337	0.6998
S01_4181790	-0.0984812	0.255337	0.6998
S01_4181799	-1.99316	0.607132	0.001057
S01_4181843	-0.0159414	0.157572	0.9194
S01_4196235	-0.399369	0.257429	0.1211
S01_4204705	1.62244	2.45953	0.5096
S01_4223440	0.0474998	0.203396	0.8154
S01_4227933	0.0655952	0.206545	0.7509
S01_4228024	0.0715361	0.210704	0.7343
S01_4228053	0.448691	2.27643	0.8438
S01_4267462	-0.0650148	0.13451	0.6289
S01_4267631	-0.0661114	0.134662	0.6236
S01_4276060	-1.37008	2.43843	0.5743
S01_4277398	0.0420016	0.204247	0.8371
S01_4287752	-0.512281	1.45145	0.7242
S01_4291896	0.134326	0.143297	0.3487
S01_4324704	0.224728	0.510891	0.6601
S01_4324762	-0.186261	2.37099	0.9374
S01_4332567	-2.97354	2.31724	0.1997
S01_4332922	-1.40427	2.36227	0.5523
S01_4336062	0.205029	2.18924	0.9254
S01_4353412	0.131407	0.659282	0.842
S01_4353422	0.116271	0.143457	0.4178
S01_4353519	-0.290202	0.267407	0.278
S01_4364342	0.242447	0.206602	0.2408
S01_4379672	0.304906	2.22933	0.8912
S01_4398949	-0.330454	0.47512	0.4869
S01_4398977	-0.372728	0.489452	0.4465
S01_4401071	-0.0941032	1.28138	0.9415
S01_4401418	0.907173	1.78943	0.6123
S01_4401493	-0.199811	0.162354	0.2187
S01_4428573	0.43039	1.71624	0.802
S01_4451991	-0.132057	0.241801	0.5851
S01_4452039	-0.132057	0.241801	0.5851
S01_4453071	-0.14806	0.238654	0.5351
S01_4453128	-0.17251	0.243548	0.4789
S01_4453130	-0.17251	0.243548	0.4789
S01_4467138	-0.165793	2.42815	0.9456
S01_4467225	-0.498244	2.09295	0.8119
S01_4472706	0.0669448	0.323201	0.8359
S01_4473097	0.0669448	0.323201	0.8359
S01_4473181	0.0988167	0.318268	0.7562
S01_4477223	0.981143	0.933677	0.2935
S01_4529007	-2.50053	2.42835	0.3033
S01_4529027	-2.57492	2.35048	0.2735
S01_4539377	0.0465742	2.26797	0.9836
S01_4555685	-2.27003	2.17446	0.2967
S01_4555698	-0.985969	2.14665	0.6461
S01_4556670	-1.57366	2.20023	0.4746
S01_4556701	4.29848	2.76688	0.1206
S01_4556702	2.1174	1.10946	0.05656
S01_4582057	-0.16075	0.147317	0.2754
S01_4582066	-0.16075	0.147317	0.2754
S01_4583308	0.355577	1.64268	0.8287
S01_4583408	-0.170527	0.329007	0.6043
S01_4589542	0.631703	2.14426	0.7683
S01_4589602	-1.55193	2.21048	0.4828
S01_4589853	-1.71157	2.17353	0.4312
S01_4593013	0.805267	2.30087	0.7264
S01_4622244	0.542509	1.57364	0.7303
S01_4622278	2.99794	1.15451	0.009527
S01_4622283	5.1895	2.16614	0.01674
S01_4632781	-0.239147	0.192331	0.214
S01_4632850	-0.569222	0.575591	0.3229
S01_4632889	-0.569222	0.575591	0.3229
S01_4638717	-0.223231	0.193961	0.25
S01_4638823	-2.57492	2.35048	0.2735
S01_4660909	-0.136403	0.186622	0.465
S01_4660910	-0.159062	0.18372	0.3868
S01_4666097	0.841635	0.482831	0.08157
S01_4666098	0.841635	0.482831	0.08157
S01_4666100	0.841635	0.482831	0.08157
S01_4666101	0.841635	0.482831	0.08157
S01_4717356	0.431728	1.12614	0.7015
S01_4727319	-0.21235	0.246379	0.3889
S01_4762053	-0.107694	0.28858	0.7091
S01_4762079	-0.116113	0.153629	0.4499
S01_4763759	-1.29504	2.22634	0.5609
S01_4763789	-1.63462	1.20901	0.1766
S01_4771812	-0.825125	2.35197	0.7258
S01_4771823	-3.71956	2.18186	0.0885
S01_4773830	-0.087002	0.150938	0.5644
S01_4784588	0.0388004	0.147546	0.7926
S01_4798746	-3.14069	2.1959	0.1529
S01_4853162	0.436257	0.332252	0.1894
S01_4853163	0.125824	0.151212	0.4055
S01_4853167	-0.0745894	0.374033	0.842
S01_4853188	-0.141771	0.394688	0.7195
S01_4853197	0.157774	0.12834	0.2192
S01_4853201	0.219751	0.177866	0.2169
S01_4861088	-0.0512552	0.140379	0.7151
S01_4883046	-0.737076	0.523511	0.1594
S01_4887737	-0.00432684	0.155242	0.9778
S01_4887738	-0.00432684	0.155242	0.9778
S01_4891500	-3.71956	2.18186	0.0885
S01_4896247	-1.28921	2.27525	0.5711
S01_4897133	-0.0646446	0.155101	0.6769
S01_4897216	-0.651163	0.822414	0.4287
S01_4897219	0.663127	0.639299	0.2998
S01_4902950	-4.78867	2.26285	0.03453
S01_4950332	-0.0657493	0.154066	0.6696
S01_4960223	-0.74831	1.07248	0.4855
S01_4960224	-0.158743	0.218916	0.4685
S01_4960227	0.00347337	0.193703	0.9857
S01_4960735	-0.18753	2.24659	0.9335
S01_4975378	0.04625	0.132305	0.7267
S01_4975382	-0.0955916	0.303287	0.7527
S01_4975388	-0.290255	0.432065	0.5018
S01_4975392	-0.0234253	0.185072	0.8993
S01_4975405	0.0191603	0.18119	0.9158
S01_4989821	0.12139	0.168868	0.4724
S01_4990009	-2.30125	2.28072	0.3132
S01_5021424	1.2495	2.28313	0.5843
S01_5022511	0.33013	0.272986	0.2268
S01_5029170	0.0465742	2.26797	0.9836
S01_5034543	-0.335557	2.11412	0.8739
S01_5060932	-1.72814	2.38376	0.4686
S01_5063918	-0.210837	2.13906	0.9215
S01_5064792	0.154399	0.172619	0.3713
S01_5072737	0.603309	0.517811	0.2442
S01_5072779	-0.00476353	0.178194	0.9787
S01_5072808	-0.00476353	0.178194	0.9787
S01_5073572	0.107236	0.169804	0.5278
S01_5073573	0.107236	0.169804	0.5278
S01_5080038	1.2495	2.28313	0.5843
S01_5084357	0.0802088	0.177727	0.6519
S01_5084379	0.0802088	0.177727	0.6519
S01_5084387	0.0802088	0.177727	0.6519
S01_5084925	0.0161415	0.178878	0.9281
S01_5087951	-0.0990996	0.154069	0.5202
S01_5091694	-1.05578	1.59255	0.5075
S01_5111700	-1.55205	0.795371	0.05125
S01_5111785	0.615462	2.11826	0.7714
S01_5120860	-0.0971981	0.270713	0.7196
S01_5120884	-0.284183	0.2823	0.3143
S01_5124344	0.115297	2.32505	0.9605
S01_5125907	0.32246	0.50847	0.5261
S01_5130171	0.633858	0.531016	0.2328
S01_5130194	0.86564	0.890901	0.3314
S01_5177273	-0.0707698	0.244678	0.7725
S01_5181256	-0.114229	0.200888	0.5697
S01_5183348	0.881048	0.534587	0.0996
S01_5184174	3.32085	2.36619	0.1607
S01_5211922	-0.127368	0.248528	0.6084
S01_5214700	-0.499375	0.35488	0.1596
S01_5214701	-0.499375	0.35488	0.1596
S01_5215615	0.854589	0.524426	0.1035
S01_5238606	-0.3644	0.339447	0.2833
S01_5240911	-4.49858	2.19883	0.04098
S01_5256973	-1.57873	2.27749	0.4883
S01_5265634	0.696407	2.27894	0.76
S01_5287619	0.52615	2.47326	0.8316
S01_5291643	-0.431404	0.439209	0.3262
S01_5312698	0.878705	0.506387	0.08295
S01_5312742	0.878705	0.506387	0.08295
S01_5319525	-0.290951	0.214311	0.1748
S01_5321355	1.53501	2.25185	0.4956
S01_5323245	0.509601	0.725884	0.4828
S01_5346629	-0.561955	0.440681	0.2025
S01_5379283	0.281019	0.767037	0.7142
S01_5379288	0.679272	0.920571	0.4607
S01_5379518	-0.867222	1.82458	0.6347
S01_5384477	2.20486	2.23939	0.325
S01_5384498	0.457377	2.19543	0.835
S01_5386704	-0.0393538	0.230091	0.8642
S01_5395320	0.0605911	0.0932386	0.5159
S01_5395322	0.157076	0.183883	0.3932
S01_5395331	0.0605911	0.0932386	0.5159
S01_5399786	0.972761	0.508782	0.05612
S01_5399817	-0.25228	0.233556	0.2803
S01_5408755	-0.242349	0.21355	0.2567
S01_5416463	0.619492	0.482008	0.199
S01_5420787	-0.92481	2.2053	0.675
S01_5424855	0.155234	0.222247	0.485
S01_5443198	0.153855	0.758907	0.8394
S01_5443219	-0.117992	0.683487	0.863
S01_5443221	0.256609	0.626958	0.6824
S01_5449953	0.0226742	0.164259	0.8902
S01_5454070	-0.00993749	0.159237	0.9502
S01_5454777	0.000633076	0.164097	0.9969
S01_5454778	0.000633076	0.164097	0.9969
S01_5458763	0.085129	0.174908	0.6266
S01_5461112	-0.812786	1.61062	0.6139
S01_5461124	1.33948	2.25321	0.5523
S01_5479047	0.0302988	0.138709	0.8271
S01_5483465	-1.344	2.39295	0.5745
S01_5483533	0.036924	0.160964	0.8186
S01_5487599	0.881048	0.534587	0.0996
S01_5487653	0.137868	0.166811	0.4087
S01_5491250	0.0779979	1.54485	0.9597
S01_5525630	0.69129	0.469829	0.1415
S01_5529929	0.881048	0.534587	0.0996
S01_5534923	0.94257	0.478474	0.04907
S01_5559034	1.99687	2.24502	0.3739
S01_5564332	3.32085	2.36619	0.1607
S01_5573337	-1.12251	1.52861	0.4629
S01_5573376	2.1316	1.68524	0.2062
S01_5604881	-0.498426	2.16944	0.8183
S01_5604889	2.01164	2.198	0.3603
S01_5638093	-0.664861	2.3044	0.773
S01_5649350	0.684254	2.23413	0.7594
S01_5650198	-4.49858	2.19883	0.04098
S01_5651562	3.15543	1.62289	0.05209
S01_5666314	-0.188192	0.192183	0.3277
S01_5713873	5.08749	2.25542	0.02427
S01_5716159	-0.0561265	0.170547	0.7421
S01_5730741	-0.0493896	0.166789	0.7672
S01_5730775	-0.0493896	0.166789	0.7672
S01_5752415	-2.27003	2.17446	0.2967
S01_5757191	-0.121288	0.166403	0.4662
S01_5767427	-0.148028	0.172914	0.3921
S01_5767460	-0.161559	0.173431	0.3518
S01_5776252	1.48103	1.31088	0.2588
S01_5776328	-0.0763895	0.153442	0.6187
S01_5776550	-4.49858	2.19883	0.04098
S01_5776563	-3.84979	2.38445	0.1067
S01_5776955	2.09045	2.8302	0.4603
S01_5813372	0.845053	0.530148	0.1112
S01_5816896	-0.398773	0.389435	0.3061
S01_5819720	0.505531	2.29151	0.8254
S01_5833750	-0.722215	0.729386	0.3223
S01_5833754	-0.0242284	0.159788	0.8795
S01_5833762	-0.722215	0.729386	0.3223
S01_5838557	-0.760379	0.415864	0.06773
S01_5838580	-0.159342	0.305674	0.6023
S01_5841694	0.341396	0.507701	0.5014
S01_5858813	3.65118	3.49521	0.2964
S01_5870828	-0.252287	0.338	0.4556
S01_5870840	0.863457	2.25228	0.7015
S01_5870899	-0.210837	2.13906	0.9215
S01_5871086	-0.204692	0.332837	0.5387
S01_5871325	6.68276	2.14588	0.001888
S01_5871354	5.08749	2.25542	0.02427
S01_5886759	-0.104049	0.153396	0.4977
S01_5886778	-0.104049	0.153396	0.4977
S01_5891538	0.631703	2.14426	0.7683
S01_5891569	0.305051	1.64441	0.8529
S01_5891586	0.841786	2.37957	0.7236
S01_5891909	0.0361882	0.149078	0.8082
S01_5891927	0.117959	0.142471	0.4079
S01_5891963	-0.177337	0.32505	0.5855
S01_5904459	-0.339027	0.301984	0.2618
S01_5913647	2.20973	1.62033	0.1729
S01_5913742	-0.0991025	0.154387	0.5211
S01_5934338	-2.39467	2.909	0.4106
S01_5934350	-0.71363	2.32025	0.7585
S01_5956546	-0.887007	1.62399	0.585
S01_5956572	0.0190245	0.553165	0.9726
S01_5962262	-0.000716802	0.237497	0.9976
S01_5966911	5.99588	2.30902	0.009527
S01_5972870	-0.247782	0.21615	0.2519
S01_5979734	-1.15467	2.0876	0.5803
S01_5980574	-0.268224	0.330296	0.4169
S01_5995534	1.77749	1.36358	0.1926
S01_5995603	2.17969	2.3432	0.3524
S01_5995642	-0.239709	0.336302	0.4761
S01_6020388	-0.281517	0.336916	0.4036
S01_6023375	-0.239709	0.336302	0.4761
S01_6023378	-0.279335	1.67489	0.8676
S01_6023385	-0.239709	0.336302	0.4761
S01_6023413	-0.239709	0.336302	0.4761
S01_6035274	0.863457	2.25228	0.7015
S01_6035284	-0.644604	1.13763	0.5711
S01_6035317	-1.344	2.39295	0.5745
S01_6035360	8.34246	2.20235	0.0001594
S01_6047607	0.0181827	0.125366	0.8847
S01_6047664	0.632449	0.304358	0.03792
S01_6048463	-0.100789	0.153503	0.5116
S01_6064908	0.175701	0.239414	0.4632
S01_6064925	0.175701	0.239414	0.4632
S01_6064954	0.175701	0.239414	0.4632
S01_6098761	-0.143465	0.15214	0.3459
S01_6098764	-0.143465	0.15214	0.3459
S01_6098847	-0.207222	0.146097	0.1563
S01_6115375	0.361391	2.36931	0.8788
S01_6115428	0.538196	2.27514	0.813
S01_6127280	0.408752	0.240364	0.08929
S01_6127281	0.408752	0.240364	0.08929
S01_6135068	-0.0995703	0.324305	0.7589
S01_6156663	3.65118	3.49521	0.2964
S01_6159700	-2.57506	2.18031	0.2378
S01_6187703	1.29885	2.83978	0.6475
S01_6187893	-0.00860953	0.215739	0.9682
S01_6187897	-0.00860953	0.215739	0.9682
S01_6190343	-0.151138	0.172097	0.38
S01_6190364	-0.148888	0.171916	0.3866
S01_6220463	-0.108828	0.233844	0.6417
S01_6220493	0.0482027	0.243307	0.843
S01_6220494	0.179455	0.268868	0.5046
S01_6220503	-0.108828	0.233844	0.6417
S01_6220510	-0.108828	0.233844	0.6417
S01_6228289	-0.226479	0.342509	0.5086
S01_6228583	-0.309057	0.338566	0.3615
S01_6254696	-0.133402	0.131537	0.3107
S01_6255087	0.170508	0.802582	0.8318
S01_6255091	-0.37087	0.230031	0.1072
S01_6255126	-0.37087	0.230031	0.1072
S01_6260760	-0.31168	0.213632	0.1448
S01_6260763	-0.31168	0.213632	0.1448
S01_6274779	0.021223	0.213527	0.9208
S01_6277092	0.0112956	0.153068	0.9412
S01_6280012	-0.087756	0.329001	0.7897
S01_6285712	-2.30125	2.28072	0.3132
S01_6300641	-0.0190148	0.166596	0.9091
S01_6301420	0.510457	0.688025	0.4583
S01_6301440	0.510457	0.688025	0.4583
S01_6321895	-0.0674218	0.182225	0.7115
S01_6321928	-0.0674218	0.182225	0.7115
S01_6321958	-0.180887	0.187783	0.3356
S01_6321979	-0.180887	0.187783	0.3356
S01_6322830	-0.204885	0.189537	0.2799
S01_6326623	-0.180748	0.200202	0.3668
S01_6326626	0.200855	0.336848	0.5511
S01_6327994	-0.26999	0.193551	0.1633
S01_6327998	-1.72814	2.38376	0.4686
S01_6328349	-0.265814	0.193232	0.1692
S01_6330941	-0.26999	0.193551	0.1633
S01_6331820	0.0199992	0.23939	0.9334
S01_6331840	0.0199992	0.23939	0.9334
S01_6331848	-0.0619459	0.199862	0.7567
S01_6335989	-3.71956	2.18186	0.0885
S01_6362702	-0.31398	0.260927	0.2291
S01_6363304	-0.238246	0.158087	0.1321
S01_6370443	-0.018887	0.247689	0.9392
S01_6370444	-0.0779833	0.166162	0.6389
S01_6370445	-0.0430693	0.143925	0.7648
S01_6370446	-0.0335514	0.267256	0.9001
S01_6370456	-0.155497	0.153633	0.3117
S01_6379411	-0.164074	0.148069	0.268
S01_6379438	-0.205617	0.265512	0.4388
S01_6388412	-0.131378	0.149048	0.3783
S01_6404074	0.171278	0.154098	0.2666
S01_6404128	-3.71956	2.18186	0.0885
S01_6406601	-1.97191	1.01246	0.05169
S01_6406620	2.69754	2.09336	0.1978
S01_6415373	-0.0944246	0.332133	0.7762
S01_6440398	0.168652	0.196858	0.3918
S01_6440400	-0.36265	0.370884	0.3284
S01_6440419	-0.36265	0.370884	0.3284
S01_6457070	0.058353	0.208178	0.7793
S01_6458589	1.2495	2.28313	0.5843
S01_6466438	-3.51627	2.20747	0.1114
S01_6466442	0.707135	1.77713	0.6908
S01_6468502	0.177671	0.151071	0.2398
S01_6468616	-0.215319	0.235868	0.3615
S01_6472179	1.62244	2.45953	0.5096
S01_6474712	0.139218	0.129885	0.284
S01_6474713	-0.359534	0.349761	0.3042
S01_6475881	-0.616967	2.4745	0.8031
S01_6475888	-3.14069	2.1959	0.1529
S01_6475895	-0.921846	1.67367	0.5819
S01_6475897	0.0984786	2.38386	0.9671
S01_6481481	0.104541	0.156477	0.5042
S01_6481486	-0.0611773	0.217348	0.7784
S01_6481533	-0.0959582	0.208215	0.645
S01_6485610	0.183005	0.179737	0.3088
S01_6514813	-0.0224741	0.213874	0.9163
S01_6567598	0.470444	0.450096	0.2961
S01_6572198	0.619538	0.49529	0.2112
S01_6574871	-2.27003	2.17446	0.2967
S01_6574882	0.657224	0.520683	0.2071
S01_6575226	0.155403	0.158639	0.3275
S01_6610094	-0.131096	0.299631	0.6618
S01_6615869	4.44056	2.23119	0.04679
S01_6615881	-4.76693	1.70721	0.005318
S01_6615883	0.351601	2.1171	0.8681
S01_6615895	1.95694	2.29144	0.3933
S01_6622397	-0.212022	0.164963	0.1989
S01_6622398	-0.212022	0.164963	0.1989
S01_6622402	-0.212022	0.164963	0.1989
S01_6628175	0.101417	0.169739	0.5503
S01_6628198	0.101417	0.169739	0.5503
S01_6628199	0.101417	0.169739	0.5503
S01_6628202	0.101417	0.169739	0.5503
S01_6633196	-0.0529241	0.189949	0.7806
S01_6635856	-0.0948501	0.195333	0.6274
S01_6644187	-0.171647	0.184983	0.3536
S01_6644328	0.185615	0.294931	0.5292
S01_6644393	0.765291	2.33794	0.7435
S01_6644397	3.43617	2.20086	0.1187
S01_6647921	-0.287587	0.254982	0.2596
S01_6662175	0.343449	0.199475	0.08537
S01_6662508	0.445642	0.196727	0.02367
S01_6662527	0.445642	0.196727	0.02367
S01_6667976	0.391032	0.199339	0.05003
S01_6667983	0.391032	0.199339	0.05003
S01_6667985	0.391032	0.199339	0.05003
S01_6668297	0.187666	0.172677	0.2773
S01_6668303	0.187666	0.172677	0.2773
S01_6675294	-1.74355	2.11057	0.4089
S01_6675527	-0.0604477	0.241702	0.8026
S01_6675533	-2.56293	2.30226	0.2658
S01_6706775	0.12934	0.151714	0.3941
S01_6707475	-0.183376	0.248342	0.4604
S01_6707533	0.312698	0.198305	0.1151
S01_6711663	0.524452	0.509665	0.3037
S01_6711665	0.361391	2.36931	0.8788
S01_6731963	0.149573	0.150438	0.3203
S01_6751287	-1.57873	2.27749	0.4883
S01_6752145	-0.0590037	0.196165	0.7636
S01_6752828	-0.715178	1.04881	0.4954
S01_6762615	0.0985695	0.297325	0.7403
S01_6762623	0.0985695	0.297325	0.7403
S01_6764089	0.356466	0.441418	0.4195
S01_6773123	-0.489176	2.10411	0.8162
S01_6773138	-0.0890675	0.200179	0.6564
S01_6777212	-0.260498	0.215846	0.2277
S01_6777263	-0.230411	0.217733	0.2902
S01_6786179	0.371548	0.300373	0.2163
S01_6803722	-0.172079	0.200022	0.3898
S01_6810019	1.00152	0.478633	0.03661
S01_6831412	-0.0374237	0.201771	0.8529
S01_6832550	0.0983557	0.194926	0.6139
S01_6832559	0.0983557	0.194926	0.6139
S01_6832593	0.0983557	0.194926	0.6139
S01_6835708	0.049922	0.192198	0.7951
S01_6845861	0.015713	0.197609	0.9366
S01_6846228	-1.29504	2.22634	0.5609
S01_6866214	-0.123883	0.215198	0.5649
S01_6867783	-0.0725045	0.186157	0.697
S01_6867812	-0.107228	0.182589	0.5571
S01_6874684	-0.192615	0.193069	0.3187
S01_6874769	-0.13857	0.192601	0.472
S01_6875121	-0.109161	0.175477	0.534
S01_6876497	0.0666018	0.125212	0.5949
S01_6883963	-0.162975	0.337388	0.6291
S01_6911815	-0.194904	0.14802	0.1882
S01_6916580	0.175913	0.177824	0.3227
S01_6916582	-0.20644	0.249988	0.4091
S01_6916595	0.521028	0.516368	0.3132
S01_6924532	-1.80873	2.19049	0.4091
S01_6928246	0.612213	0.277353	0.02748
S01_6932777	-0.0531842	0.284706	0.8518
S01_6932799	0.858639	0.493277	0.08199
S01_6933989	0.0542113	0.339138	0.873
S01_6943850	-1.23648	1.63842	0.4506
S01_6943878	-3.84911	2.3813	0.1063
S01_6947281	-1.16671	2.35844	0.6209
S01_6947285	2.34819	2.24156	0.295
S01_6947294	-2.0646	1.58053	0.1917
S01_6947300	-0.118101	1.13087	0.9168
S01_6947304	0.635079	0.28429	0.02567
S01_6947312	4.91223	2.32561	0.03487
S01_6947319	3.43617	2.20086	0.1187
S01_6947322	3.43617	2.20086	0.1187
S01_6970859	-0.13311	2.27917	0.9534
S01_6970861	1.33948	2.25321	0.5523
S01_6971094	-2.03379	2.32988	0.3829
S01_6971101	-0.64182	1.63337	0.6944
S01_6971145	1.46152	2.39565	0.5419
S01_6971207	-0.878253	0.724737	0.2258
S01_6975837	-1.19335	1.43843	0.4069
S01_6985574	-2.27003	2.17446	0.2967
S01_6985660	2.84811	2.23674	0.2031
S01_6985681	3.32085	2.36619	0.1607
S01_6985685	-0.580835	2.16571	0.7886
S01_6992232	0.411294	0.453259	0.3644
S01_6993980	0.451014	0.477348	0.3449
S01_6994074	0.602019	0.453096	0.1842
S01_7002097	0.914682	0.509052	0.07261
S01_7002105	0.914682	0.509052	0.07261
S01_7016631	0.117558	0.166043	0.4791
S01_7018743	0.622635	0.485849	0.2003
S01_7025771	0.00571382	0.159347	0.9714
S01_7025961	-0.0831297	0.191007	0.6635
S01_7025972	-0.0831297	0.191007	0.6635
S01_7025985	-0.0831297	0.191007	0.6635
S01_7026562	-1.70723	2.3343	0.4647
S01_7026568	0.0820144	0.164723	0.6187
S01_7026583	0.0820144	0.164723	0.6187
S01_7028373	-0.276385	0.297166	0.3525
S01_7035530	-2.72169	2.19051	0.2143
S01_7054487	0.646006	0.529516	0.2227
S01_7055604	0.115297	2.32505	0.9605
S01_7055626	1.68264	2.78184	0.5454
S01_7055632	-0.807669	1.7885	0.6516
S01_7061278	0.0287452	0.14389	0.8417
S01_7061279	-0.162323	0.262909	0.5371
S01_7061281	-0.162323	0.262909	0.5371
S01_7061282	-0.162323	0.262909	0.5371
S01_7071410	-0.157162	0.228397	0.4915
S01_7071417	-0.157162	0.228397	0.4915
S01_7083696	0.105071	0.279748	0.7073
S01_7087073	2.73437	2.35076	0.245
S01_7087078	-0.606388	2.3524	0.7966
S01_7087578	0.0277451	0.281664	0.9215
S01_7094221	-0.197461	0.195445	0.3125
S01_7094555	-0.0270859	0.287876	0.9251
S01_7094613	0.194922	0.239989	0.4168
S01_7094614	0.194922	0.239989	0.4168
S01_7094617	0.194922	0.239989	0.4168
S01_7096528	0.0563167	0.28251	0.842
S01_7099277	0.196727	0.171822	0.2525
S01_7112394	0.236083	0.170764	0.1671
S01_7115787	0.227426	0.163585	0.1647
S01_7145014	0.583529	0.517962	0.2601
S01_7160961	0.163184	0.292828	0.5774
S01_7160962	0.0538047	0.155768	0.7298
S01_7160963	0.106186	0.154095	0.4909
S01_7160964	-0.310765	0.227515	0.1722
S01_7164200	0.570813	2.37344	0.81
S01_7165899	0.085498	1.65832	0.9589
S01_7165916	0.604053	1.04554	0.5635
S01_7167281	0.30272	2.53787	0.9051
S01_7172351	-0.0713162	0.130511	0.5849
S01_7172475	1.84031	2.35332	0.4344
S01_7180960	0.0339448	0.141042	0.8099
S01_7181053	0.00908827	0.141067	0.9486
S01_7181285	1.85185	2.32941	0.4268
S01_7194330	0.0151315	0.244608	0.9507
S01_7196808	-1.76395	1.11632	0.1143
S01_7206778	-1.08888	2.35494	0.6439
S01_7206812	-0.446413	1.62387	0.7834
S01_7215867	-0.350501	2.15107	0.8706
S01_7218007	-0.166439	1.55108	0.9146
S01_7218026	0.926397	2.20483	0.6744
S01_7218321	-1.91294	2.24879	0.3951
S01_7224787	0.248981	0.190549	0.1916
S01_7236924	0.0180833	0.182752	0.9212
S01_7236945	0.0718006	0.152398	0.6376
S01_7236946	-0.0291186	0.157231	0.8531
S01_7252181	0.114029	0.161219	0.4795
S01_7269083	0.35924	0.237076	0.13
S01_7271053	0.320539	0.167027	0.05521
S01_7271058	-0.0638348	0.198474	0.7478
S01_7271084	0.336066	0.164277	0.041
S01_7271149	0.0968584	0.124726	0.4376
S01_7282251	0.0223408	0.218899	0.9187
S01_7282252	-0.273778	0.163165	0.09362
S01_7282257	0.441421	0.247956	0.07529
S01_7282263	0.00702492	0.121039	0.9537
S01_7282264	0.0964796	0.272517	0.7234
S01_7282265	0.0826261	0.212776	0.6978
S01_7282268	-0.484831	0.353302	0.1702
S01_7282271	-0.0236802	0.133373	0.8591
S01_7282272	0.215202	0.185082	0.2452
S01_7282282	0.0862103	0.167364	0.6066
S01_7282287	0.169269	0.30137	0.5744
S01_7282293	-0.0886997	0.314116	0.7777
S01_7282296	0.0926763	0.122963	0.4512
S01_7282435	-0.0917969	0.201026	0.648
S01_7282439	-0.295144	0.224674	0.1892
S01_7282441	-0.141146	0.0833957	0.09081
S01_7282449	0.0463581	0.178994	0.7957
S01_7282489	-0.114004	0.132995	0.3915
S01_7283756	0.238641	0.310307	0.442
S01_7283761	0.182819	0.203734	0.3697
S01_7283773	0.132914	0.263781	0.6144
S01_7287140	-0.232537	0.309464	0.4525
S01_7287148	0.165902	0.203739	0.4156
S01_7287166	-0.337738	0.148602	0.02322
S01_7287183	0.0370618	0.159356	0.8161
S01_7287184	-0.091487	0.17685	0.605
S01_7287186	0.174417	0.104732	0.0961
S01_7301892	-0.0299146	0.11332	0.7918
S01_7312839	-0.441723	1.5913	0.7814
S01_7336238	0.0236458	0.198551	0.9052
S01_7342582	0.00995049	0.174566	0.9546
S01_7351628	0.0639907	0.198118	0.7468
S01_7364479	0.365765	0.507606	0.4713
S01_7376171	0.0193803	0.124341	0.8762
S01_7384309	0.0800639	0.202669	0.6929
S01_7384958	0.0494593	0.213738	0.817
S01_7384959	0.0494593	0.213738	0.817
S01_7393626	0.0440864	0.143282	0.7584
S01_7393627	0.0524577	0.144498	0.7166
S01_7405035	0.189254	0.199736	0.3436
S01_7405340	0.110721	0.200211	0.5804
S01_7412935	-0.0657549	0.207129	0.751
S01_7412936	-0.00342522	0.213	0.9872
S01_7412937	-0.0657549	0.207129	0.751
S01_7412938	-1.59193	0.942184	0.09136
S01_7450067	-1.35706	2.36683	0.5665
S01_7461115	0.0349587	0.208874	0.8671
S01_7480427	0.0190234	0.195404	0.9225
S01_7480464	-0.285376	0.380513	0.4534
S01_7480480	0.0920235	0.198838	0.6436
S01_7480548	-0.597657	0.705255	0.3969
S01_7480552	-0.597657	0.705255	0.3969
S01_7480578	-0.597657	0.705255	0.3969
S01_7480593	-0.597657	0.705255	0.3969
S01_7489245	-0.0112183	0.2591	0.9655
S01_7494326	-0.243743	2.3189	0.9163
S01_7494337	-0.0171455	0.271887	0.9497
S01_7498702	-3.67283	2.30774	0.1118
S01_7507989	0.0752084	0.203558	0.7118
S01_7507994	0.0752084	0.203558	0.7118
S01_7516398	0.0436705	0.210268	0.8355
S01_7516400	-1.79129	1.60918	0.2659
S01_7534469	1.62244	2.45953	0.5096
S01_7540164	-0.230836	1.59947	0.8853
S01_7546562	-0.391904	0.300937	0.1931
S01_7570544	0.162626	0.1652	0.3251
S01_7570558	0.430655	0.494108	0.3836
S01_7570559	0.430655	0.494108	0.3836
S01_7570564	0.158984	0.165357	0.3365
S01_7570969	0.342408	0.240987	0.1556
S01_7571963	2.20757	2.20186	0.3163
S01_7572011	0.299351	0.262083	0.2536
S01_7572196	0.0925888	0.190269	0.6266
S01_7572223	0.0277134	0.17966	0.8774
S01_7572713	0.126743	0.200596	0.5276
S01_7592814	-0.152866	0.337906	0.6511
S01_7598252	0.0175203	0.168917	0.9174
S01_7637200	0.120396	0.151221	0.4261
S01_7650941	-0.380554	0.391111	0.3307
S01_7650948	-0.380554	0.391111	0.3307
S01_7650961	-0.210668	0.34162	0.5376
S01_7650968	-0.380554	0.391111	0.3307
S01_7650988	-0.280355	0.377641	0.458
S01_7652418	0.119541	0.15424	0.4385
S01_7658303	0.648384	0.507864	0.202
S01_7682483	0.0407896	0.133606	0.7602
S01_7731357	0.332831	0.260295	0.2013
S01_7738894	0.151243	0.215814	0.4836
S01_7765236	4.55378	2.14421	0.03389
S01_7765273	-0.866315	2.30521	0.7071
S01_7765407	-0.037486	0.174974	0.8304
S01_7767354	-0.0307246	0.317815	0.923
S01_7784920	-0.129734	0.33435	0.6981
S01_7784945	-0.129734	0.33435	0.6981
S01_7808984	-0.0380373	0.211822	0.8575
S01_7809017	-0.0706393	0.209879	0.7365
S01_7809072	-0.0398537	0.214044	0.8523
S01_7823834	0.022338	0.291502	0.9389
S01_7824403	0.539565	0.519828	0.2995
S01_7824431	-0.121025	0.336726	0.7193
S01_7824489	-1.05027	2.32156	0.6511
S01_7824512	1.60555	2.20184	0.466
S01_7834829	0.773829	2.17919	0.7226
S01_7834866	0.30326	0.256876	0.238
S01_7849279	-0.0472529	0.328804	0.8858
S01_7849280	-0.0472529	0.328804	0.8858
S01_7849283	-0.0472529	0.328804	0.8858
S01_7849284	-0.0472529	0.328804	0.8858
S01_7858933	3.61574	1.66498	0.03008
S01_7859029	-0.0163447	0.321129	0.9594
S01_7871812	-0.429365	2.35872	0.8556
S01_7871828	0.351601	2.1171	0.8681
S01_7873961	-0.211571	0.387268	0.5849
S01_7873989	-0.211571	0.387268	0.5849
S01_7877031	-0.129923	0.238696	0.5863
S01_7877034	0.12699	0.293504	0.6653
S01_7877036	-0.111174	0.186872	0.552
S01_7877039	-0.42744	0.525223	0.4159
S01_7877052	0.511745	0.36348	0.1594
S01_7877053	0.18709	0.307314	0.5428
S01_7877062	0.0836111	0.216971	0.7
S01_7877065	0.0548638	0.261948	0.8341
S01_7877070	-0.0512581	0.200413	0.7982
S01_7877078	0.010245	0.208433	0.9608
S01_7877079	0.207921	0.209611	0.3214
S01_7877082	-0.281948	0.236882	0.2342
S01_7877085	0.000821539	0.189201	0.9965
S01_7883553	3.47247	2.53201	0.1705
S01_7883564	-0.214204	0.246646	0.3853
S01_7891441	3.47247	2.53201	0.1705
S01_7891459	-1.29504	2.22634	0.5609
S01_7891523	0.381352	0.269424	0.1572
S01_7891869	-1.67479	1.77797	0.3464
S01_7893113	-2.27003	2.17446	0.2967
S01_7910947	-0.0257235	0.165728	0.8767
S01_7910948	0.511415	0.314489	0.1042
S01_7910949	0.504462	0.389775	0.1958
S01_7910950	0.0725587	0.135258	0.5917
S01_7910951	0.232977	0.131951	0.07771
S01_7910956	0.120028	0.235609	0.6105
S01_7910957	-0.0544309	0.154266	0.7243
S01_7910963	0.108069	0.13701	0.4304
S01_7910964	-0.254448	0.237091	0.2834
S01_7933122	2.04278	2.23742	0.3614
S01_7933132	0.115297	2.32505	0.9605
S01_7933847	-2.27003	2.17446	0.2967
S01_7933955	-0.700109	2.8289	0.8046
S01_7952080	3.44958	1.57229	0.02843
S01_7953525	0.415358	0.484639	0.3916
S01_7957436	0.25947	1.64195	0.8745
S01_7957592	0.435626	0.495778	0.3798
S01_7957613	0.165519	0.150638	0.2721
S01_7957954	0.245306	0.17522	0.1618
S01_7997138	0.205029	2.18924	0.9254
S01_7999484	0.0918101	0.216093	0.671
S01_7999488	0.217091	0.161066	0.178
S01_7999493	0.217091	0.161066	0.178
S01_7999507	0.217091	0.161066	0.178
S01_7999522	0.221702	0.160697	0.168
S01_8016749	-0.217531	0.343625	0.5268
S01_8017524	-0.0399285	0.151997	0.7928
S01_8017654	0.0934661	0.215575	0.6647
S01_8029194	-0.258164	0.317103	0.4157
S01_8029318	-0.430334	0.30689	0.1611
S01_8029321	-0.430334	0.30689	0.1611
S01_8034364	-3.71956	2.18186	0.0885
S01_8034444	-0.105418	1.06953	0.9215
S01_8034459	2.84811	2.23674	0.2031
S01_8036537	3.65118	3.49521	0.2964
S01_8082153	-0.0761023	0.202813	0.7076
S01_8082168	-0.152441	0.159035	0.338
S01_8089497	-0.30803	0.333841	0.3564
S01_8089506	0.252953	0.405597	0.533
S01_8089512	-0.0661215	0.379009	0.8615
S01_8089519	0.23526	0.102024	0.02128
S01_8089520	0.123178	0.135174	0.3623
S01_8089574	0.342038	0.139654	0.01446
S01_8090848	0.139364	0.11526	0.2268
S01_8090862	0.139364	0.11526	0.2268
S01_8090863	-0.236771	0.379053	0.5323
S01_8090882	0.139364	0.11526	0.2268
S01_8090917	0.13642	0.157498	0.3866
S01_8090948	-0.0173417	0.0997255	0.862
S01_8090953	-0.0232491	0.0997472	0.8157
S01_8090954	-0.0232491	0.0997472	0.8157
S01_8091011	0.0194784	0.0964585	0.84
S01_8091038	0.0147239	0.0964505	0.8787
S01_8091083	0.00333742	0.0988573	0.9731
S01_8091086	0.00333742	0.0988573	0.9731
S01_8091379	0.00578164	0.281075	0.9836
S01_8091729	0.116886	0.109909	0.2878
S01_8091743	0.192233	0.163134	0.2389
S01_8091744	-0.0883624	0.213332	0.6788
S01_8091772	0.000828004	0.313852	0.9979
S01_8091830	0.141178	0.110696	0.2024
S01_8091836	0.135226	0.110656	0.2219
S01_8098805	2.91026	1.28238	0.02342
S01_8099230	0.965431	2.45648	0.6944
S01_8099319	-0.0784777	0.326172	0.8099
S01_8099556	0.148209	0.156396	0.3435
S01_8099563	0.16879	0.271986	0.535
S01_8099594	0.347469	0.58999	0.556
S01_8116290	-0.250147	0.241258	0.3
S01_8116296	-0.250147	0.241258	0.3
S01_8131980	0.0270715	0.154003	0.8605
S01_8138113	0.863457	2.25228	0.7015
S01_8150500	-0.0515635	0.319043	0.8716
S01_8166448	0.0714842	0.236792	0.7628
S01_8166499	0.0714842	0.236792	0.7628
S01_8180514	1.92657	2.30503	0.4034
S01_8188210	-0.0732285	0.322012	0.8201
S01_8192852	-0.000760221	0.173113	0.9965
S01_8192861	0.254554	0.299085	0.3949
S01_8192965	0.498846	0.508304	0.3266
S01_8193008	-1.73195	2.40373	0.4713
S01_8193017	2.45693	1.61763	0.1291
S01_8200522	-0.0289232	0.268279	0.9142
S01_8200526	-0.0289232	0.268279	0.9142
S01_8200527	-0.0289232	0.268279	0.9142
S01_8200528	-0.0289232	0.268279	0.9142
S01_8200531	-0.0289232	0.268279	0.9142
S01_8200542	0.267969	0.295745	0.3651
S01_8216257	-0.302534	0.548469	0.5813
S01_8216258	-0.302534	0.548469	0.5813
S01_8216296	-0.302534	0.548469	0.5813
S01_8216302	-0.302534	0.548469	0.5813
S01_8248314	0.118332	0.148242	0.4249
S01_8254890	-0.0312084	0.139364	0.8228
S01_8282255	-0.658829	2.16766	0.7612
S01_8285766	-0.0127819	0.164408	0.938
S01_8289758	-0.0173796	0.263348	0.9474
S01_8328011	-3.56	2.32767	0.1264
S01_8328046	1.49099	2.2324	0.5043
S01_8333068	0.0587546	0.156729	0.7078
S01_8341116	-0.105418	1.06953	0.9215
S01_8341179	2.04565	2.43371	0.4008
S01_8364018	0.17414	2.16576	0.9359
S01_8369766	-1.40427	2.36227	0.5523
S01_8388152	0.0530189	0.156191	0.7343
S01_8388223	0.0687942	0.156438	0.6602
S01_8388469	0.12025	0.16211	0.4584
S01_8404246	0.037868	0.151187	0.8023
S01_8404256	0.103918	0.154566	0.5015
S01_8407353	0.75793	1.05912	0.4744
S01_8422171	0.115856	0.524887	0.8253
S01_8422183	0.0520883	0.209858	0.804
S01_8422187	0.167795	0.193755	0.3867
S01_8422188	-0.071233	0.234848	0.7617
S01_8422190	-0.569003	0.332829	0.0876
S01_8422192	-0.203618	0.19999	0.3088
S01_8422198	0.259369	0.424596	0.5414
S01_8422200	-0.304009	0.194649	0.1186
S01_8422203	0.161481	0.264411	0.5415
S01_8422218	-0.109797	0.33532	0.7434
S01_8442853	0.107104	0.158109	0.4983
S01_8442937	-0.734835	0.577255	0.2033
S01_8486002	-0.507208	0.203116	0.01265
S01_8503620	0.0197957	0.156928	0.8996
S01_8506459	-0.0494415	0.312159	0.8742
S01_8509698	0.0443463	0.151108	0.7692
S01_8510955	1.03535	2.36902	0.6622
S01_8530190	0.631703	2.14426	0.7683
S01_8530280	1.50217	1.5938	0.3461
S01_8530454	-1.58341	2.51891	0.5297
S01_8538850	0.0435461	0.32018	0.8918
S01_8556541	0.598543	0.307356	0.05172
S01_8561494	-0.0777722	0.186531	0.6768
S01_8561527	-0.0449266	0.318249	0.8878
S01_8562858	0.026353	0.196568	0.8934
S01_8562872	0.457377	2.19543	0.835
S01_8566664	-0.169907	0.333917	0.611
S01_8566696	1.25286	2.32833	0.5906
S01_8566712	0.915378	0.913462	0.3165
S01_8568675	0.538196	2.27514	0.813
S01_8568701	0.99926	2.3672	0.673
S01_8569705	0.416467	2.23372	0.8521
S01_8578107	-0.00123037	0.327577	0.997
S01_8609166	-3.40568	2.47604	0.1692
S01_8615666	-0.700109	2.8289	0.8046
S01_8623640	-2.43674	2.28319	0.2861
S01_8634890	-0.00284762	0.191418	0.9881
S01_8688013	-0.0340032	0.305335	0.9113
S01_8688028	-0.05436	0.290939	0.8518
S01_8692769	-0.0573787	0.121856	0.6378
S01_8718561	2.91369	1.59676	0.06829
S01_8734670	-0.200244	0.168449	0.2348
S01_8739934	-0.0296261	0.191255	0.8769
S01_8745464	-0.0741586	0.18273	0.6849
S01_8745478	-0.0741586	0.18273	0.6849
S01_8745610	-1.78471	1.73867	0.3049
S01_8745667	-2.27003	2.17446	0.2967
S01_8756547	-0.0457622	0.190913	0.8106
S01_8756557	0.572217	2.21723	0.7964
S01_8757548	-0.00981304	0.160728	0.9513
S01_8757551	-0.121667	0.165859	0.4634
S01_8757647	-0.0857019	0.181559	0.637
S01_8777243	-0.31205	0.310116	0.3145
S01_8781716	-3.71956	2.18186	0.0885
S01_8781748	-1.91294	2.24879	0.3951
S01_8782831	-0.0622588	0.19002	0.7432
S01_8782833	-0.0622588	0.19002	0.7432
S01_8782834	-0.0622588	0.19002	0.7432
S01_8816782	-0.0154703	0.184601	0.9332
S01_8819520	-0.146025	0.235465	0.5353
S01_8819523	-0.146025	0.235465	0.5353
S01_8819524	-0.146025	0.235465	0.5353
S01_8824023	-0.181731	0.158765	0.2526
S01_8824068	-0.1448	0.197482	0.4636
S01_8838784	-0.287528	0.339014	0.3965
S01_8853824	0.630908	2.25111	0.7793
S01_8853906	-0.213188	0.332464	0.5215
S01_8853970	-1.56793	2.37495	0.5093
S01_8865542	-0.136591	0.224235	0.5425
S01_8869174	-0.0294047	0.227071	0.897
S01_8870059	-0.0826957	2.23252	0.9705
S01_8877105	3.60761	2.21477	0.1036
S01_8877596	0.440968	2.27521	0.8464
S01_8878088	-0.56732	2.23405	0.7996
S01_8878142	-1.80873	2.19049	0.4091
S01_8878162	-0.00123037	0.327577	0.997
S01_8882002	-0.71363	2.32025	0.7585
S01_8893118	0.00160095	0.322907	0.996
S01_8917452	0.0921165	0.203192	0.6504
S01_8940718	-0.106971	0.273667	0.696
S01_8972471	-0.282759	0.302424	0.35
S01_8972474	0.0631269	0.232918	0.7864
S01_8977496	-0.0849484	0.295037	0.7735
S01_8977535	0.00291966	1.33275	0.9983
S01_8977546	0.986012	1.55741	0.5268
S01_8990005	-0.290508	0.312373	0.3526
S01_8999225	-0.290508	0.312373	0.3526
S01_9022658	0.0927243	0.23055	0.6876
S01_9039856	-0.0118674	0.205122	0.9539
S01_9046623	3.65118	3.49521	0.2964
S01_9074873	0.0452994	0.240418	0.8506
S01_9074885	-0.00676234	0.20647	0.9739
S01_9074926	-0.189647	0.30319	0.5318
S01_9074981	0.0287212	0.237775	0.9039
S01_9074990	-1.58789	2.25531	0.4815
S01_9088963	-1.57873	2.27749	0.4883
S01_9089938	0.0754707	0.238755	0.752
S01_9092597	0.52615	2.47326	0.8316
S01_9108360	-0.227674	2.33452	0.9223
S01_9116341	1.88134	0.865672	0.02995
S01_9116360	-0.138834	0.213736	0.5161
S01_9130383	0.349703	2.17197	0.8721
S01_9142567	1.00387	2.80444	0.7204
S01_9142592	0.841786	2.37957	0.7236
S01_9142595	-0.165793	2.42815	0.9456
S01_9153303	-0.694419	1.58408	0.6612
S01_9153367	1.33948	2.25321	0.5523
S01_9155794	0.0754707	0.238755	0.752
S01_9164957	-0.148994	0.305405	0.6257
S01_9175333	-0.0416645	0.357111	0.9071
S01_9175349	-0.004271	0.241173	0.9859
S01_9175360	0.0940691	0.265571	0.7232
S01_9175366	0.565228	0.432806	0.1918
S01_9175371	-0.0966583	0.186483	0.6043
S01_9175382	-0.0728731	0.204687	0.7219
S01_9266772	0.607916	2.29629	0.7913
S01_9287448	-0.287195	0.279451	0.3043
S01_9290612	-0.110548	0.240517	0.6459
S01_9298484	-1.58115	2.30151	0.4922
S01_9298558	6.68276	2.14588	0.001888
S01_9353210	0.0181272	0.152748	0.9056
S01_9353836	-0.0538207	0.190222	0.7773
S01_9355382	-0.191473	0.12606	0.1291
S01_9366714	0.846886	0.88402	0.3383
S01_9373671	0.168681	0.163705	0.303
S01_9384325	-0.00289371	0.292096	0.9921
S01_9384327	-0.0909611	0.151411	0.5481
S01_9384329	-0.0909611	0.151411	0.5481
S01_9391550	0.0705776	0.293057	0.8097
S01_9391553	-0.121388	0.144309	0.4004
S01_9412963	0.115441	0.15144	0.446
S01_9417112	0.0723742	0.191452	0.7055
S01_9418499	-0.0807653	0.181572	0.6565
S01_9418543	0.103041	0.153722	0.5028
S01_9418607	-0.135436	0.150907	0.3696
S01_9418857	0.0460887	0.152014	0.7618
S01_9418912	0.0846148	0.152292	0.5786
S01_9429919	-0.15789	0.326034	0.6283
S01_9430671	-0.0310103	0.0970673	0.7494
S01_9437274	-0.0616576	0.188086	0.7431
S01_9447542	2.92066	2.27404	0.1993
S01_9459479	-0.0898998	0.237765	0.7054
S01_9468823	0.072678	0.296361	0.8063
S01_9485528	0.00256263	0.224221	0.9909
S01_9490393	-0.864945	0.542815	0.1113
S01_9490397	0.112278	0.154682	0.4681
S01_9490419	-0.227358	0.211139	0.2818
S01_9490423	0.771625	0.614748	0.2097
S01_9490424	0.0753648	0.160312	0.6384
S01_9512757	2.84811	2.23674	0.2031
S01_9559206	0.00575263	1.56659	0.9971
S01_9570563	0.0194103	0.275046	0.9438
S01_9570763	0.615462	2.11826	0.7714
S01_9579622	0.138443	0.134922	0.3051
S01_9580957	-0.0381112	0.21228	0.8575
S01_9582233	-0.00406811	0.158971	0.9796
S01_9606610	0.105208	0.121706	0.3875
S01_9621498	1.20601	2.2038	0.5843
S01_9621504	-0.0377738	0.22004	0.8637
S01_9628447	0.0860668	0.271949	0.7517
S01_9630628	0.155846	0.281598	0.5801
S01_9630643	-0.158614	0.302571	0.6002
S01_9670395	0.0906081	0.217746	0.6774
S01_9673632	-0.0332481	0.222492	0.8812
S01_9673646	0.103621	0.155503	0.5053
S01_9675969	-0.229058	0.656463	0.7272
S01_9682525	-0.155785	0.289607	0.5907
S01_9687538	0.190365	0.268878	0.4791
S01_9687593	4.29848	2.76688	0.1206
S01_9687595	-2.78035	2.24951	0.2167
S01_9688438	0.179975	0.255802	0.4818
S01_9693263	0.0391128	0.185283	0.8328
S01_9693266	0.0391128	0.185283	0.8328
S01_9693283	0.0391128	0.185283	0.8328
S01_9693284	0.0377419	0.185195	0.8385
S01_9693766	0.0325024	0.153302	0.8321
S01_9693783	0.0325024	0.153302	0.8321
S01_9693825	-0.0170321	0.219838	0.9383
S01_9697355	-0.0729114	0.15102	0.6293
S01_9711721	-0.0148214	0.231987	0.9491
S01_9711723	-0.195582	0.173333	0.2594
S01_9711728	-0.378933	0.307755	0.2185
S01_9711730	-0.386069	0.273866	0.1589
S01_9711731	-0.545293	0.29067	0.0609
S01_9711734	0.144473	0.308973	0.6402
S01_9711737	0.0416198	0.157853	0.7921
S01_9711738	-0.161072	0.282448	0.5686
S01_9711742	-0.162623	0.272228	0.5504
S01_9711744	-0.138587	0.254857	0.5867
S01_9711749	0.20926	0.157199	0.1834
S01_9711753	0.0600763	0.205394	0.77
S01_9711755	-0.158377	0.469178	0.7358
S01_9711767	-0.103217	0.441068	0.815
S01_9711773	0.140129	0.189312	0.4593
S01_9720360	-0.306181	0.420598	0.4668
S01_9733196	-0.165435	0.269027	0.5387
S01_9733238	-0.0860037	0.298003	0.7729
S01_9745643	-0.126682	0.303575	0.6765
S01_9745644	-0.0461771	0.17289	0.7894
S01_9745673	-0.126682	0.303575	0.6765
S01_9745693	-0.126682	0.303575	0.6765
S01_9747369	0.035551	0.164025	0.8284
S01_9751016	-2.03379	2.32988	0.3829
S01_9756192	-0.0887224	0.329422	0.7877
S01_9760052	0.0593768	0.153254	0.6985
S01_9787511	0.110874	0.239933	0.6441
S01_9787524	0.0700966	0.226092	0.7566
S01_9787600	-1.03122	1.04013	0.3217
S01_9802414	-0.0518468	0.16928	0.7594
S01_9802464	-0.174229	0.305788	0.5689
S01_9803189	-0.210687	0.30567	0.4908
S01_9811576	0.0308624	0.165453	0.8521
S01_9811596	0.117021	0.16754	0.485
S01_9813521	-0.11074	0.291919	0.7045
S01_9818537	0.0465448	0.210024	0.8247
S01_9821422	0.0267028	0.17459	0.8785
S01_9821428	0.0290296	0.174001	0.8675
S01_9821458	0.0774915	0.173084	0.6544
S01_9821527	0.0643743	0.178562	0.7185
S01_9822856	-1.60184	2.26076	0.4787
S01_9822902	0.104854	0.181697	0.564
S01_9824764	-0.821426	2.3151	0.7228
S01_9824814	0.0810423	0.181436	0.6552
S01_9829158	0.0619407	0.11155	0.5788
S01_9829198	0.0547213	0.111511	0.6237
S01_9833983	0.178569	0.149586	0.2328
S01_9837955	0.0557887	0.148534	0.7073
S01_9837970	0.0557887	0.148534	0.7073
S01_9838068	0.0800437	0.153224	0.6015
S01_9838081	0.0800437	0.153224	0.6015
S01_9838084	0.0800437	0.153224	0.6015
S01_9851359	-0.138893	1.30727	0.9154
S01_9852631	0.0333778	0.291258	0.9088
S01_9852634	-0.119681	0.169044	0.4791
S01_9877012	0.123752	0.276997	0.6551
S01_9890807	-0.3586	0.545987	0.5114
S01_9894068	0.87126	1.08094	0.4204
S01_9894076	-0.136586	0.160531	0.395
S01_9897451	1.49099	2.2324	0.5043
S01_9899220	0.831634	2.40249	0.7293
S01_9899356	0.153228	0.201587	0.4473
S01_9903613	1.17462	2.31685	0.6123
S01_9910921	0.553469	0.267626	0.03885
S01_9926427	0.237563	0.275821	0.3892
S01_9955699	0.475976	0.47701	0.3186
S01_9961534	-0.207798	0.167488	0.215
S01_9961643	-0.109574	0.16409	0.5044
S01_9964197	-0.0458111	0.151906	0.763
S01_9970731	0.0926704	0.112881	0.4118
S01_9970748	0.127264	0.116658	0.2755
S01_9990520	0.243046	0.134438	0.07088
S01_9991070	0.855223	2.23408	0.7019
S01_10000617	-1.74355	2.11057	0.4089
S01_10009992	1.74864	2.23672	0.4345
S01_10020871	-0.156404	0.098662	0.1132
S01_10029021	0.0580516	0.272927	0.8316
S01_10035688	0.0542521	0.151175	0.7198
S01_10073564	0.00894925	0.31346	0.9772
S01_10083393	0.136809	0.158584	0.3885
S01_10083401	0.136809	0.158584	0.3885
S01_10088019	0.400673	0.325194	0.2182
S01_10088021	0.185896	0.151476	0.22
S01_10088033	0.400673	0.325194	0.2182
S01_10112760	-0.6715	2.17771	0.7579
S01_10112793	-0.255474	1.13585	0.8221
S01_10112810	1.64847	2.37113	0.487
S01_10124431	0.53628	0.443658	0.227
S01_10125249	-0.0163248	0.229392	0.9433
S01_10146011	-0.0512295	0.158919	0.7472
S01_10146026	-0.0962115	0.156297	0.5383
S01_10146035	-0.0293616	0.15845	0.853
S01_10177068	3.65118	3.49521	0.2964
S01_10177074	1.63546	2.38814	0.4936
S01_10179872	0.0465742	2.26797	0.9836
S01_10180966	-2.28607	2.51172	0.3629
S01_10182251	-0.0590054	0.164732	0.7203
S01_10182262	-0.0590054	0.164732	0.7203
S01_10182269	-0.0590054	0.164732	0.7203
S01_10184765	-0.00846208	0.152439	0.9557
S01_10184802	-0.00846208	0.152439	0.9557
S01_10190656	0.00954235	0.406326	0.9813
S01_10190660	-0.246104	0.22667	0.2778
S01_10190662	-0.166588	0.27335	0.5424
S01_10190671	-0.083702	0.264029	0.7513
S01_10190681	0.0958686	0.269348	0.722
S01_10190692	0.15827	0.259783	0.5425
S01_10190699	0.769832	0.363869	0.03458
S01_10190709	-1.04567	0.650937	0.1084
S01_10190711	-0.482046	0.581587	0.4074
S01_10190714	0.101934	0.178231	0.5675
S01_10199285	-0.0833395	0.104503	0.4253
S01_10199689	-0.0783727	0.157225	0.6182
S01_10199713	-0.140685	0.158307	0.3743
S01_10201661	0.431728	1.12614	0.7015
S01_10201692	-0.360439	2.37155	0.8792
S01_10203419	-2.21002	2.15256	0.3048
S01_10203421	1.23186	1.67939	0.4634
S01_10205016	-0.0126967	0.286744	0.9647
S01_10229161	0.744444	2.24583	0.7403
S01_10233674	-0.120643	0.156011	0.4395
S01_10248973	-0.0351634	0.344625	0.9187
S01_10276800	0.838687	1.30282	0.5199
S01_10277282	-4.45965	2.77103	0.1078
S01_10277291	-0.826955	2.45948	0.7368
S01_10277314	0.457377	2.19543	0.835
S01_10277323	0.125531	1.68613	0.9407
S01_10303866	-0.825125	2.35197	0.7258
S01_10324423	-0.73641	2.206	0.7386
S01_10380113	-0.0715364	0.153619	0.6415
S01_10381228	-0.096994	0.162483	0.5507
S01_10392442	-0.125767	0.155962	0.4202
S01_10410434	0.216857	0.516962	0.6749
S01_10410477	-3.65458	2.18922	0.09531
S01_10438187	-0.274503	0.150861	0.06907
S01_10464888	0.129769	1.64857	0.9373
S01_10465151	-0.00549524	0.161369	0.9728
S01_10465508	1.33948	2.25321	0.5523
S01_10465511	-4.79257	2.14787	0.02584
S01_10465514	0.361391	2.36931	0.8788
S01_10465660	-0.0790219	0.158112	0.6173
S01_10465661	-0.0861666	0.158327	0.5864
S01_10465781	0.062477	0.182648	0.7324
S01_10466530	0.486174	0.265684	0.06751
S01_10479791	-0.117937	0.179512	0.5113
S01_10479792	0.082526	0.173697	0.6348
S01_10479797	0.101553	0.142711	0.4769
S01_10490156	-0.0547724	0.147643	0.7107
S01_10508686	0.261246	0.34448	0.4484
S01_10527616	0.0748356	0.176192	0.6711
S01_10548385	0.0373168	0.140143	0.7901
S01_10560035	-0.645278	0.514462	0.21
S01_10560046	-0.259811	0.256271	0.3109
S01_10560083	-0.624725	0.349195	0.07386
S01_10560094	-0.624725	0.349195	0.07386
S01_10560128	-0.624725	0.349195	0.07386
S01_10570362	0.115297	2.32505	0.9605
S01_10570883	-0.0569719	0.150513	0.7051
S01_10570910	-0.0515018	0.148868	0.7294
S01_10578045	-0.00739288	0.191594	0.9692
S01_10578046	-0.00739288	0.191594	0.9692
S01_10578081	0.0212826	0.193327	0.9124
S01_10578095	-0.180048	0.155617	0.2475
S01_10588435	-0.0431101	0.168653	0.7983
S01_10589819	-0.0527666	0.168369	0.754
S01_10607120	-0.12452	0.313114	0.6909
S01_10607137	-0.060706	0.179013	0.7346
S01_10607230	-0.0561837	0.168935	0.7395
S01_10622307	-0.0590914	0.152661	0.6988
S01_10634198	-1.17873	1.65615	0.4768
S01_10636406	-0.0577052	0.177195	0.7447
S01_10636410	-0.0577052	0.177195	0.7447
S01_10637320	-0.0328462	0.173115	0.8495
S01_10639568	-0.0448789	0.177533	0.8005
S01_10643796	-0.127409	0.16874	0.4504
S01_10643862	0.744444	2.24583	0.7403
S01_10644764	0.00545808	0.138769	0.9686
S01_10644766	-0.035718	0.319765	0.9111
S01_10669370	-0.161793	0.326834	0.6207
S01_10677713	0.132107	0.113649	0.2453
S01_10677749	-0.136042	0.33753	0.687
S01_10678221	-0.0392924	0.176067	0.8234
S01_10678247	-0.0427497	0.3339	0.8981
S01_10678379	-0.0483691	0.163385	0.7672
S01_10678381	-0.0483691	0.163385	0.7672
S01_10690404	0.0653188	0.160701	0.6845
S01_10690425	0.23745	0.282353	0.4005
S01_10699065	-0.462882	0.239745	0.05375
S01_10699069	-0.462882	0.239745	0.05375
S01_10701725	0.0857056	0.129146	0.5071
S01_10718745	0.15513	0.116292	0.1825
S01_10744107	0.109221	0.15817	0.49
S01_10788635	-0.0449722	0.178344	0.801
S01_10788662	-0.185768	0.161507	0.2503
S01_10796463	-0.0547999	0.154854	0.7235
S01_10799410	-1.71157	2.17353	0.4312
S01_10808351	-0.00280019	0.168731	0.9868
S01_10822780	0.156597	0.506229	0.7571
S01_10822796	0.156597	0.506229	0.7571
S01_10842424	-0.0230554	0.165626	0.8893
S01_10843202	-0.0295313	0.223062	0.8947
S01_10843205	-0.0295313	0.223062	0.8947
S01_10843207	-0.0581579	0.285186	0.8384
S01_10843221	-0.0581579	0.285186	0.8384
S01_10843222	-0.0581579	0.285186	0.8384
S01_10843229	-0.0295313	0.223062	0.8947
S01_10843230	0.0148378	0.349372	0.9661
S01_10847597	0.0334594	0.163573	0.838
S01_10848428	0.0168952	0.156812	0.9142
S01_10852363	3.43785	1.55222	0.02696
S01_10852380	-0.141108	0.338406	0.6768
S01_10852381	-0.141108	0.338406	0.6768
S01_10852387	-4.78867	2.26285	0.03453
S01_10876011	0.28558	0.540611	0.5974
S01_10910057	0.549159	0.257196	0.03295
S01_10917952	0.343162	0.222207	0.1228
S01_10920395	-0.0366746	0.165265	0.8244
S01_10950572	0.300903	0.431337	0.4856
S01_10950655	-2.01325	2.39662	0.4011
S01_10962553	-5.56761	2.33433	0.01723
S01_10969140	0.448691	2.27643	0.8438
S01_10979802	0.186612	0.180343	0.301
S01_10987180	0.227242	0.183925	0.2169
S01_11003138	-0.226522	0.334899	0.4989
S01_11003155	-0.226522	0.334899	0.4989
S01_11003156	5.99588	2.30902	0.009527
S01_11003157	-0.226522	0.334899	0.4989
S01_11003163	-3.57546	2.32056	0.1236
S01_11003165	-0.20255	0.330274	0.5398
S01_11006947	-0.0506459	0.367314	0.8904
S01_11013294	0.297008	0.370267	0.4226
S01_11019224	0.0672389	0.29055	0.817
S01_11019262	0.0672389	0.29055	0.817
S01_11019279	-0.0719043	0.288245	0.8031
S01_11023078	0.372933	0.271974	0.1706
S01_11026320	0.439461	0.240651	0.06808
S01_11029315	0.095203	0.261801	0.7162
S01_11053298	-0.165793	2.42815	0.9456
S01_11053345	-0.160428	0.281332	0.5686
S01_11055107	-0.231608	0.138592	0.09495
S01_11055129	-0.438315	0.642591	0.4953
S01_11056283	0.341448	0.268171	0.2032
S01_11056352	0.297202	0.524291	0.5709
S01_11056354	1.33948	2.25321	0.5523
S01_11059912	0.372933	0.271974	0.1706
S01_11081514	-0.104253	0.29058	0.7198
S01_11091889	-0.23546	0.296463	0.4272
S01_11091902	0.258111	0.313944	0.4112
S01_11091917	-0.0826984	0.305267	0.7865
S01_11091924	0.258111	0.313944	0.4112
S01_11107657	-0.258551	0.361839	0.475
S01_11107659	-0.258551	0.361839	0.475
S01_11107742	0.175886	0.179735	0.328
S01_11107768	0.175886	0.179735	0.328
S01_11112423	-0.0372269	0.13525	0.7832
S01_11112434	-0.363225	0.287119	0.2061
S01_11114951	-0.417362	0.303727	0.1697
S01_11126810	0.159662	0.466954	0.7325
S01_11126862	-0.768676	0.344975	0.02605
S01_11151142	0.110896	0.232667	0.6337
S01_11151144	0.110896	0.232667	0.6337
S01_11151759	-1.3695	2.34662	0.5596
S01_11168732	0.198846	0.261514	0.4472
S01_11168785	-0.0288445	0.128796	0.8228
S01_11173740	-0.022547	0.137117	0.8694
S01_11173761	-0.022547	0.137117	0.8694
S01_11173777	-0.022547	0.137117	0.8694
S01_11176184	0.0678773	0.128869	0.5985
S01_11195569	1.2495	2.28313	0.5843
S01_11195907	-0.218124	0.161756	0.1778
S01_11197374	-0.138671	0.160202	0.3869
S01_11204184	-0.0915578	0.128215	0.4753
S01_11204224	0.227812	0.301661	0.4503
S01_11205303	-0.0689304	0.12833	0.5913
S01_11225314	0.131769	0.292185	0.6521
S01_11297130	-0.0177383	0.352388	0.9599
S01_11302068	3.65118	3.49521	0.2964
S01_11302079	-0.293621	0.641856	0.6474
S01_11302107	0.498391	0.361651	0.1684
S01_11310107	-0.131476	0.185932	0.4796
S01_11310180	0.387064	0.25235	0.1253
S01_11310185	0.115486	0.168677	0.4937
S01_11310202	0.387064	0.25235	0.1253
S01_11336509	0.0184654	0.199558	0.9263
S01_11357577	0.53574	2.4792	0.829
S01_11357599	-1.57366	2.20023	0.4746
S01_11369402	1.95309	1.58842	0.2191
S01_11379272	0.189266	0.222632	0.3954
S01_11379283	0.335534	0.526153	0.5238
S01_11379323	0.257188	0.205433	0.2108
S01_11390820	0.209141	0.221202	0.3446
S01_11410135	-0.0936687	0.114574	0.4138
S01_11410176	-0.0911694	0.11484	0.4274
S01_11410203	-0.160996	0.141596	0.2558
S01_11414524	2.84811	2.23674	0.2031
[truncated: 63,536 more rows]

## Sheet: WetWeight.MLM.csv
SNP	effect	se	WetWeight.MLM
S01_2478	-0.197694	0.412793	0.6321
S01_2509	0.57841	0.409672	0.1582
S01_2517	-0.197694	0.412793	0.6321
S01_3918	-0.00999738	0.0313042	0.7495
S01_12215	-0.0222647	0.0481841	0.6441
S01_23641	-0.293644	0.43549	0.5003
S01_23664	0.0170816	0.0335261	0.6105
S01_26742	-0.0256223	0.0211988	0.227
S01_27308	-0.00108086	0.0823554	0.9895
S01_27309	0.0322983	0.0713751	0.651
S01_28009	-0.37934	0.421777	0.3686
S01_28011	0.0380682	0.246333	0.8772
S01_63897	-0.116646	0.420833	0.7817
S01_63939	-0.0658258	0.307565	0.8306
S01_80656	0.260537	0.434298	0.5487
S01_80752	-0.329014	0.413176	0.426
S01_80781	-0.11973	0.409402	0.77
S01_80784	0.000393187	0.217947	0.9986
S01_81348	-0.00688039	0.0206611	0.7392
S01_83851	0.0444619	0.0544755	0.4146
S01_111450	0.733758	0.428322	0.08695
S01_127019	-0.000410251	0.0205944	0.9841
S01_145787	-0.0397955	0.0539733	0.4611
S01_165742	0.0719945	0.44032	0.8701
S01_165783	-0.325779	0.41037	0.4274
S01_173841	0.089535	0.0722888	0.2157
S01_173853	0.71521	0.310305	0.02134
S01_173872	0.0129724	0.0485126	0.7892
S01_173894	-0.106975	0.0790625	0.1763
S01_190240	0.0184949	0.0267567	0.4896
S01_197384	0.00869489	0.0270715	0.7481
S01_211694	-0.0194728	0.432377	0.9641
S01_211701	0.35181	0.42498	0.4079
S01_211706	-0.116646	0.420833	0.7817
S01_258334	-0.000900921	0.0210796	0.9659
S01_258418	0.00462522	0.0335911	0.8905
S01_261391	-0.182654	0.430092	0.6711
S01_262354	-0.0230196	0.0493681	0.6411
S01_281786	0.0237024	0.0433248	0.5844
S01_281875	-0.0150408	0.0336588	0.6551
S01_298248	-0.00356581	0.0194087	0.8543
S01_298325	-0.00535269	0.0214455	0.8029
S01_298337	0.0107726	0.0882419	0.9029
S01_301385	-0.0203035	0.0339681	0.5501
S01_301407	-0.0225851	0.0491472	0.6459
S01_301444	-0.0225851	0.0491472	0.6459
S01_301462	-0.0225851	0.0491472	0.6459
S01_304636	-0.0284918	0.0489909	0.561
S01_304722	-0.00246245	0.0243079	0.9193
S01_306105	-0.0257707	0.0496493	0.6038
S01_306139	-0.0257707	0.0496493	0.6038
S01_315854	-0.039157	0.0510614	0.4433
S01_315859	-0.22164	0.102509	0.0308
S01_315869	-0.22164	0.102509	0.0308
S01_328467	-0.0120654	0.0210835	0.5672
S01_330583	-0.00746002	0.0259629	0.7739
S01_330587	0.0281569	0.0440455	0.5228
S01_330625	-0.035182	0.0849866	0.679
S01_334123	0.00109402	0.0277814	0.9686
S01_334124	0.0236594	0.0438163	0.5893
S01_334125	-0.0127564	0.0341518	0.7088
S01_334126	-0.0127564	0.0341518	0.7088
S01_334127	-0.0127564	0.0341518	0.7088
S01_334176	-0.204556	0.42784	0.6327
S01_334240	-0.0371668	0.0344427	0.2808
S01_352278	0.00708662	0.0237033	0.765
S01_352301	0.375083	0.44194	0.3962
S01_353629	0.0236997	0.0257851	0.3582
S01_381115	0.0370223	0.084339	0.6608
S01_410115	-0.339279	0.420082	0.4195
S01_410159	0.00956844	0.0274735	0.7277
S01_410160	0.00956844	0.0274735	0.7277
S01_416776	0.137495	0.16127	0.3941
S01_423942	0.13347	0.437249	0.7602
S01_427440	0.0038601	0.0223961	0.8632
S01_430681	-0.146017	0.422742	0.7299
S01_436880	0.715071	0.432858	0.0988
S01_437443	-0.0566658	0.0762013	0.4572
S01_451409	-0.367117	0.205441	0.07419
S01_451436	0.923935	0.418142	0.02732
S01_451439	-0.493184	0.302172	0.1029
S01_477508	-0.0067651	0.0241936	0.7798
S01_569472	-0.0243631	0.034795	0.4839
S01_634888	0.0315171	0.0537605	0.5578
S01_657473	-0.0217224	0.034401	0.5279
S01_669394	-0.0248224	0.0346581	0.474
S01_675139	-0.0719062	0.0772534	0.3522
S01_675141	-0.0719062	0.0772534	0.3522
S01_679735	-0.204556	0.42784	0.6327
S01_679800	-0.162085	0.421669	0.7008
S01_699368	-0.0243631	0.034795	0.4839
S01_700742	-0.0704567	0.0329161	0.03252
S01_700843	0.0174707	0.0434283	0.6875
S01_710974	0.0291451	0.0427358	0.4954
S01_726398	0.0140747	0.0276557	0.6109
S01_726400	0.0140747	0.0276557	0.6109
S01_760099	0.0164676	0.0278078	0.5538
S01_760825	0.0221001	0.0357887	0.537
S01_761129	0.00347889	0.0422194	0.9343
S01_773628	0.349424	0.300856	0.2457
S01_773647	-0.0390067	0.0527614	0.4599
S01_778386	-0.0152298	0.0359676	0.6721
S01_778406	0.00498681	0.0262154	0.8492
S01_780286	-0.0167418	0.0855829	0.8449
S01_780319	0.0163919	0.0337711	0.6275
S01_780320	0.0163919	0.0337711	0.6275
S01_780321	0.0163919	0.0337711	0.6275
S01_785189	0.135839	0.111002	0.2213
S01_786766	-0.0446458	0.095536	0.6404
S01_786791	-0.0990323	0.140638	0.4815
S01_786792	-0.019028	0.0981389	0.8463
S01_786800	0.012462	0.0378762	0.7422
S01_786805	0.0279488	0.0896705	0.7553
S01_786814	0.012462	0.0378762	0.7422
S01_786821	0.0279488	0.0896705	0.7553
S01_786827	0.101205	0.0881181	0.251
S01_815868	-0.0115763	0.0455032	0.7992
S01_815874	0.191503	0.425427	0.6527
S01_815877	-0.0115763	0.0455032	0.7992
S01_815894	-0.00801886	0.0467598	0.8639
S01_815913	-0.0516996	0.0476481	0.2781
S01_817832	-0.00268443	0.0458432	0.9533
S01_817871	0.0221039	0.0358811	0.538
S01_821482	-0.0641333	0.248396	0.7963
S01_821484	-0.0641333	0.248396	0.7963
S01_821485	-0.0641333	0.248396	0.7963
S01_825257	-0.00906967	0.0264037	0.7313
S01_825265	-0.0580289	0.0509083	0.2546
S01_857617	0.0847393	0.087853	0.335
S01_863742	0.0101114	0.0282538	0.7205
S01_863786	0.0101114	0.0282538	0.7205
S01_873998	-0.018028	0.0252733	0.4758
S01_886131	0.272009	0.296574	0.3592
S01_891637	0.0205092	0.0373221	0.5828
S01_891653	0.061349	0.0610394	0.3151
S01_891663	0.0205559	0.0745635	0.7828
S01_891670	0.0205559	0.0745635	0.7828
S01_910107	-0.00482805	0.0453839	0.9153
S01_910135	-0.307634	0.303978	0.3117
S01_910750	-0.184481	0.429725	0.6678
S01_911094	-0.00851377	0.0224758	0.7049
S01_911095	-0.00851377	0.0224758	0.7049
S01_911100	-0.00851377	0.0224758	0.7049
S01_911101	-0.00851377	0.0224758	0.7049
S01_918960	0.0107161	0.0881736	0.9033
S01_925883	1.41275	0.427889	0.0009894
S01_940902	-0.00204546	0.080228	0.9797
S01_940911	-0.00204546	0.080228	0.9797
S01_943466	-0.00230619	0.0833173	0.9779
S01_943468	-0.00230619	0.0833173	0.9779
S01_943487	-0.00230619	0.0833173	0.9779
S01_943526	0.0263379	0.0822375	0.7488
S01_943562	0.0263379	0.0822375	0.7488
S01_944237	0.00625596	0.0828097	0.9398
S01_944243	0.00625596	0.0828097	0.9398
S01_944276	0.00625596	0.0828097	0.9398
S01_948526	-0.00661868	0.0210325	0.7531
S01_948558	-0.00806201	0.0210272	0.7015
S01_950186	-0.0129967	0.0215654	0.5468
S01_953685	-0.00784096	0.0215566	0.7161
S01_956454	-0.0113869	0.0215576	0.5975
S01_956693	-0.0408146	0.0332561	0.22
S01_988790	-0.00547984	0.0293881	0.8521
S01_988824	-0.00547984	0.0293881	0.8521
S01_995964	0.00224995	0.0229855	0.922
S01_995983	-0.0015795	0.0278067	0.9547
S01_1001428	-0.0176959	0.0213341	0.407
S01_1046557	-0.0124531	0.0205166	0.544
S01_1050109	-0.0149704	0.0260777	0.566
S01_1052144	-0.412935	0.431631	0.3389
S01_1054514	-0.00438671	0.0286038	0.8781
S01_1054927	-0.0279862	0.0522252	0.5921
S01_1054929	-0.0539153	0.0438924	0.2196
S01_1054947	0.0679721	0.0516636	0.1885
S01_1054957	0.0115721	0.0432395	0.789
S01_1054967	0.0249515	0.0769059	0.7457
S01_1054977	-0.014963	0.0604044	0.8044
S01_1087955	-0.00243398	0.0186249	0.896
S01_1088012	0.00386745	0.0238222	0.8711
S01_1120121	0.0644354	0.0483125	0.1825
S01_1145820	-0.0276053	0.0476463	0.5624
S01_1153790	-0.0179232	0.0247362	0.4689
S01_1195653	-0.315733	0.420173	0.4525
S01_1197421	-0.0309211	0.0484372	0.5234
S01_1197462	-0.507173	0.438771	0.248
S01_1197483	-0.209227	0.426014	0.6234
S01_1199274	-0.040851	0.0502835	0.4167
S01_1199284	-0.00853043	0.0270756	0.7528
S01_1205155	0.00284348	0.0362343	0.9375
S01_1205780	-0.0111139	0.0233372	0.634
S01_1205803	0.739525	0.435404	0.08968
S01_1208320	0.0860537	0.437282	0.844
S01_1208337	-0.357904	0.418822	0.393
S01_1217540	0.0368245	0.035957	0.306
S01_1217562	0.0368245	0.035957	0.306
S01_1224396	-0.0274048	0.0260603	0.2932
S01_1224487	-0.0293786	0.0267992	0.2732
S01_1229685	-0.164439	0.412459	0.6902
S01_1229711	-0.0229726	0.0259365	0.3759
S01_1242976	0.053221	0.42649	0.9007
S01_1243017	-0.150047	0.213031	0.4814
S01_1243018	-0.160582	0.3023	0.5954
S01_1243159	0.43929	0.413791	0.2886
S01_1256764	-0.0288278	0.0383812	0.4527
S01_1256801	-0.0308198	0.0213768	0.1496
S01_1256862	-0.0268888	0.0217367	0.2163
S01_1257518	-0.0457965	0.0372092	0.2186
S01_1270291	-0.0161713	0.0671318	0.8097
S01_1270298	-0.114888	0.0699848	0.1009
S01_1270300	-0.103577	0.103424	0.3168
S01_1270534	-0.0109394	0.0480426	0.8199
S01_1279153	-0.212831	0.307072	0.4884
S01_1287633	-0.0266512	0.0444472	0.5489
S01_1294511	0.00107394	0.0851046	0.9899
S01_1294534	0.00107394	0.0851046	0.9899
S01_1304077	-0.00682644	0.0294568	0.8168
S01_1304088	-0.00682644	0.0294568	0.8168
S01_1325638	0.185625	0.434398	0.6692
S01_1325660	0.152732	0.417713	0.7147
S01_1325683	0.53629	0.424589	0.2068
S01_1328893	0.332443	0.410974	0.4187
S01_1328903	0.0891765	0.407142	0.8267
S01_1334033	0.0100326	0.0297027	0.7356
S01_1336973	0.0186251	0.0305489	0.5422
S01_1336985	0.0155292	0.0297204	0.6014
S01_1336997	0.0159001	0.0306753	0.6043
S01_1344174	0.206761	0.309543	0.5043
S01_1344866	0.0259537	0.0182036	0.1542
S01_1344881	0.0278418	0.0386414	0.4713
S01_1347034	-0.102387	0.414643	0.805
S01_1351918	-0.0222797	0.0448761	0.6197
S01_1351941	-0.0269433	0.0455194	0.554
S01_1351951	-0.0216534	0.0455262	0.6344
S01_1369629	-0.247927	0.478527	0.6045
S01_1370236	0.0305831	0.0343014	0.3728
S01_1411242	-0.00194305	0.0204604	0.9244
S01_1411268	-0.00326196	0.0205079	0.8736
S01_1418636	-0.0617717	0.0669902	0.3567
S01_1422562	0.0239746	0.0862448	0.7811
S01_1423706	-0.0136547	0.0210067	0.5158
S01_1423709	-0.0136547	0.0210067	0.5158
S01_1430930	0.0477105	0.0712506	0.5032
S01_1432543	-0.0499912	0.0304473	0.1009
S01_1440384	-0.0293764	0.0225499	0.1929
S01_1440393	0.0564818	0.0420672	0.1796
S01_1448501	-0.0922405	0.214862	0.6678
S01_1448517	0.185625	0.434398	0.6692
S01_1448526	-0.169053	0.412783	0.6822
S01_1473690	-0.00730005	0.0206178	0.7234
S01_1473698	-0.00730005	0.0206178	0.7234
S01_1473699	-0.00730005	0.0206178	0.7234
S01_1479094	0.0282466	0.0355009	0.4264
S01_1479464	0.0295025	0.0356688	0.4083
S01_1490562	-0.015289	0.0461627	0.7406
S01_1490607	-0.00330316	0.0212436	0.8765
S01_1495255	0.041253	0.474322	0.9307
S01_1524194	0.242006	0.422511	0.5669
S01_1525730	0.0086076	0.160756	0.9573
S01_1525739	0.0107431	0.0368749	0.7708
S01_1525742	0.0230947	0.0394539	0.5584
S01_1525745	0.0242965	0.0348533	0.4859
S01_1525747	-0.0338281	0.0422608	0.4236
S01_1525750	-0.186718	0.214338	0.3839
S01_1532898	-0.0447281	0.0517878	0.3879
S01_1541169	-0.0474043	0.0276362	0.08655
S01_1562437	-0.0231828	0.0763164	0.7614
S01_1562451	0.0626713	0.0463839	0.1769
S01_1563138	0.0210713	0.0318772	0.5087
S01_1564192	-0.137754	0.430956	0.7493
S01_1566111	-0.00563701	0.0228496	0.8052
S01_1567241	-0.0802363	0.427925	0.8513
S01_1567252	-0.0488196	0.0281994	0.08367
S01_1576776	-0.00544695	0.0253028	0.8296
S01_1585069	-0.00262085	0.0228956	0.9089
S01_1585075	-0.00262085	0.0228956	0.9089
S01_1616772	0.00939652	0.0206608	0.6493
S01_1616775	0.0597741	0.0460516	0.1945
S01_1616776	0.043986	0.0403388	0.2757
S01_1616805	-0.0535812	0.0274524	0.0512
S01_1616844	0.0300942	0.0485651	0.5356
S01_1629569	0.0242872	0.0249054	0.3297
S01_1644442	0.0672341	0.0458437	0.1427
S01_1659050	0.592895	0.426706	0.1649
S01_1674298	-0.549144	0.429934	0.2018
S01_1674300	0.937777	0.48633	0.05406
S01_1676550	-0.191623	0.188637	0.3099
S01_1686280	0.171699	0.442676	0.6982
S01_1686301	-0.105416	0.428121	0.8055
S01_1696224	-0.356044	0.430086	0.4079
S01_1720523	-0.0543793	0.0247805	0.0284
S01_1727874	0.0088892	0.0214592	0.6788
S01_1727906	-0.0266083	0.0470121	0.5715
S01_1728433	-0.123542	0.123322	0.3167
S01_1728451	0.189608	0.241584	0.4327
S01_1774597	-0.105025	0.21059	0.6181
S01_1774619	0.00107394	0.0851046	0.9899
S01_1779327	-0.340438	0.409327	0.4057
S01_1779346	-0.0341117	0.027335	0.2123
S01_1781686	0.00102492	0.0211333	0.9613
S01_1784846	-0.223647	0.433548	0.6061
S01_1793130	0.01435	0.0654169	0.8264
S01_1793744	-0.00694978	0.427448	0.987
S01_1793760	0.0336179	0.102403	0.7427
S01_1793781	0.0349465	0.0632995	0.581
S01_1793824	0.104194	0.0985879	0.2908
S01_1793845	0.104194	0.0985879	0.2908
S01_1802636	0.0709792	0.046443	0.1267
S01_1802644	-0.300106	0.42704	0.4823
S01_1802645	0.137778	0.437081	0.7526
S01_1802654	0.520402	0.409919	0.2045
S01_1802703	0.0567212	0.0407392	0.1641
S01_1804157	-0.000636245	0.0201387	0.9748
S01_1808437	-0.0112272	0.0203424	0.5811
S01_1808440	-0.0112272	0.0203424	0.5811
S01_1808458	-0.0112272	0.0203424	0.5811
S01_1808461	-0.00286471	0.020571	0.8893
S01_1813259	0.00924448	0.0236424	0.6959
S01_1831051	0.589353	0.424186	0.165
S01_1831069	-0.734234	0.410882	0.07419
S01_1850875	0.0657864	0.0460298	0.1532
S01_1860154	0.375083	0.44194	0.3962
S01_1861134	0.0186623	0.0229947	0.4172
S01_1880194	0.0181691	0.0233195	0.4361
S01_1883244	-0.582858	0.430599	0.1761
S01_1883288	-0.0210278	0.0253557	0.4071
S01_1888513	-0.0104225	0.0229977	0.6505
S01_1917683	-0.480562	0.30475	0.1151
S01_1917786	0.0260372	0.0834491	0.7551
S01_1918642	0.0389431	0.0443652	0.3802
S01_1919781	-0.102387	0.414643	0.805
S01_1931778	-0.0447277	0.0378096	0.2371
S01_1931817	0.0740188	0.0533858	0.1659
S01_1933289	0.0224065	0.0337568	0.507
S01_1933373	-0.0657775	0.0515851	0.2025
S01_1951174	-0.0556427	0.0525511	0.2899
S01_1982156	0.0259874	0.0289631	0.3698
S01_1982181	0.0106598	0.0216718	0.6229
S01_1982188	-0.0556427	0.0525511	0.2899
S01_1989814	-0.163482	0.405993	0.6873
S01_2018848	-0.0469817	0.299369	0.8753
S01_2018960	-0.258966	0.243029	0.2868
S01_2030653	-0.0556427	0.0525511	0.2899
S01_2030781	0.331121	0.419029	0.4296
S01_2030790	0.622682	0.445078	0.1621
S01_2035599	-0.169053	0.412783	0.6822
S01_2035623	0.17136	0.420703	0.6838
S01_2048569	-0.0569648	0.0522181	0.2755
S01_2065662	0.375083	0.44194	0.3962
S01_2069125	0.0775001	0.0847389	0.3606
S01_2091958	0.00285611	0.0222906	0.8981
S01_2094464	0.541971	0.425091	0.2026
S01_2094543	0.26596	0.430463	0.5368
S01_2094545	0.260946	0.420376	0.5349
S01_2099569	-0.0327936	0.0456902	0.4731
S01_2108404	-0.00541166	0.0413782	0.896
S01_2114214	0.00137723	0.0232656	0.9528
S01_2114234	0.0131839	0.0296073	0.6562
S01_2114248	-0.0143367	0.046393	0.7574
S01_2124680	0.0365678	0.026335	0.1652
S01_2128052	-0.766326	0.43462	0.07812
S01_2128083	0.262908	0.429806	0.5409
S01_2143949	0.0196321	0.030275	0.5168
S01_2146747	-0.157424	0.420613	0.7083
S01_2151927	-0.455508	0.428038	0.2875
S01_2151940	0.0123664	0.0299936	0.6802
S01_2151954	-0.329014	0.413176	0.426
S01_2151960	-0.0921793	0.436816	0.8329
S01_2156822	-0.285797	0.298369	0.3383
S01_2156841	-0.00276758	0.426722	0.9948
S01_2156852	0.0170088	0.0300087	0.571
S01_2167415	0.00388132	0.0232691	0.8676
S01_2167448	-0.0234526	0.0492971	0.6343
S01_2199014	-0.566221	0.439074	0.1974
S01_2202606	0.0846416	0.158829	0.5942
S01_2239495	-0.0545507	0.0464302	0.2403
S01_2244128	-0.0526917	0.0463672	0.256
S01_2248131	0.0158735	0.0298322	0.5948
S01_2248132	0.0158735	0.0298322	0.5948
S01_2259313	0.0163775	0.0593926	0.7828
S01_2259333	0.0163775	0.0593926	0.7828
S01_2259358	-0.00946658	0.0545192	0.8622
S01_2259411	-0.00946658	0.0545192	0.8622
S01_2267926	-0.0879215	0.410687	0.8305
S01_2267943	1.04622	0.48281	0.03044
S01_2294719	0.00637217	0.0293605	0.8282
S01_2346476	-0.352456	0.115899	0.002409
S01_2346478	-0.352456	0.115899	0.002409
S01_2346553	0.00542374	0.112313	0.9615
S01_2346571	0.0389809	0.0901299	0.6655
S01_2346572	-0.00302565	0.074032	0.9674
S01_2346574	0.176001	0.129759	0.1752
S01_2353207	0.0381728	0.430271	0.9293
S01_2353233	0.0148815	0.0789557	0.8505
S01_2353267	-0.0623317	0.0523007	0.2336
S01_2375315	-0.449946	0.491082	0.3597
S01_2375320	0.400832	0.438852	0.3612
S01_2375342	0.0575852	0.0868994	0.5077
S01_2379679	0.541971	0.425091	0.2026
S01_2379683	0.135552	0.305129	0.6569
S01_2379689	0.429875	0.408834	0.2933
S01_2379709	-0.247927	0.478527	0.6045
S01_2379713	-0.168419	0.42384	0.6912
S01_2379727	-0.193085	0.435803	0.6578
S01_2381545	0.0376112	0.0360219	0.2966
S01_2382408	0.0206265	0.237161	0.9307
S01_2383504	0.134254	0.443335	0.7621
S01_2387123	-0.105416	0.428121	0.8055
S01_2392857	-0.0606223	0.0525287	0.2487
S01_2398525	-0.00881449	0.0273919	0.7477
S01_2407519	-0.566936	0.426447	0.184
S01_2407521	0.489333	0.423156	0.2478
S01_2407546	0.180574	0.422969	0.6695
S01_2410162	-0.82484	0.295072	0.005266
S01_2419992	-0.0540438	0.0277194	0.05145
S01_2419993	-0.0540438	0.0277194	0.05145
S01_2429113	-0.157424	0.420613	0.7083
S01_2436749	0.331121	0.419029	0.4296
S01_2444567	-0.00555038	0.0983295	0.955
S01_2444586	-0.0674043	0.119204	0.5719
S01_2444589	-0.0986005	0.111844	0.3782
S01_2457554	-0.209227	0.426014	0.6234
S01_2466651	0.0140566	0.0501099	0.7791
S01_2467045	0.000318766	0.0498781	0.9949
S01_2467126	0.002265	0.0494177	0.9635
S01_2469678	0.0191035	0.049229	0.698
S01_2470864	0.0577575	0.0666557	0.3864
S01_2484399	-0.037364	0.0478069	0.4346
S01_2484902	0.375083	0.44194	0.3962
S01_2484942	0.108692	0.431792	0.8013
S01_2491604	-0.0193955	0.0525482	0.7121
S01_2492396	0.500205	0.416646	0.2302
S01_2492419	0.429875	0.408834	0.2933
S01_2512557	-0.0610791	0.0503494	0.2253
S01_2522778	0.254031	0.4142	0.5398
S01_2522795	-0.0518983	0.0531634	0.3292
S01_2524476	-0.683323	0.293014	0.01986
S01_2545534	0.0187093	0.303803	0.9509
S01_2545887	0.0817584	0.434799	0.8509
S01_2545893	0.622682	0.445078	0.1621
S01_2548041	0.54856	0.482264	0.2556
S01_2548067	-0.316962	0.292494	0.2787
S01_2554816	0.0154362	0.0230875	0.5039
S01_2556848	0.00983875	0.0242344	0.6848
S01_2572523	0.0227395	0.0389186	0.5591
S01_2572524	0.11026	0.0680064	0.1052
S01_2582880	-0.219338	0.452957	0.6283
S01_2595645	0.0213394	0.30669	0.9445
S01_2595675	-0.501525	0.434879	0.249
S01_2601330	0.254915	0.294822	0.3874
S01_2601336	0.590973	0.42803	0.1676
S01_2609655	-0.411215	0.422473	0.3306
S01_2635925	-0.043566	0.0477213	0.3615
S01_2635934	-0.043566	0.0477213	0.3615
S01_2635984	0.119817	0.41926	0.7751
S01_2636019	0.107631	0.187949	0.567
S01_2642540	0.293913	0.406979	0.4703
S01_2642544	0.0122796	0.0483094	0.7994
S01_2643907	0.0635396	0.0429539	0.1393
S01_2643925	0.0635396	0.0429539	0.1393
S01_2658441	0.0259747	0.0218834	0.2355
S01_2658624	0.0290862	0.0218147	0.1827
S01_2664908	-0.243932	0.239644	0.3089
S01_2671719	-0.04927	0.0528565	0.3514
S01_2671723	-0.04927	0.0528565	0.3514
S01_2675367	-0.436452	0.431448	0.3119
S01_2675373	0.0398964	0.176931	0.8216
S01_2675379	-0.734234	0.410882	0.07419
S01_2675382	-0.169056	0.171194	0.3236
S01_2703546	-0.0457514	0.0516145	0.3756
S01_2703706	0.00570261	0.0234747	0.8081
S01_2703749	0.834965	0.451407	0.0646
S01_2703856	-0.400772	0.296486	0.1767
S01_2703890	-0.121884	0.423187	0.7734
S01_2713423	-0.010772	0.0229309	0.6386
S01_2714505	-0.0109502	0.0227679	0.6306
S01_2714767	-0.0105511	0.0235775	0.6546
S01_2717889	0.622682	0.445078	0.1621
S01_2717909	-0.000804998	0.0243814	0.9737
S01_2736044	-0.0871922	0.301189	0.7723
S01_2741052	0.511942	0.428181	0.2321
S01_2742238	-0.00687037	0.0337536	0.8387
S01_2742936	-0.0614817	0.0515976	0.2337
S01_2742938	0.00234807	0.0330082	0.9433
S01_2747755	-0.0961521	0.429266	0.8228
S01_2747781	-0.0529072	0.0512867	0.3025
S01_2747783	-0.0597403	0.0520749	0.2515
S01_2788895	0.0401784	0.0444269	0.366
S01_2791253	-0.0288303	0.0217246	0.1847
S01_2791262	-0.144326	0.21957	0.5111
S01_2796204	-0.141504	0.423559	0.7384
S01_2796436	-0.0456749	0.0527443	0.3867
S01_2796447	-0.217393	0.307466	0.4797
S01_2805445	-0.0478276	0.052111	0.3589
S01_2805880	-0.0316253	0.0472738	0.5036
S01_2815884	-0.209227	0.426014	0.6234
S01_2846039	-0.0524013	0.0505008	0.2996
S01_2848304	-0.0524013	0.0505008	0.2996
S01_2849562	0.0608589	0.0617098	0.3242
S01_2857968	-0.350653	0.41658	0.4001
S01_2865979	-0.164439	0.412459	0.6902
S01_2865985	0.0823072	0.475605	0.8626
S01_2865996	0.410826	0.409879	0.3164
S01_2866003	-0.635497	0.448317	0.1566
S01_2916938	-0.0761261	0.29966	0.7995
S01_2916984	-0.00434227	0.0314821	0.8903
S01_2917009	-0.00731393	0.0315617	0.8168
S01_2917015	-0.00731393	0.0315617	0.8168
S01_2917022	-0.00731393	0.0315617	0.8168
S01_2930217	-0.0448391	0.0286811	0.1182
S01_2936791	-0.137657	0.0844011	0.1032
S01_2936812	-0.137657	0.0844011	0.1032
S01_2936860	0.522001	0.301397	0.08354
S01_2936880	-0.291899	0.248361	0.2401
S01_2938824	-0.00585887	0.0501089	0.9069
S01_2938865	-0.00585887	0.0501089	0.9069
S01_2938869	-0.00585887	0.0501089	0.9069
S01_2938905	-0.0329767	0.0489844	0.5009
S01_2938913	-0.0329767	0.0489844	0.5009
S01_2940289	0.0401868	0.0561707	0.4745
S01_2955422	-0.00513929	0.03112	0.8689
S01_2964108	-0.345666	0.418322	0.4088
S01_2967144	-0.114307	0.306836	0.7096
S01_2970540	-0.221985	0.420536	0.5977
S01_2973034	0.0340162	0.0448412	0.4482
S01_2979405	0.00651664	0.0287286	0.8206
S01_2987606	0.0353533	0.159798	0.8249
S01_2987609	-0.111555	0.0761563	0.1432
S01_3007768	0.0804922	0.0883363	0.3624
S01_3015926	0.00562907	0.0275058	0.8379
S01_3015947	0.00394786	0.0263672	0.881
S01_3016249	0.218975	0.43276	0.613
S01_3016487	-0.000112981	0.0599859	0.9985
S01_3049692	-0.079207	0.436068	0.8559
S01_3051653	0.739525	0.435404	0.08968
S01_3051672	0.294676	0.212093	0.165
S01_3051683	-0.105416	0.428121	0.8055
S01_3051740	0.124533	0.0916436	0.1744
S01_3053310	0.0456513	0.0392327	0.2448
S01_3053328	0.119116	0.0948083	0.2092
S01_3082598	0.00690756	0.029574	0.8154
S01_3082640	-0.0555663	0.0510813	0.2769
S01_3085067	-0.000478585	0.0214142	0.9822
S01_3087150	0.00660366	0.0484932	0.8917
S01_3087158	0.017961	0.0229606	0.4342
S01_3092056	0.0146367	0.0275871	0.5958
S01_3092057	0.0146367	0.0275871	0.5958
S01_3094916	0.100807	0.422284	0.8114
S01_3098877	0.0282763	0.0421665	0.5026
S01_3104511	0.0128784	0.0433786	0.7666
S01_3104517	0.0128784	0.0433786	0.7666
S01_3104518	0.0350231	0.0907654	0.6997
S01_3104545	0.0350231	0.0907654	0.6997
S01_3104599	-0.0694318	0.073236	0.3433
S01_3106211	0.00169715	0.0206882	0.9346
S01_3106232	-0.00215073	0.0214233	0.92
S01_3124889	0.0106404	0.0189878	0.5753
S01_3152376	0.0314118	0.0257603	0.2229
S01_3152381	0.000506112	0.0251181	0.9839
S01_3152392	0.000506112	0.0251181	0.9839
S01_3152393	0.0216064	0.0431226	0.6164
S01_3152399	0.0354204	0.0356297	0.3204
S01_3152406	0.0200712	0.0506776	0.6921
S01_3168394	0.00800494	0.0354383	0.8213
S01_3168417	-8.76783e-06	0.0352884	0.9998
S01_3170425	0.197901	0.303001	0.5138
S01_3170442	-0.928761	0.429738	0.03088
S01_3170448	0.0199834	0.0373315	0.5925
S01_3170489	0.0207905	0.0373104	0.5775
S01_3170494	-0.0195164	0.0218454	0.3718
S01_3174392	0.831863	0.409983	0.04268
S01_3175193	0.00997085	0.0514923	0.8465
S01_3175195	0.124524	0.0930947	0.1813
S01_3175274	0.0260513	0.0369218	0.4806
S01_3175284	0.520402	0.409919	0.2045
S01_3175287	0.00705036	0.0231816	0.7611
S01_3175557	0.0797024	0.0908975	0.3808
S01_3178121	0.396624	0.423072	0.3487
S01_3178132	-0.118366	0.322764	0.7139
S01_3178145	0.541971	0.425091	0.2026
S01_3178153	0.53629	0.424589	0.2068
S01_3188649	0.141663	0.0896574	0.1144
S01_3193016	-0.00121057	0.0479855	0.9799
S01_3225993	0.0324517	0.0260537	0.2132
S01_3249860	0.0194381	0.0810043	0.8104
S01_3249861	-0.0280394	0.0846336	0.7405
S01_3255745	0.107302	0.0660153	0.1043
S01_3265422	-0.0108007	0.0324241	0.7391
S01_3283236	-0.00510359	0.0818085	0.9503
S01_3288875	-0.0100359	0.0244916	0.682
S01_3297876	0.108308	0.420861	0.797
S01_3297887	-0.204556	0.42784	0.6327
S01_3298098	0.721824	0.435209	0.09746
S01_3305116	-0.242135	0.431224	0.5746
S01_3312433	-0.608628	0.414309	0.1421
S01_3326816	0.00963672	0.02319	0.6778
S01_3352549	0.0492252	0.0845712	0.5606
S01_3352560	0.0497731	0.088117	0.5723
S01_3352570	0.0497731	0.088117	0.5723
S01_3354162	0.185625	0.434398	0.6692
S01_3354184	-0.199006	0.421813	0.6372
S01_3358855	0.0639327	0.0914764	0.4848
S01_3359861	0.0987813	0.0807238	0.2213
S01_3359906	0.194236	0.42943	0.6511
S01_3359911	0.0987813	0.0807238	0.2213
S01_3359932	-0.0188887	0.0384444	0.6233
S01_3384157	-0.00353868	0.0612146	0.9539
S01_3384184	-0.00353868	0.0612146	0.9539
S01_3398894	0.0476868	0.0440097	0.2788
S01_3412599	0.0171489	0.0414325	0.679
S01_3412604	0.0360518	0.0601074	0.5488
S01_3412615	0.0210104	0.0431484	0.6264
S01_3412619	-0.0184736	0.0443557	0.6771
S01_3430053	0.055333	0.0451455	0.2206
S01_3430057	0.055333	0.0451455	0.2206
S01_3430061	0.055333	0.0451455	0.2206
S01_3430073	0.055333	0.0451455	0.2206
S01_3430161	0.0100501	0.0358441	0.7792
S01_3430900	0.0198251	0.0490536	0.6862
S01_3430908	0.0431777	0.034617	0.2125
S01_3436248	0.00837378	0.0478382	0.8611
S01_3454595	0.0187412	0.0492346	0.7035
S01_3466697	0.0183908	0.0380799	0.6292
S01_3474100	-0.0190093	0.429463	0.9647
S01_3479169	0.0769645	0.378181	0.8388
S01_3479193	-0.832607	0.544741	0.1267
S01_3479195	0.620684	0.407417	0.1279
S01_3491937	0.0508555	0.0450272	0.2589
S01_3491976	-0.00542082	0.0540151	0.9201
S01_3508284	0.0318413	0.0354927	0.3698
S01_3513490	-0.0330864	0.048834	0.4982
S01_3525222	0.0277999	0.0484936	0.5666
S01_3535509	0.00733478	0.042146	0.8619
S01_3537211	0.017796	0.0420346	0.6721
S01_3537212	0.017796	0.0420346	0.6721
S01_3537223	0.017796	0.0420346	0.6721
S01_3540120	0.0585126	0.104022	0.5739
S01_3540122	0.0168049	0.0422211	0.6907
S01_3540174	0.0168049	0.0422211	0.6907
S01_3540203	0.0117122	0.0420518	0.7807
S01_3545750	0.0327387	0.042439	0.4406
S01_3545753	0.00307008	0.0316253	0.9227
S01_3546355	0.0380702	0.0228066	0.09533
S01_3546395	0.0360507	0.0229877	0.1171
S01_3547267	-0.183805	0.436721	0.6739
S01_3547781	0.0100044	0.0503389	0.8425
S01_3547784	0.0100044	0.0503389	0.8425
S01_3547842	0.0306316	0.025905	0.2373
S01_3547897	0.0306316	0.025905	0.2373
S01_3548652	0.0422371	0.0500693	0.3991
S01_3550705	0.0382645	0.0498985	0.4433
S01_3575265	0.0382519	0.299124	0.8983
S01_3575276	-0.462328	0.472935	0.3285
S01_3576748	-1.26207	0.405266	0.001888
S01_3577046	-0.00876566	0.0218796	0.6888
S01_3577047	0.0550807	0.0706752	0.4359
S01_3610894	0.396624	0.423072	0.3487
S01_3610928	0.216788	0.424733	0.6099
S01_3620429	-0.0119646	0.021173	0.5721
S01_3620454	-0.209227	0.426014	0.6234
S01_3665806	0.17101	0.0681306	0.0122
S01_3665808	0.0505859	0.0426388	0.2357
S01_3670552	-0.00212114	0.306089	0.9945
S01_3683422	0.541971	0.425091	0.2026
S01_3683444	-0.173055	0.43316	0.6896
S01_3691171	-0.0580679	0.414236	0.8885
S01_3692708	0.0762198	0.229235	0.7396
S01_3692788	0.137778	0.437081	0.7526
S01_3695716	0.450635	0.410332	0.2723
S01_3699664	0.186129	0.253558	0.4631
S01_3699682	0.375083	0.44194	0.3962
S01_3699715	0.396624	0.423072	0.3487
S01_3699721	-0.209227	0.426014	0.6234
S01_3700117	0.0297007	0.0266777	0.2658
S01_3700129	0.0297007	0.0266777	0.2658
S01_3700143	0.0297007	0.0266777	0.2658
S01_3705481	0.620684	0.407417	0.1279
S01_3706445	-0.0113725	0.0839405	0.8923
S01_3730074	-0.0687604	0.0482923	0.1548
S01_3730146	0.0290918	0.026091	0.2651
S01_3730683	0.0331624	0.0263607	0.2086
S01_3730724	0.0331624	0.0263607	0.2086
S01_3730726	0.0331624	0.0263607	0.2086
S01_3730732	0.0331624	0.0263607	0.2086
S01_3730734	0.0331624	0.0263607	0.2086
S01_3740412	-0.568824	0.41939	0.1753
S01_3740458	0.375083	0.44194	0.3962
S01_3740497	-0.106801	0.449721	0.8123
S01_3740755	-0.779074	0.433663	0.07267
S01_3740766	0.225318	0.205166	0.2723
S01_3761079	-0.349754	0.415601	0.4002
S01_3761094	0.0383027	0.424321	0.9281
S01_3761152	0.0235028	0.0282573	0.4057
S01_3761475	0.0324599	0.0284201	0.2536
S01_3776006	-0.146017	0.422742	0.7299
S01_3805129	0.0457878	0.427439	0.9147
S01_3819194	-0.501525	0.434879	0.249
S01_3819652	0.268145	0.212294	0.2068
S01_3819661	0.352852	0.295184	0.2322
S01_3819686	0.450635	0.410332	0.2723
S01_3819769	-0.333778	0.413926	0.4202
S01_3819997	0.0222901	0.0291835	0.4451
S01_3824415	0.0157997	0.040403	0.6958
S01_3840623	-0.0264135	0.0333106	0.428
S01_3840628	-0.0294489	0.0334238	0.3785
S01_3864996	-0.146017	0.422742	0.7299
S01_3865001	-0.211785	0.432703	0.6246
S01_3867742	0.0194448	0.0514882	0.7058
S01_3868480	0.0425938	0.0535813	0.4268
S01_3868486	0.0425938	0.0535813	0.4268
S01_3892691	0.01473	0.0244039	0.5462
S01_3892803	0.0344159	0.0410695	0.4022
S01_3893950	0.0352855	0.0507708	0.4872
S01_3893974	-0.0175371	0.0248041	0.4797
S01_3911952	0.375083	0.44194	0.3962
S01_3912938	-0.0156068	0.0252173	0.5361
S01_3912959	0.0421927	0.033674	0.2105
S01_3912960	0.046654	0.0336993	0.1665
S01_3912964	0.046654	0.0336993	0.1665
S01_3912998	-0.0342736	0.0281897	0.2243
S01_3913116	0.0295987	0.030396	0.3304
S01_3927867	0.0133851	0.0311855	0.6678
S01_3927877	0.0133851	0.0311855	0.6678
S01_3975955	-0.0219532	0.0224365	0.328
S01_3976012	0.111379	0.415792	0.7888
S01_3989240	-0.779074	0.433663	0.07267
S01_4010476	0.036814	0.0243697	0.1311
S01_4021117	-0.0131658	0.0230766	0.5684
S01_4026126	-0.0215447	0.0232364	0.354
S01_4026130	0.0317092	0.031045	0.3073
S01_4026285	-0.0102127	0.0394242	0.7956
S01_4032784	0.0309266	0.0314841	0.3262
S01_4033791	0.622682	0.445078	0.1621
S01_4044313	-0.169053	0.412783	0.6822
S01_4054510	0.00518359	0.0226266	0.8188
S01_4056264	-0.0677159	0.0301128	0.02471
S01_4056275	-0.146017	0.422742	0.7299
S01_4056394	-0.038199	0.0454102	0.4004
S01_4072299	0.141094	0.419311	0.7366
S01_4072338	0.102058	0.305389	0.7383
S01_4083292	-0.0255382	0.0243778	0.295
S01_4084449	0.00150129	0.024114	0.9504
S01_4111274	0.0326293	0.0937818	0.728
S01_4111298	0.0581323	0.0698865	0.4057
S01_4111307	-0.00819529	0.0453198	0.8565
S01_4124867	0.0371795	0.296851	0.9003
S01_4124871	0.0614029	0.421593	0.8842
S01_4124885	0.185625	0.434398	0.6692
S01_4138938	-0.0160737	0.0281558	0.5682
S01_4151366	-0.00698565	0.0214419	0.7446
S01_4151503	-0.00819009	0.0217669	0.7068
S01_4151506	-0.0120868	0.0285314	0.6719
S01_4151519	-0.0120868	0.0285314	0.6719
S01_4153403	0.031497	0.0260926	0.2276
S01_4157293	-0.0157563	0.0241772	0.5147
S01_4181786	0.0639349	0.0451825	0.1573
S01_4181790	0.0639349	0.0451825	0.1573
S01_4181799	-0.0449012	0.115688	0.698
S01_4181843	-0.00915813	0.028798	0.7505
S01_4196235	0.00478281	0.0429603	0.9114
S01_4204705	0.375083	0.44194	0.3962
S01_4223440	-0.00874241	0.0338372	0.7962
S01_4227933	-0.0173447	0.0341138	0.6112
S01_4228024	-0.0125134	0.0347612	0.7189
S01_4228053	0.35181	0.42498	0.4079
S01_4267462	0.0196671	0.021793	0.367
S01_4267631	0.0176487	0.0218016	0.4184
S01_4276060	0.171699	0.442676	0.6982
S01_4277398	-0.0213641	0.0338355	0.5279
S01_4287752	-0.0348755	0.286265	0.9031
S01_4291896	-0.00540816	0.0226232	0.8111
S01_4324704	0.125736	0.094222	0.1823
S01_4324762	-0.223647	0.433548	0.6061
S01_4332567	-0.555039	0.429869	0.1969
S01_4332922	-0.0194728	0.432377	0.9641
S01_4336062	-0.114206	0.416732	0.7841
S01_4353412	0.0255882	0.121797	0.8336
S01_4353422	-0.0179961	0.0227521	0.4291
S01_4353519	-0.0357533	0.0494024	0.4694
S01_4364342	0.0488197	0.035575	0.1702
S01_4379672	0.119817	0.41926	0.7751
S01_4398949	0.0432977	0.0871157	0.6193
S01_4398977	-0.00234433	0.0925476	0.9798
S01_4401071	-0.211155	0.2419	0.3829
S01_4401418	-0.133119	0.319055	0.6766
S01_4401493	0.0134739	0.0256857	0.6
S01_4428573	-0.164447	0.311492	0.5976
S01_4451991	0.0595569	0.0394139	0.131
S01_4452039	0.0595569	0.0394139	0.131
S01_4453071	0.0479064	0.0385912	0.2147
S01_4453128	0.0572703	0.0393867	0.1462
S01_4453130	0.0572703	0.0393867	0.1462
S01_4467138	0.0719945	0.44032	0.8701
S01_4467225	0.293913	0.406979	0.4703
S01_4472706	0.00503817	0.0532674	0.9247
S01_4473097	0.00503817	0.0532674	0.9247
S01_4473181	-0.00250527	0.0525795	0.962
S01_4477223	-0.252083	0.173543	0.1466
S01_4529007	0.01336	0.438745	0.9757
S01_4529027	0.400173	0.432109	0.3546
S01_4539377	-0.685439	0.423832	0.1061
S01_4555685	-0.333778	0.413926	0.4202
S01_4555698	0.0881181	0.410715	0.8302
S01_4556670	0.923935	0.418142	0.02732
S01_4556701	-0.396094	0.472362	0.4019
S01_4556702	-0.208391	0.210621	0.3227
S01_4582057	0.0191161	0.0234621	0.4154
S01_4582066	0.0191161	0.0234621	0.4154
S01_4583308	0.138706	0.303085	0.6473
S01_4583408	0.0052002	0.0542024	0.9236
S01_4589542	0.0125824	0.410756	0.9756
S01_4589602	-0.506222	0.41799	0.2261
S01_4589853	-0.384307	0.416678	0.3566
S01_4593013	0.00246404	0.427086	0.9954
S01_4622244	0.354389	0.296263	0.2319
S01_4622278	-0.227754	0.214019	0.2875
S01_4622283	0.417602	0.41592	0.3156
S01_4632781	-0.00513306	0.0308996	0.8681
S01_4632850	0.0868644	0.0964069	0.3678
S01_4632889	0.0868644	0.0964069	0.3678
S01_4638717	-0.0137819	0.0310998	0.6577
S01_4638823	0.400173	0.432109	0.3546
S01_4660909	-0.00539686	0.03022	0.8583
S01_4660910	0.0021823	0.0300112	0.942
S01_4666097	0.0511937	0.0794094	0.5193
S01_4666098	0.0511937	0.0794094	0.5193
S01_4666100	0.0511937	0.0794094	0.5193
S01_4666101	0.0511937	0.0794094	0.5193
S01_4717356	0.294676	0.212093	0.165
S01_4727319	-0.00268334	0.0457837	0.9533
S01_4762053	0.0114896	0.0499921	0.8183
S01_4762079	0.02024	0.0241229	0.4016
S01_4763759	-0.116646	0.420833	0.7817
S01_4763789	0.0657848	0.235147	0.7797
S01_4771812	-0.211785	0.432703	0.6246
S01_4771823	0.254031	0.4142	0.5398
S01_4773830	0.0238223	0.0237057	0.3151
S01_4784588	0.0125425	0.0259435	0.6289
S01_4798746	-0.757129	0.4142	0.06781
S01_4853162	-0.0334983	0.0607511	0.5815
S01_4853163	0.0093053	0.0275609	0.7357
S01_4853167	-0.0599054	0.0679044	0.3778
S01_4853188	0.0790027	0.0712905	0.268
S01_4853197	0.0171621	0.0228643	0.453
S01_4853201	0.0102853	0.0325671	0.7522
S01_4861088	0.0151474	0.0225854	0.5026
S01_4883046	-0.053698	0.097833	0.5832
S01_4887737	0.0149118	0.0242793	0.5392
S01_4887738	0.0149118	0.0242793	0.5392
S01_4891500	0.254031	0.4142	0.5398
S01_4896247	0.216788	0.424733	0.6099
S01_4897133	0.0181166	0.0241897	0.454
S01_4897216	0.256604	0.151892	0.09141
S01_4897219	0.210471	0.121512	0.08351
S01_4902950	0.499222	0.422359	0.2374
S01_4950332	0.0179588	0.0241782	0.4578
S01_4960223	0.0293492	0.194433	0.88
S01_4960224	-0.0440169	0.0403307	0.2753
S01_4960227	-0.00888475	0.035255	0.8011
S01_4960735	0.276943	0.298912	0.3544
S01_4975378	-0.0285787	0.0241106	0.2361
S01_4975382	-0.0145475	0.0547869	0.7906
S01_4975388	-0.081262	0.0780125	0.2978
S01_4975392	-0.00781382	0.0336724	0.8165
S01_4975405	-0.00821136	0.0330492	0.8038
S01_4989821	-0.00711186	0.0268709	0.7913
S01_4990009	-0.209227	0.426014	0.6234
S01_5021424	0.541971	0.425091	0.2026
S01_5022511	-0.00904864	0.0448426	0.8401
S01_5029170	-0.685439	0.423832	0.1061
S01_5034543	0.356678	0.408552	0.3828
S01_5060932	0.260537	0.434298	0.5487
S01_5063918	-0.734234	0.410882	0.07419
S01_5064792	-0.00848933	0.0273846	0.7566
S01_5072737	0.124222	0.0849475	0.1439
S01_5072779	-0.0207867	0.0279362	0.457
S01_5072808	-0.0207867	0.0279362	0.457
S01_5073572	-0.00703171	0.0270211	0.7947
S01_5073573	-0.00703171	0.0270211	0.7947
S01_5080038	0.541971	0.425091	0.2026
S01_5084357	-0.0193847	0.0278488	0.4865
S01_5084379	-0.0193847	0.0278488	0.4865
S01_5084387	-0.0193847	0.0278488	0.4865
S01_5084925	-0.0176065	0.0279654	0.5291
S01_5087951	-0.0250112	0.0266226	0.3477
S01_5091694	0.0742708	0.297738	0.8031
S01_5111700	0.00398276	0.149537	0.9788
S01_5111785	-0.169053	0.412783	0.6822
S01_5120860	0.0324108	0.0457581	0.4789
S01_5120884	-0.0262671	0.0473916	0.5795
S01_5124344	-0.0945909	0.429677	0.8258
S01_5125907	-0.0711499	0.0953464	0.4557
S01_5130171	0.128463	0.0872686	0.1413
S01_5130194	-0.0629854	0.164545	0.7019
S01_5177273	0.0451092	0.03998	0.2594
S01_5181256	0.00494482	0.0319963	0.8772
S01_5183348	0.0725057	0.0869868	0.4047
S01_5184174	0.582601	0.433999	0.1797
S01_5211922	0.0553121	0.0402966	0.1701
S01_5214700	0.0519044	0.0621684	0.4039
S01_5214701	0.0519044	0.0621684	0.4039
S01_5215615	0.0739256	0.085636	0.3882
S01_5238606	0.0224745	0.0613626	0.7142
S01_5240911	-0.0617801	0.417864	0.8825
S01_5256973	0.311653	0.422825	0.4612
S01_5265634	0.781894	0.424131	0.0655
S01_5287619	0.298015	0.444535	0.5027
S01_5291643	-0.0774913	0.0806481	0.3368
S01_5312698	0.0385908	0.0832561	0.6431
S01_5312742	0.0385908	0.0832561	0.6431
S01_5319525	-0.0234255	0.0394128	0.5524
S01_5321355	-0.411215	0.422473	0.3306
S01_5323245	-0.0697913	0.134752	0.6046
S01_5346629	0.0431799	0.0785992	0.5829
S01_5379283	0.0610898	0.14292	0.6691
S01_5379288	-0.161515	0.172525	0.3494
S01_5379518	0.0769645	0.378181	0.8388
S01_5384477	-0.275952	0.420988	0.5123
S01_5384498	-0.488555	0.417042	0.2416
S01_5386704	0.0635048	0.0372554	0.08853
S01_5395320	-0.02262	0.0170287	0.1843
S01_5395322	-0.0049332	0.0343075	0.8857
S01_5395331	-0.02262	0.0170287	0.1843
S01_5399786	0.0499551	0.0830891	0.5478
S01_5399817	0.0397282	0.0384678	0.3019
S01_5408755	0.031918	0.0354815	0.3685
S01_5416463	0.0573878	0.0788298	0.4668
S01_5420787	-0.350995	0.418942	0.4023
S01_5424855	0.0400084	0.0364432	0.2725
S01_5443198	0.307094	0.141808	0.03054
S01_5443219	-0.0196853	0.128282	0.8781
S01_5443221	-0.0708098	0.115879	0.5413
S01_5449953	0.0336831	0.0269476	0.2116
S01_5454070	0.0411366	0.0259671	0.1134
S01_5454777	0.0367495	0.0265159	0.166
S01_5454778	0.0367495	0.0265159	0.166
S01_5458763	0.0351503	0.0283401	0.2151
S01_5461112	0.207878	0.302192	0.4916
S01_5461124	-0.146017	0.422742	0.7299
S01_5479047	0.019559	0.0250197	0.4345
S01_5483465	0.137778	0.437081	0.7526
S01_5483533	0.0336283	0.0260658	0.1973
S01_5487599	0.0725057	0.0869868	0.4047
S01_5487653	0.031361	0.0272883	0.2507
S01_5491250	-0.396309	0.294403	0.1785
S01_5525630	0.0237967	0.0769608	0.7572
S01_5529929	0.0725057	0.0869868	0.4047
S01_5534923	0.0290932	0.0783846	0.7106
S01_5559034	-0.0123435	0.420215	0.9766
S01_5564332	0.582601	0.433999	0.1797
S01_5573337	0.175676	0.291445	0.5468
S01_5573376	-0.464573	0.307845	0.1315
S01_5604881	-0.352659	0.412528	0.3928
S01_5604889	-0.00335244	0.417975	0.9936
S01_5638093	-0.00694978	0.427448	0.987
S01_5649350	0.497913	0.420152	0.2362
S01_5650198	-0.0617801	0.417864	0.8825
S01_5651562	0.0713249	0.301947	0.8133
S01_5666314	-0.0179566	0.03097	0.5622
S01_5713873	-0.310448	0.422355	0.4625
S01_5716159	-8.93094e-05	0.0271815	0.9974
S01_5730741	0.00613158	0.026695	0.8184
S01_5730775	0.00613158	0.026695	0.8184
S01_5752415	-0.333778	0.413926	0.4202
S01_5757191	-0.00133427	0.0266987	0.9602
S01_5767427	0.00967056	0.0274021	0.7242
S01_5767460	0.00850144	0.0274782	0.7571
S01_5776252	-0.315651	0.244915	0.1977
S01_5776328	0.0217921	0.0244614	0.3732
S01_5776550	-0.0617801	0.417864	0.8825
S01_5776563	0.739525	0.435404	0.08968
S01_5776955	0.329624	0.479175	0.4916
S01_5813372	0.101397	0.0866045	0.2419
S01_5816896	0.0436694	0.0721882	0.5453
S01_5819720	-0.319088	0.426143	0.4541
S01_5833750	0.127853	0.11836	0.2803
S01_5833754	0.0406566	0.0292595	0.1649
S01_5833762	0.127853	0.11836	0.2803
S01_5838557	-0.0547243	0.0688165	0.4266
S01_5838580	0.0574439	0.0539769	0.2874
S01_5841694	0.114733	0.0827848	0.166
S01_5858813	-0.832607	0.544741	0.1267
S01_5870828	-0.000330159	0.0546325	0.9952
S01_5870840	0.589353	0.424186	0.165
S01_5870899	-0.734234	0.410882	0.07419
S01_5871086	0.00323098	0.0539738	0.9523
S01_5871325	-0.164439	0.412459	0.6902
S01_5871354	-0.310448	0.422355	0.4625
S01_5886759	-0.049161	0.0285146	0.08495
S01_5886778	-0.049161	0.0285146	0.08495
S01_5891538	0.0125824	0.410756	0.9756
S01_5891569	-0.562964	0.304992	0.06516
S01_5891586	-0.41032	0.435282	0.346
S01_5891909	0.0209737	0.0236673	0.3757
S01_5891927	0.0300928	0.0228621	0.1883
S01_5891963	-0.00125786	0.0530087	0.9811
S01_5904459	0.019825	0.0522547	0.7045
S01_5913647	-0.177973	0.301661	0.5553
S01_5913742	0.038068	0.0245723	0.1216
S01_5934338	0.937777	0.48633	0.05406
S01_5934350	0.145733	0.429634	0.7345
S01_5956546	-0.109241	0.302211	0.7178
S01_5956572	-0.0656537	0.104398	0.5295
S01_5962262	0.0521517	0.0389339	0.1807
S01_5966911	-0.455508	0.428038	0.2875
S01_5972870	0.0200777	0.0352203	0.5687
S01_5979734	-1.26207	0.405266	0.001888
S01_5980574	-0.0155113	0.0533247	0.7712
S01_5995534	-0.247657	0.249029	0.3202
S01_5995603	-0.113855	0.431066	0.7917
S01_5995642	-0.00928565	0.0541072	0.8638
S01_6020388	-0.0128437	0.0540804	0.8123
S01_6023375	-0.00928565	0.0541072	0.8638
S01_6023378	-0.0292652	0.306795	0.924
S01_6023385	-0.00928565	0.0541072	0.8638
S01_6023413	-0.00928565	0.0541072	0.8638
S01_6035274	0.589353	0.424186	0.165
S01_6035284	0.108394	0.212366	0.6099
S01_6035317	0.137778	0.437081	0.7526
S01_6035360	0.994661	0.415816	0.01691
S01_6047607	0.0160734	0.0218702	0.4625
S01_6047664	0.0816345	0.0549438	0.1376
S01_6048463	-0.0284976	0.0240574	0.2364
S01_6064908	-0.0459297	0.0427058	0.2824
S01_6064925	-0.0459297	0.0427058	0.2824
S01_6064954	-0.0459297	0.0427058	0.2824
S01_6098761	0.0395162	0.0241245	0.1017
S01_6098764	0.0395162	0.0241245	0.1017
S01_6098847	0.037414	0.0233833	0.1099
S01_6115375	-0.928761	0.429738	0.03088
S01_6115428	0.53629	0.424589	0.2068
S01_6127280	-0.0141577	0.0380439	0.7099
S01_6127281	-0.0141577	0.0380439	0.7099
S01_6135068	0.082351	0.0532262	0.1221
S01_6156663	-0.832607	0.544741	0.1267
S01_6159700	0.387232	0.415229	0.3512
S01_6187703	0.0838187	0.480231	0.8615
S01_6187893	0.0125216	0.035893	0.7273
S01_6187897	0.0125216	0.035893	0.7273
S01_6190343	0.0251218	0.0278274	0.3668
S01_6190364	0.0225706	0.0278353	0.4176
S01_6220463	0.00712687	0.0421326	0.8657
S01_6220493	-0.0104409	0.0438288	0.8118
S01_6220494	0.088561	0.0442528	0.04559
S01_6220503	0.00712687	0.0421326	0.8657
S01_6220510	0.00712687	0.0421326	0.8657
S01_6228289	-0.00062288	0.0558182	0.9911
S01_6228583	-0.0140071	0.0554255	0.8005
S01_6254696	0.0346684	0.0233199	0.1374
S01_6255087	0.244475	0.141112	0.08344
S01_6255091	-0.0108263	0.0388919	0.7808
S01_6255126	-0.0108263	0.0388919	0.7808
S01_6260760	0.0571515	0.0350538	0.1033
S01_6260763	0.0571515	0.0350538	0.1033
S01_6274779	0.0278611	0.0340282	0.4131
S01_6277092	-0.0245042	0.0239871	0.3072
S01_6280012	0.100945	0.0535265	0.05955
S01_6285712	-0.209227	0.426014	0.6234
S01_6300641	-0.0537904	0.0305636	0.07867
S01_6301420	0.0383859	0.116004	0.7408
S01_6301440	0.0383859	0.116004	0.7408
S01_6321895	0.0134771	0.0316121	0.6699
S01_6321928	0.0134771	0.0316121	0.6699
S01_6321958	0.0578822	0.0305193	0.05812
S01_6321979	0.0578822	0.0305193	0.05812
S01_6322830	0.0434981	0.0307403	0.1573
S01_6326623	-0.00916552	0.0379095	0.809
S01_6326626	-0.0207744	0.0632621	0.7427
S01_6327994	0.0479396	0.0312403	0.1252
S01_6327998	0.260537	0.434298	0.5487
S01_6328349	0.0524277	0.0311918	0.09306
S01_6330941	0.0479396	0.0312403	0.1252
S01_6331820	0.0312652	0.0433245	0.4706
S01_6331840	0.0312652	0.0433245	0.4706
S01_6331848	0.019797	0.0346836	0.5682
S01_6335989	0.254031	0.4142	0.5398
S01_6362702	0.0567385	0.0435695	0.1931
S01_6363304	0.026574	0.0249314	0.2867
S01_6370443	0.0433796	0.0457632	0.3434
S01_6370444	0.0183056	0.028192	0.5163
S01_6370445	0.0246249	0.0251306	0.3273
S01_6370446	-0.00752516	0.0459413	0.8699
S01_6370456	0.00758711	0.0256999	0.7679
S01_6379411	0.0233786	0.0236839	0.3238
S01_6379438	-0.0309239	0.044735	0.4895
S01_6388412	0.0394041	0.023947	0.1001
S01_6404074	0.00369789	0.0244422	0.8798
S01_6404128	0.254031	0.4142	0.5398
S01_6406601	0.00957002	0.189613	0.9598
S01_6406620	-0.340438	0.409327	0.4057
S01_6415373	0.0789179	0.0539056	0.1435
S01_6440398	-0.0299726	0.0325129	0.3568
S01_6440400	-0.0230261	0.0661283	0.7277
S01_6440419	-0.0230261	0.0661283	0.7277
S01_6457070	-0.0087453	0.0345114	0.8
S01_6458589	0.541971	0.425091	0.2026
S01_6466438	0.369406	0.416423	0.3752
S01_6466442	0.129185	0.319656	0.6862
S01_6468502	0.00512305	0.0240782	0.8315
S01_6468616	0.0508439	0.0391923	0.1948
S01_6472179	0.375083	0.44194	0.3962
S01_6474712	-4.0582e-05	0.0235198	0.9986
S01_6474713	-0.00704998	0.0638116	0.912
S01_6475881	0.437456	0.444338	0.3251
S01_6475888	-0.757129	0.4142	0.06781
S01_6475895	0.332262	0.307321	0.2798
S01_6475897	-0.183805	0.436721	0.6739
S01_6481481	0.00773487	0.0247701	0.7549
S01_6481486	-0.0107425	0.0357632	0.7639
S01_6481533	-0.00880176	0.0347097	0.7999
S01_6485610	0.0161946	0.0289341	0.5758
S01_6514813	-0.0126323	0.0352666	0.7203
S01_6567598	0.0421172	0.0752123	0.5756
S01_6572198	0.0132003	0.0808022	0.8703
S01_6574871	-0.333778	0.413926	0.4202
S01_6574882	0.03907	0.0843809	0.6434
S01_6575226	-0.00227211	0.0248574	0.9272
S01_6610094	-0.0184022	0.0507256	0.7168
S01_6615869	-0.529692	0.419325	0.2068
S01_6615881	-0.0682558	0.311096	0.8264
S01_6615883	0.0891765	0.407142	0.8267
S01_6615895	1.40946	0.426232	0.0009716
S01_6622397	0.00256909	0.0257458	0.9205
S01_6622398	0.00256909	0.0257458	0.9205
S01_6622402	0.00256909	0.0257458	0.9205
S01_6628175	-0.0370373	0.030457	0.2242
S01_6628198	-0.0370373	0.030457	0.2242
S01_6628199	-0.0370373	0.030457	0.2242
S01_6628202	-0.0370373	0.030457	0.2242
S01_6633196	0.0106133	0.0298306	0.7221
S01_6635856	0.000273181	0.0304478	0.9928
S01_6644187	-0.0185605	0.0299897	0.5361
S01_6644328	-0.0185651	0.0486234	0.7027
S01_6644393	0.108692	0.431792	0.8013
S01_6644397	0.152732	0.417713	0.7147
S01_6647921	0.042105	0.0409001	0.3035
S01_6662175	-0.0111071	0.0314948	0.7244
S01_6662508	-0.0187879	0.0311306	0.5463
S01_6662527	-0.0187879	0.0311306	0.5463
S01_6667976	-0.0209279	0.0314525	0.5059
S01_6667983	-0.0209279	0.0314525	0.5059
S01_6667985	-0.0209279	0.0314525	0.5059
S01_6668297	0.00614836	0.0271246	0.8207
S01_6668303	0.00614836	0.0271246	0.8207
S01_6675294	0.57841	0.409672	0.1582
S01_6675527	0.0390907	0.0387364	0.3131
S01_6675533	-0.184481	0.429725	0.6678
S01_6706775	0.0150025	0.0239994	0.532
S01_6707475	0.0181481	0.0399712	0.6499
S01_6707533	-0.00555286	0.0313082	0.8593
S01_6711663	0.0709065	0.0836161	0.3966
S01_6711665	-0.928761	0.429738	0.03088
S01_6731963	0.00944175	0.0238565	0.6923
S01_6751287	0.311653	0.422825	0.4612
S01_6752145	-0.00687961	0.0309176	0.824
S01_6752828	0.0509004	0.193326	0.7924
S01_6762615	-0.0869173	0.054903	0.1137
S01_6762623	-0.0869173	0.054903	0.1137
S01_6764089	-0.0212286	0.0786189	0.7872
S01_6773123	-0.314818	0.409479	0.4421
S01_6773138	-0.00648182	0.0313143	0.8361
S01_6777212	0.0144638	0.0348462	0.6782
S01_6777263	0.0121434	0.0348906	0.7279
S01_6786179	-0.0712915	0.0494392	0.1496
S01_6803722	-0.00568135	0.031575	0.8572
S01_6810019	0.0586854	0.0898671	0.5139
S01_6831412	0.00515579	0.0324762	0.8739
S01_6832550	0.012507	0.0312463	0.689
S01_6832559	0.012507	0.0312463	0.689
S01_6832593	0.012507	0.0312463	0.689
S01_6835708	0.00937658	0.0309107	0.7617
S01_6845861	-0.00453156	0.0309622	0.8837
S01_6846228	-0.116646	0.420833	0.7817
S01_6866214	-0.0164076	0.0333882	0.6232
S01_6867783	-0.00775988	0.0293508	0.7915
S01_6867812	-0.00313733	0.0290187	0.9139
S01_6874684	-0.00885966	0.0301111	0.7686
S01_6874769	-0.0109548	0.0301222	0.7162
S01_6875121	-0.00919805	0.0281434	0.7439
S01_6876497	-0.00300685	0.0230509	0.8962
S01_6883963	-0.00688155	0.0544363	0.8994
S01_6911815	0.0224608	0.0239766	0.3491
S01_6916580	0.0359932	0.0304516	0.2374
S01_6916582	0.0243769	0.0399465	0.5418
S01_6916595	0.0619228	0.0841819	0.4621
S01_6924532	0.0425457	0.41583	0.9185
S01_6928246	0.0265304	0.0459151	0.5635
S01_6932777	-0.0544588	0.0472198	0.249
S01_6932799	0.0186305	0.0806918	0.8174
S01_6933989	-0.0367138	0.0638976	0.5657
S01_6943850	0.0308691	0.303858	0.9191
S01_6943878	-0.302703	0.43504	0.4867
S01_6947281	0.331476	0.432139	0.4432
S01_6947285	0.646089	0.42037	0.1246
S01_6947294	0.232546	0.297865	0.4351
S01_6947300	0.158873	0.211769	0.4533
S01_6947304	-0.01824	0.0524224	0.7279
S01_6947312	-0.617288	0.427653	0.1492
S01_6947319	0.152732	0.417713	0.7147
S01_6947322	0.152732	0.417713	0.7147
S01_6970859	-0.075205	0.425793	0.8598
S01_6970861	-0.146017	0.422742	0.7299
S01_6971094	1.10307	0.429795	0.01039
S01_6971101	0.942912	0.302299	0.001857
S01_6971145	0.412213	0.435625	0.3442
S01_6971207	-0.0129458	0.13233	0.9221
S01_6975837	0.103729	0.283693	0.7147
S01_6985574	-0.333778	0.413926	0.4202
S01_6985660	-0.0378322	0.419978	0.9282
S01_6985681	0.582601	0.433999	0.1797
S01_6985685	-0.102387	0.414643	0.805
S01_6992232	0.0172215	0.0756821	0.82
S01_6993980	0.0192014	0.0781367	0.8059
S01_6994074	-0.0152372	0.0750301	0.8391
S01_7002097	0.0196989	0.0822268	0.8107
S01_7002105	0.0196989	0.0822268	0.8107
S01_7016631	-0.00186539	0.0259245	0.9426
S01_7018743	0.0566813	0.0785846	0.4709
S01_7025771	-0.00448245	0.0246848	0.8559
S01_7025961	0.00784217	0.0307593	0.7988
S01_7025972	0.00784217	0.0307593	0.7988
S01_7025985	0.00784217	0.0307593	0.7988
S01_7026562	-0.412935	0.431631	0.3389
S01_7026568	-0.00946626	0.0252744	0.7081
S01_7026583	-0.00946626	0.0252744	0.7081
S01_7028373	0.0112613	0.0490929	0.8186
S01_7035530	-0.494936	0.416248	0.2347
S01_7054487	0.120993	0.0853262	0.1564
S01_7055604	-0.0945909	0.429677	0.8258
S01_7055626	0.570402	0.47239	0.2275
S01_7055632	0.133896	0.319524	0.6753
S01_7061278	-0.0148974	0.0236951	0.5297
S01_7061279	-0.00808126	0.0484232	0.8675
S01_7061281	-0.00808126	0.0484232	0.8675
S01_7061282	-0.00808126	0.0484232	0.8675
S01_7071410	-0.0192598	0.0403636	0.6333
S01_7071417	-0.0192598	0.0403636	0.6333
S01_7083696	-0.016603	0.0476662	0.7277
S01_7087073	-0.162223	0.308398	0.599
S01_7087078	-0.698829	0.43244	0.1064
S01_7087578	-0.0241459	0.0471715	0.6088
S01_7094221	-0.00329183	0.0318873	0.9178
S01_7094555	-0.0159196	0.0484589	0.7426
S01_7094613	0.0114123	0.0400915	0.776
S01_7094614	0.0114123	0.0400915	0.776
S01_7094617	0.0114123	0.0400915	0.776
S01_7096528	-0.0161069	0.0483508	0.7391
S01_7099277	-0.0178471	0.0270166	0.509
S01_7112394	-0.0123535	0.0269382	0.6466
S01_7115787	-0.0170842	0.0261812	0.5142
S01_7145014	0.0718307	0.0843961	0.3949
S01_7160961	-0.0384741	0.0478587	0.4216
S01_7160962	-0.0242749	0.024749	0.3269
S01_7160963	-0.0200058	0.0243609	0.4117
S01_7160964	0.0598148	0.0391741	0.1271
S01_7164200	-0.257087	0.435585	0.5552
S01_7165899	0.400056	0.305356	0.1904
S01_7165916	-0.278695	0.192139	0.1472
S01_7167281	0.134254	0.443335	0.7621
S01_7172351	0.00332865	0.0213771	0.8763
S01_7172475	-0.0983884	0.434092	0.8207
S01_7180960	0.0143725	0.0225926	0.5248
S01_7181053	0.0199861	0.0225694	0.376
S01_7181285	-0.810561	0.429524	0.05939
S01_7194330	-0.0175171	0.044841	0.6961
S01_7196808	0.471868	0.210608	0.02524
S01_7206778	0.410599	0.433553	0.3438
S01_7206812	-0.049924	0.301654	0.8686
S01_7215867	0.450635	0.410332	0.2723
S01_7218007	0.251242	0.294216	0.3933
S01_7218026	-0.568824	0.41939	0.1753
S01_7218321	0.396624	0.423072	0.3487
S01_7224787	0.0197054	0.0341945	0.5645
S01_7236924	-0.0172469	0.0339434	0.6115
S01_7236945	-0.0335995	0.0274808	0.2217
S01_7236946	-0.032177	0.0286454	0.2615
S01_7252181	0.0083227	0.0258857	0.7479
S01_7269083	-0.0337791	0.0436949	0.4396
S01_7271053	-0.00272007	0.026537	0.9184
S01_7271058	-0.0251632	0.0315532	0.4253
S01_7271084	-0.00524348	0.0262306	0.8416
S01_7271149	0.00948824	0.0214092	0.6577
S01_7282251	0.00888704	0.0426176	0.8349
S01_7282252	0.0515884	0.0304306	0.09028
S01_7282257	0.0150528	0.0446944	0.7363
S01_7282263	-0.00953512	0.0227288	0.6749
S01_7282264	-0.0329194	0.0494464	0.5057
S01_7282265	-0.00299249	0.038777	0.9385
S01_7282268	0.00437114	0.0648482	0.9463
S01_7282271	-0.0497399	0.0246389	0.04373
S01_7282272	-0.0022439	0.0338558	0.9472
S01_7282282	0.000936058	0.0308935	0.9758
S01_7282287	-0.0196661	0.0558476	0.7248
S01_7282293	0.00350026	0.0575538	0.9515
S01_7282296	-0.0342789	0.0226783	0.1309
S01_7282435	0.0483146	0.0371965	0.1942
S01_7282439	-0.00597254	0.0423629	0.8879
S01_7282441	0.00139576	0.0151266	0.9265
S01_7282449	0.0286503	0.0335293	0.393
S01_7282489	-0.00472224	0.0244851	0.8471
S01_7283756	-0.00387537	0.0574294	0.9462
S01_7283761	0.00180972	0.0372667	0.9613
S01_7283773	0.0052846	0.0477868	0.912
S01_7287140	-0.0996423	0.0580035	0.08608
S01_7287148	-0.0283209	0.0373699	0.4487
S01_7287166	-0.046693	0.0268978	0.08283
S01_7287183	0.0216141	0.0300675	0.4724
S01_7287184	-0.00658181	0.0334245	0.8439
S01_7287186	-0.014138	0.0191575	0.4607
S01_7301892	-0.0195959	0.020894	0.3485
S01_7312839	0.0145963	0.297942	0.9609
S01_7336238	-0.00585998	0.0314329	0.8521
S01_7342582	-0.0205727	0.027988	0.4625
S01_7351628	-0.000524213	0.0313536	0.9867
S01_7364479	0.0168832	0.08214	0.8372
S01_7376171	0.0106932	0.022127	0.629
S01_7384309	-0.0207035	0.0314874	0.511
S01_7384958	-0.024246	0.0331371	0.4645
S01_7384959	-0.024246	0.0331371	0.4645
S01_7393626	0.000300987	0.0250815	0.9904
S01_7393627	0.00448907	0.0252705	0.859
S01_7405035	-0.0230992	0.0311336	0.4583
S01_7405340	-0.01294	0.0311856	0.6783
S01_7412935	-0.0158307	0.0327098	0.6285
S01_7412936	-0.02065	0.0332291	0.5344
S01_7412937	-0.0158307	0.0327098	0.6285
S01_7412938	0.227938	0.190034	0.2306
S01_7450067	0.0817584	0.434799	0.8509
S01_7461115	-0.030518	0.0325609	0.3488
S01_7480427	-0.0183711	0.0310321	0.554
S01_7480464	0.00166018	0.0656766	0.9798
S01_7480480	-0.0283385	0.031455	0.3678
S01_7480548	0.216796	0.130292	0.09639
S01_7480552	0.216796	0.130292	0.09639
S01_7480578	0.216796	0.130292	0.09639
S01_7480593	0.216796	0.130292	0.09639
S01_7489245	-0.0337707	0.0441835	0.4448
S01_7494326	-0.0190093	0.429463	0.9647
S01_7494337	0.0335266	0.0459157	0.4654
S01_7498702	0.536781	0.4281	0.2101
S01_7507989	-0.035817	0.032045	0.2639
S01_7507994	-0.035817	0.032045	0.2639
S01_7516398	-0.0267647	0.0327512	0.414
S01_7516400	0.0515982	0.300589	0.8637
S01_7534469	0.375083	0.44194	0.3962
S01_7540164	0.354361	0.300196	0.2381
S01_7546562	0.0224008	0.050613	0.6581
S01_7570544	0.000465929	0.0263498	0.9859
S01_7570558	0.0833218	0.0804692	0.3007
S01_7570559	0.0833218	0.0804692	0.3007
S01_7570564	0.000677028	0.0263704	0.9795
S01_7570969	0.044933	0.0397806	0.2589
S01_7571963	-0.345666	0.418322	0.4088
S01_7572011	0.0531482	0.0438085	0.2253
S01_7572196	-0.0548762	0.030825	0.07529
S01_7572223	-0.0371721	0.0294964	0.2078
S01_7572713	-0.0240897	0.0317741	0.4485
S01_7592814	-0.00226825	0.054379	0.9667
S01_7598252	-0.0278229	0.0275252	0.3123
S01_7637200	-0.0192393	0.0240021	0.423
S01_7650941	0.0540303	0.0773053	0.4847
S01_7650948	0.0540303	0.0773053	0.4847
S01_7650961	-0.00834338	0.0549917	0.8794
S01_7650968	0.0540303	0.0773053	0.4847
S01_7650988	0.0645266	0.0735992	0.3808
S01_7652418	-0.0221242	0.0241865	0.3605
S01_7658303	0.050868	0.0825105	0.5377
S01_7682483	0.0433247	0.0232791	0.06297
S01_7731357	0.0609699	0.0434178	0.1605
S01_7738894	0.0375198	0.0352667	0.2876
S01_7765236	-0.197694	0.412793	0.6321
S01_7765273	-0.182331	0.428177	0.6703
S01_7765407	-0.0473672	0.0281811	0.09306
S01_7767354	0.013935	0.0514112	0.7864
S01_7784920	-0.0236958	0.0537301	0.6593
S01_7784945	-0.0236958	0.0537301	0.6593
S01_7808984	-0.0390648	0.0348566	0.2626
S01_7809017	-0.036166	0.0346552	0.2969
S01_7809072	-0.0405594	0.0350061	0.2468
S01_7823834	-0.0418542	0.0480888	0.3843
S01_7824403	0.0645419	0.0840069	0.4425
S01_7824431	-0.0227282	0.0540231	0.674
S01_7824489	-0.45792	0.426384	0.2831
S01_7824512	0.291203	0.417767	0.4859
S01_7834829	0.388937	0.415013	0.3489
S01_7834866	-0.00167156	0.0435964	0.9694
S01_7849279	0.0262162	0.0531784	0.6221
S01_7849280	0.0262162	0.0531784	0.6221
S01_7849283	0.0262162	0.0531784	0.6221
S01_7849284	0.0262162	0.0531784	0.6221
S01_7858933	0.261766	0.304893	0.3908
S01_7859029	0.0198018	0.0521615	0.7043
S01_7871812	0.715071	0.432858	0.0988
S01_7871828	0.0891765	0.407142	0.8267
S01_7873961	-0.0225415	0.0717074	0.7533
S01_7873989	-0.0225415	0.0717074	0.7533
S01_7877031	-0.02847	0.0440647	0.5183
S01_7877034	-0.0144378	0.0538629	0.7887
S01_7877036	0.00607225	0.0349162	0.862
S01_7877039	0.070367	0.0978316	0.4721
S01_7877052	-0.00820762	0.0673425	0.903
S01_7877053	0.0812706	0.0569544	0.1539
S01_7877062	0.0133869	0.0403544	0.7401
S01_7877065	0.0186334	0.0478839	0.6972
S01_7877070	0.012928	0.0374385	0.7299
S01_7877078	0.0369786	0.0384908	0.3369
S01_7877079	0.080161	0.0400208	0.0454
S01_7877082	-0.106784	0.0452502	0.01844
S01_7877085	0.0605222	0.0345591	0.08016
S01_7883553	-0.106801	0.449721	0.8123
S01_7883564	-0.00830977	0.0397766	0.8346
S01_7891441	-0.106801	0.449721	0.8123
S01_7891459	-0.116646	0.420833	0.7817
S01_7891523	0.0597978	0.0447241	0.1815
S01_7891869	-0.215836	0.318826	0.4986
S01_7893113	-0.333778	0.413926	0.4202
S01_7910947	-0.0284591	0.030698	0.3541
S01_7910948	-0.0773235	0.0583622	0.1855
S01_7910949	-0.0226116	0.0722456	0.7543
S01_7910950	-0.012395	0.0251582	0.6223
S01_7910951	-0.009925	0.0243011	0.683
S01_7910956	-0.0097837	0.0432813	0.8212
S01_7910957	-0.0337064	0.0284533	0.2364
S01_7910963	0.0408524	0.0251628	0.1047
S01_7910964	-0.0513454	0.0445716	0.2496
S01_7933122	0.376611	0.419326	0.3693
S01_7933132	-0.0945909	0.429677	0.8258
S01_7933847	-0.333778	0.413926	0.4202
S01_7933955	-0.247927	0.478527	0.6045
S01_7952080	-0.612857	0.297011	0.03929
S01_7953525	0.0643721	0.0791416	0.4162
S01_7957436	0.38666	0.301586	0.2001
S01_7957592	0.0628642	0.0805924	0.4355
S01_7957613	-0.0379856	0.0249493	0.1281
S01_7957954	-0.025085	0.0291153	0.3891
S01_7997138	-0.114206	0.416732	0.7841
S01_7999484	-0.0423851	0.0362295	0.2423
S01_7999488	-0.00701721	0.0250982	0.7798
S01_7999493	-0.00701721	0.0250982	0.7798
S01_7999507	-0.00701721	0.0250982	0.7798
S01_7999522	-0.0100494	0.0250717	0.6886
S01_8016749	-0.00976489	0.0551834	0.8596
S01_8017524	-0.0174698	0.0245947	0.4777
S01_8017654	-0.0247218	0.0355944	0.4875
S01_8029194	-0.0449746	0.053307	0.399
S01_8029318	-0.0427506	0.0519596	0.4108
S01_8029321	-0.0427506	0.0519596	0.4108
S01_8034364	0.254031	0.4142	0.5398
S01_8034444	-0.367117	0.205441	0.07419
S01_8034459	-0.0378322	0.419978	0.9282
S01_8036537	-0.832607	0.544741	0.1267
S01_8082153	-0.00479318	0.0368622	0.8966
S01_8082168	-0.0215289	0.0282691	0.4465
S01_8089497	0.0118566	0.0560559	0.8325
S01_8089506	-0.0131899	0.0748616	0.8602
S01_8089512	0.0209995	0.069084	0.7612
S01_8089519	0.0114705	0.0182705	0.5302
S01_8089520	0.00459	0.0247297	0.8528
S01_8089574	0.0275211	0.0255827	0.2822
S01_8090848	-0.00850425	0.0198043	0.6677
S01_8090862	-0.00850425	0.0198043	0.6677
S01_8090863	-0.0255418	0.0632091	0.6862
S01_8090882	-0.00850425	0.0198043	0.6677
S01_8090917	0.00563745	0.027264	0.8362
S01_8090948	-0.0389195	0.0173774	0.0253
S01_8090953	-0.038823	0.017384	0.02572
S01_8090954	-0.038823	0.017384	0.02572
S01_8091011	0.010095	0.0169601	0.5518
S01_8091038	0.0108313	0.0169637	0.5233
S01_8091083	-0.00995662	0.0173681	0.5666
S01_8091086	-0.00995662	0.0173681	0.5666
S01_8091379	0.0298572	0.0498527	0.5493
S01_8091729	-0.00792344	0.0190674	0.6778
S01_8091743	-0.02193	0.0272211	0.4206
S01_8091744	-0.00619531	0.0378435	0.87
S01_8091772	-0.0245708	0.0515402	0.6336
S01_8091830	-0.000951365	0.019158	0.9604
S01_8091836	-0.000308674	0.0191518	0.9871
S01_8098805	0.194575	0.242629	0.4227
S01_8099230	-0.514487	0.442639	0.2453
S01_8099319	0.0288666	0.0529101	0.5855
S01_8099556	-0.0547388	0.0257713	0.03387
S01_8099563	-0.06109	0.0460391	0.1848
S01_8099594	0.324954	0.107965	0.002669
S01_8116290	-0.026186	0.0392238	0.5045
S01_8116296	-0.026186	0.0392238	0.5045
S01_8131980	-0.0377061	0.0246699	0.1267
S01_8138113	0.589353	0.424186	0.165
S01_8150500	0.0481507	0.0517282	0.3521
S01_8166448	-0.00143566	0.0407657	0.9719
S01_8166499	-0.00143566	0.0407657	0.9719
S01_8180514	-0.325663	0.424856	0.4435
S01_8188210	0.0561689	0.0522552	0.2826
S01_8192852	-0.0439983	0.0286223	0.1245
S01_8192861	-0.0272425	0.0485117	0.5745
S01_8192965	-0.00309143	0.0840478	0.9707
S01_8193008	-0.0291232	0.436816	0.9469
S01_8193017	-0.268458	0.300695	0.3721
S01_8200522	0.0110255	0.0452785	0.8077
S01_8200526	0.0110255	0.0452785	0.8077
S01_8200527	0.0110255	0.0452785	0.8077
S01_8200528	0.0110255	0.0452785	0.8077
S01_8200531	0.0110255	0.0452785	0.8077
S01_8200542	-0.0204742	0.048215	0.6712
S01_8216257	0.0345358	0.102699	0.7367
S01_8216258	0.0345358	0.102699	0.7367
S01_8216296	0.0345358	0.102699	0.7367
S01_8216302	0.0345358	0.102699	0.7367
S01_8248314	-0.00570739	0.0238206	0.8107
S01_8254890	-0.00830797	0.0234694	0.7234
S01_8282255	0.311693	0.412772	0.4503
S01_8285766	0.00950348	0.0283392	0.7374
S01_8289758	0.0344288	0.0444532	0.4388
S01_8328011	0.652387	0.429465	0.129
S01_8328046	-0.09388	0.420431	0.8233
S01_8333068	-0.0353026	0.0254576	0.1658
S01_8341116	-0.367117	0.205441	0.07419
S01_8341179	-0.0415707	0.4403	0.9248
S01_8364018	0.081677	0.414761	0.8439
S01_8369766	-0.0194728	0.432377	0.9641
S01_8388152	-0.0327253	0.025402	0.1979
S01_8388223	-0.032684	0.0254084	0.1986
S01_8388469	-0.016605	0.0250131	0.5069
S01_8404246	-0.00621536	0.0238173	0.7942
S01_8404256	-0.00702965	0.0241714	0.7712
S01_8407353	-0.278604	0.194732	0.1528
S01_8422171	-0.0094618	0.100141	0.9247
S01_8422183	-0.0096074	0.0386389	0.8037
S01_8422187	0.0256263	0.0364432	0.4821
S01_8422188	0.0121866	0.0427939	0.7759
S01_8422190	0.030218	0.060944	0.6201
S01_8422192	0.0998603	0.0371952	0.007358
S01_8422198	-0.0386761	0.0778167	0.6193
S01_8422200	0.00589087	0.0358477	0.8695
S01_8422203	-0.00643064	0.0474141	0.8921
S01_8422218	-0.0965052	0.0621835	0.1209
S01_8442853	-0.0119561	0.0245828	0.6268
S01_8442937	0.0441237	0.107316	0.681
S01_8486002	0.0475995	0.0375163	0.2048
S01_8503620	-0.0116945	0.0245645	0.6341
S01_8506459	0.0308476	0.05085	0.5442
S01_8509698	-0.0176089	0.0241034	0.4652
S01_8510955	0.23531	0.432975	0.5869
S01_8530190	0.0125824	0.410756	0.9756
S01_8530280	-0.110124	0.298315	0.7121
S01_8530454	-0.635497	0.448317	0.1566
S01_8538850	0.0640912	0.051952	0.2176
S01_8556541	-0.0878017	0.0553826	0.1131
S01_8561494	0.0206575	0.0288939	0.4748
S01_8561527	0.0649237	0.0615714	0.2919
S01_8562858	0.00406655	0.0312188	0.8964
S01_8562872	-0.488555	0.417042	0.2416
S01_8566664	0.0247247	0.0540386	0.6474
S01_8566696	0.515596	0.429937	0.2307
S01_8566712	-0.0758843	0.1451	0.6011
S01_8568675	0.53629	0.424589	0.2068
S01_8568701	-0.766326	0.43462	0.07812
S01_8569705	-0.181664	0.418337	0.6642
S01_8578107	0.0367187	0.0529785	0.4884
S01_8609166	0.622682	0.445078	0.1621
S01_8615666	-0.247927	0.478527	0.6045
S01_8623640	0.424948	0.425103	0.3177
S01_8634890	0.0165852	0.0301116	0.5819
S01_8688013	0.0218995	0.0542394	0.6865
S01_8688028	0.033969	0.0504566	0.5009
S01_8692769	0.0118073	0.0225297	0.6003
S01_8718561	-0.453616	0.299074	0.1296
S01_8734670	0.0204821	0.0282518	0.4686
S01_8739934	0.0151076	0.0300311	0.615
S01_8745464	0.0184109	0.0284223	0.5173
S01_8745478	0.0184109	0.0284223	0.5173
S01_8745610	-0.295963	0.313935	0.346
S01_8745667	-0.333778	0.413926	0.4202
S01_8756547	0.0151076	0.0300311	0.615
S01_8756557	0.618532	0.419053	0.1402
S01_8757548	-0.0110514	0.0279199	0.6923
S01_8757551	0.00753024	0.0284981	0.7916
S01_8757647	0.00808306	0.029283	0.7826
S01_8777243	0.0117098	0.0567781	0.8366
S01_8781716	0.254031	0.4142	0.5398
S01_8781748	0.396624	0.423072	0.3487
S01_8782831	0.0210605	0.0291377	0.4699
S01_8782833	0.0210605	0.0291377	0.4699
S01_8782834	0.0210605	0.0291377	0.4699
S01_8816782	0.00599844	0.0285138	0.8334
S01_8819520	-0.0113657	0.0382302	0.7663
S01_8819523	-0.0113657	0.0382302	0.7663
S01_8819524	-0.0113657	0.0382302	0.7663
S01_8824023	0.0264969	0.0263524	0.3149
S01_8824068	0.0472247	0.034455	0.1708
S01_8838784	0.0261768	0.0549167	0.6337
S01_8853824	-0.199006	0.421813	0.6372
S01_8853906	0.012172	0.0579946	0.8338
S01_8853970	0.286346	0.432577	0.5081
S01_8865542	-0.00571817	0.037003	0.8772
S01_8869174	-0.0174592	0.0374814	0.6414
S01_8870059	0.141094	0.419311	0.7366
S01_8877105	-0.157424	0.420613	0.7083
S01_8877596	0.0632769	0.422948	0.8811
S01_8878088	-0.199229	0.420241	0.6355
S01_8878142	0.0425457	0.41583	0.9185
S01_8878162	0.0367187	0.0529785	0.4884
S01_8882002	0.145733	0.429634	0.7345
S01_8893118	0.0384568	0.0523721	0.4629
S01_8917452	0.0327722	0.0322406	0.3096
S01_8940718	0.0445697	0.0455759	0.3283
S01_8972471	0.0525342	0.0501663	0.2952
S01_8972474	0.00544907	0.0372221	0.8836
S01_8977496	0.0519192	0.0485783	0.2854
S01_8977535	-0.162099	0.247223	0.5122
S01_8977546	-0.110497	0.296387	0.7094
S01_8990005	0.040787	0.0516063	0.4295
S01_8999225	0.040787	0.0516063	0.4295
S01_9022658	0.0091221	0.0369932	0.8053
S01_9039856	0.0272384	0.0325372	0.4027
S01_9046623	-0.832607	0.544741	0.1267
S01_9074873	0.0349334	0.0381455	0.36
S01_9074885	0.026974	0.0327084	0.4097
S01_9074926	-0.0351617	0.0498736	0.4809
S01_9074981	0.0324391	0.0377731	0.3906
S01_9074990	0.199886	0.422465	0.6362
S01_9088963	0.311653	0.422825	0.4612
S01_9089938	0.0307562	0.0379247	0.4175
S01_9092597	0.298015	0.444535	0.5027
S01_9108360	-0.319055	0.429794	0.458
S01_9116341	-0.119545	0.161984	0.4607
S01_9116360	-0.00935043	0.0338798	0.7826
S01_9130383	-0.214061	0.414326	0.6055
S01_9142567	-0.537217	0.477022	0.2603
S01_9142592	-0.41032	0.435282	0.346
S01_9142595	0.0719945	0.44032	0.8701
S01_9153303	-0.0750982	0.297631	0.8008
S01_9153367	-0.146017	0.422742	0.7299
S01_9155794	0.0307562	0.0379247	0.4175
S01_9164957	-0.0592935	0.0513745	0.2487
S01_9175333	0.0623821	0.0648503	0.3363
S01_9175349	0.0382678	0.0444558	0.3895
S01_9175360	-0.0506151	0.048924	0.3011
S01_9175366	0.0865529	0.0789494	0.2732
S01_9175371	-0.0794427	0.0346632	0.02209
S01_9175382	0.00363727	0.0400181	0.9276
S01_9266772	-0.195279	0.425516	0.6464
S01_9287448	-0.0352239	0.0501618	0.4827
S01_9290612	-0.0323116	0.0394803	0.4133
S01_9298484	0.17286	0.425996	0.685
S01_9298558	-0.164439	0.412459	0.6902
S01_9353210	-0.0277081	0.0240386	0.2493
S01_9353836	0.0530635	0.0307936	0.08511
S01_9355382	-0.00276151	0.0231728	0.9052
S01_9366714	0.00117318	0.176297	0.9947
S01_9373671	0.0223027	0.0268874	0.407
S01_9384325	-0.0143712	0.0476748	0.7631
S01_9384327	-0.024475	0.0239221	0.3065
S01_9384329	-0.024475	0.0239221	0.3065
S01_9391550	-0.0153185	0.0479662	0.7495
S01_9391553	-0.00794297	0.0235959	0.7365
S01_9412963	0.0282851	0.0248238	0.2547
S01_9417112	0.0120942	0.0353105	0.732
S01_9418499	0.02592	0.0289805	0.3713
S01_9418543	0.0283594	0.0239877	0.2373
S01_9418607	0.028704	0.0249459	0.2501
S01_9418857	0.0342199	0.0238487	0.1516
S01_9418912	0.0286753	0.0238663	0.2298
S01_9429919	0.0381384	0.0541735	0.4816
S01_9430671	0.0087997	0.0175375	0.6159
S01_9437274	0.0253147	0.0306787	0.4094
S01_9447542	-0.438957	0.424912	0.3018
S01_9459479	-0.0432352	0.0408156	0.2897
S01_9468823	-0.0317893	0.0488649	0.5155
S01_9485528	-0.0245925	0.0363951	0.4994
S01_9490393	0.0053264	0.097937	0.9566
S01_9490397	-0.0128312	0.0276742	0.643
S01_9490419	0.0295529	0.0389864	0.4486
S01_9490423	-0.0841907	0.109502	0.4421
S01_9490424	-0.0117732	0.0285897	0.6806
S01_9512757	-0.0378322	0.419978	0.9282
S01_9559206	-0.0532833	0.296408	0.8574
S01_9570563	-0.0199011	0.0453822	0.6611
S01_9570763	-0.169053	0.412783	0.6822
S01_9579622	0.0390451	0.0219927	0.07609
S01_9580957	-0.0185062	0.0356097	0.6034
S01_9582233	-0.0225104	0.02643	0.3946
S01_9606610	-0.00794986	0.0211842	0.7075
S01_9621498	0.0339177	0.417884	0.9353
S01_9621504	-0.0346626	0.0366498	0.3445
S01_9628447	-0.0163288	0.0454398	0.7194
S01_9630628	-0.0225587	0.0464718	0.6275
S01_9630643	-0.0222456	0.0496997	0.6545
S01_9670395	-0.0266127	0.035474	0.4533
S01_9673632	-0.0171332	0.0360756	0.6349
S01_9673646	-0.00987892	0.0251889	0.695
S01_9675969	-0.0203036	0.125045	0.871
S01_9682525	0.0177857	0.0511376	0.7281
S01_9687538	0.0350384	0.0439319	0.4253
S01_9687593	-0.396094	0.472362	0.4019
S01_9687595	0.0123065	0.421386	0.9767
S01_9688438	0.0121164	0.042224	0.7742
S01_9693263	-0.00198092	0.0299726	0.9473
S01_9693266	-0.00198092	0.0299726	0.9473
S01_9693283	-0.00198092	0.0299726	0.9473
S01_9693284	-2.95443e-05	0.0299241	0.9992
S01_9693766	-0.0090392	0.024997	0.7177
S01_9693783	-0.0090392	0.024997	0.7177
S01_9693825	-0.0272351	0.0366067	0.457
S01_9697355	-0.00593086	0.0246996	0.8103
S01_9711721	-0.0414353	0.0427642	0.3328
S01_9711723	-0.00461986	0.0326934	0.8876
S01_9711728	-0.0838888	0.0554615	0.1307
S01_9711730	0.0839651	0.0517131	0.1047
S01_9711731	0.0053196	0.0537524	0.9212
S01_9711734	-0.00901919	0.0567649	0.8738
S01_9711737	-0.029764	0.029271	0.3094
S01_9711738	0.0376464	0.0485239	0.438
S01_9711742	0.0891809	0.0505346	0.07786
S01_9711744	-0.0171922	0.0473053	0.7163
S01_9711749	-0.0035365	0.0278922	0.8991
S01_9711753	0.0351801	0.0380627	0.3555
S01_9711755	0.0912373	0.0878266	0.2991
S01_9711767	0.0309997	0.0823989	0.7068
S01_9711773	-0.0078447	0.0349784	0.8226
S01_9720360	-0.104925	0.0703408	0.136
S01_9733196	-0.0205302	0.0452661	0.6502
S01_9733238	-0.0269669	0.0490283	0.5824
S01_9745643	-0.0177296	0.0497203	0.7215
S01_9745644	0.0149657	0.0281087	0.5945
S01_9745673	-0.0177296	0.0497203	0.7215
S01_9745693	-0.0177296	0.0497203	0.7215
S01_9747369	0.0306799	0.0273701	0.2625
S01_9751016	1.10307	0.429795	0.01039
S01_9756192	-0.0220267	0.0543369	0.6853
S01_9760052	0.0116587	0.0249892	0.6409
S01_9787511	-0.0176255	0.0438918	0.6881
S01_9787524	-0.0658256	0.0404861	0.1042
S01_9787600	-0.0101756	0.194678	0.9583
S01_9802414	0.0161341	0.0273269	0.555
S01_9802464	-0.0177526	0.0500785	0.723
S01_9803189	-0.01796	0.0502802	0.721
S01_9811576	0.0226714	0.0263788	0.3903
S01_9811596	0.00941299	0.0267929	0.7254
S01_9813521	-0.0128676	0.0482835	0.7899
S01_9818537	0.00583039	0.0375513	0.8766
S01_9821422	0.0247084	0.0289746	0.394
S01_9821428	0.0236034	0.0289059	0.4143
S01_9821458	0.0231778	0.0287766	0.4207
S01_9821527	0.0134647	0.0293037	0.646
S01_9822856	0.650258	0.422284	0.1239
S01_9822902	0.0225142	0.0296485	0.4478
S01_9824764	-0.0612089	0.425826	0.8857
S01_9824814	0.0208465	0.0296522	0.4822
S01_9829158	0.000766585	0.0199639	0.9694
S01_9829198	-0.00398166	0.0199645	0.842
S01_9833983	0.00444332	0.0244237	0.8557
S01_9837955	0.00956526	0.0233022	0.6815
S01_9837970	0.00956526	0.0233022	0.6815
S01_9838068	0.0122588	0.0239219	0.6084
S01_9838081	0.0122588	0.0239219	0.6084
S01_9838084	0.0122588	0.0239219	0.6084
S01_9851359	-0.0111855	0.24513	0.9636
S01_9852631	-0.0114764	0.0478665	0.8106
S01_9852634	-0.0170984	0.0256283	0.5048
S01_9877012	0.0588928	0.0451551	0.1924
S01_9890807	-0.0902537	0.10155	0.3743
S01_9894068	-0.100646	0.198859	0.6129
S01_9894076	-0.0264299	0.0246231	0.2833
S01_9897451	-0.09388	0.420431	0.8233
S01_9899220	0.0395238	0.437376	0.928
S01_9899356	0.0187519	0.0332301	0.5727
S01_9903613	-0.204556	0.42784	0.6327
S01_9910921	-0.0816559	0.0500113	0.1028
S01_9926427	0.0610123	0.0449168	0.1746
S01_9955699	-0.0307503	0.0789997	0.6972
S01_9961534	-0.0258446	0.0254762	0.3106
S01_9961643	-0.0200658	0.0250502	0.4233
S01_9964197	-0.0286378	0.0237367	0.2279
S01_9970731	0.0179301	0.0199055	0.3679
S01_9970748	0.0269622	0.0204254	0.1871
S01_9990520	-0.0583102	0.0231459	0.01189
S01_9991070	-0.315733	0.420173	0.4525
S01_10000617	0.57841	0.409672	0.1582
S01_10009992	0.274712	0.422969	0.5161
S01_10020871	0.00727	0.0179251	0.6851
S01_10029021	0.0604466	0.0451359	0.1808
S01_10035688	0.00364038	0.0238622	0.8788
S01_10073564	0.0284875	0.0513247	0.579
S01_10083393	0.0346712	0.0250466	0.1665
S01_10083401	0.0346712	0.0250466	0.1665
S01_10088019	-0.0171294	0.059523	0.7736
S01_10088021	0.0420703	0.0243326	0.08407
S01_10088033	-0.0171294	0.059523	0.7736
S01_10112760	-0.21125	0.415904	0.6116
S01_10112793	-0.239814	0.2112	0.2564
S01_10112810	-0.258124	0.434912	0.553
S01_10124431	-0.0795359	0.081898	0.3317
S01_10125249	-0.00255859	0.0388501	0.9475
S01_10146011	-0.0291447	0.024495	0.2344
S01_10146026	-0.0233987	0.0242485	0.3348
S01_10146035	-0.028441	0.0244709	0.2454
S01_10177068	-0.832607	0.544741	0.1267
S01_10177074	0.0381728	0.430271	0.9293
S01_10179872	-0.685439	0.423832	0.1061
S01_10180966	0.242776	0.448183	0.5881
S01_10182251	-0.0212942	0.0250964	0.3963
S01_10182262	-0.0212942	0.0250964	0.3963
S01_10182269	-0.0212942	0.0250964	0.3963
S01_10184765	-0.0110909	0.023725	0.6402
S01_10184802	-0.0110909	0.023725	0.6402
S01_10190656	0.104179	0.0739071	0.1589
S01_10190660	0.0525668	0.0419653	0.2106
S01_10190662	-0.00384175	0.0537798	0.9431
S01_10190671	0.00163209	0.0485483	0.9732
S01_10190681	0.0860028	0.0505873	0.08937
S01_10190692	-0.00203456	0.0467531	0.9653
S01_10190699	-0.112414	0.0669124	0.09322
S01_10190709	-0.13233	0.121997	0.2783
S01_10190711	0.0374545	0.150625	0.8037
S01_10190714	0.0282256	0.0319886	0.3778
S01_10199285	-0.0070426	0.0190724	0.712
S01_10199689	-0.0238347	0.0242118	0.3251
S01_10199713	-0.0265817	0.024361	0.2754
S01_10201661	0.294676	0.212093	0.165
S01_10201692	0.185625	0.434398	0.6692
S01_10203419	1.13261	0.414334	0.006357
S01_10203421	-0.138173	0.307971	0.6538
S01_10205016	-0.00822156	0.0470448	0.8613
S01_10229161	-0.0563685	0.422934	0.894
S01_10233674	-0.00473975	0.0243472	0.8457
S01_10248973	0.0879573	0.0635365	0.1665
S01_10276800	0.212108	0.24419	0.3852
S01_10277282	-0.1658	0.471551	0.7252
S01_10277291	1.38164	0.442594	0.001841
S01_10277314	-0.488555	0.417042	0.2416
S01_10277323	0.542672	0.307368	0.07773
S01_10303866	-0.211785	0.432703	0.6246
S01_10324423	-0.0287308	0.417287	0.9451
S01_10380113	-0.0408892	0.0239333	0.08781
S01_10381228	-0.0385692	0.0248365	0.1207
S01_10392442	-0.0168782	0.0282366	0.5501
S01_10410434	0.0403386	0.0847417	0.6341
S01_10410477	-0.0658428	0.415294	0.8741
S01_10438187	-0.0347409	0.0236499	0.1421
S01_10464888	-0.638748	0.304214	0.03597
S01_10465151	-0.0207203	0.0262369	0.4298
S01_10465508	-0.146017	0.422742	0.7299
S01_10465511	0.429875	0.408834	0.2933
S01_10465514	-0.928761	0.429738	0.03088
S01_10465660	-0.0372949	0.0243435	0.1258
S01_10465661	-0.0366608	0.0243643	0.1327
S01_10465781	-0.00522482	0.0296011	0.8599
S01_10466530	0.045495	0.0438847	0.3001
S01_10479791	0.0126585	0.0292071	0.6648
S01_10479792	0.0330874	0.0275849	0.2306
S01_10479797	-0.0278833	0.0226914	0.2194
S01_10490156	-0.0342282	0.023482	0.1452
S01_10508686	0.0201216	0.0611326	0.7421
S01_10527616	0.0164676	0.0296485	0.5787
S01_10548385	0.0358533	0.0225633	0.1123
S01_10560035	0.0753468	0.0931975	0.419
S01_10560046	-0.00284639	0.0473379	0.9521
S01_10560083	0.0339554	0.0650588	0.6018
S01_10560094	0.0339554	0.0650588	0.6018
S01_10560128	0.0339554	0.0650588	0.6018
S01_10570362	-0.0945909	0.429677	0.8258
S01_10570883	-0.014575	0.0235646	0.5364
S01_10570910	-0.0329319	0.0234243	0.16
S01_10578045	0.0060867	0.0310848	0.8448
S01_10578046	0.0060867	0.0310848	0.8448
S01_10578081	0.0196027	0.0313423	0.5318
S01_10578095	0.00905676	0.024846	0.7155
S01_10588435	0.0279258	0.0266332	0.2946
S01_10589819	0.0237772	0.0266244	0.372
S01_10607120	-0.0341912	0.051763	0.509
S01_10607137	0.0183251	0.0277912	0.5098
S01_10607230	0.00973633	0.0266309	0.7147
S01_10622307	-0.0109994	0.0240977	0.6481
S01_10634198	0.0649368	0.305183	0.8315
S01_10636406	0.0180791	0.0275663	0.5121
S01_10636410	0.0180791	0.0275663	0.5121
S01_10637320	0.0158787	0.0270978	0.558
S01_10639568	0.0319451	0.0276159	0.2476
S01_10643796	0.0174795	0.0266559	0.5121
S01_10643862	-0.0563685	0.422934	0.894
S01_10644764	0.0214876	0.0223564	0.3367
S01_10644766	-0.0886565	0.053459	0.0975
S01_10669370	-0.0766341	0.0545429	0.1603
S01_10677713	-0.010084	0.0204813	0.6226
S01_10677749	-0.0682193	0.0559951	0.2233
S01_10678221	0.0234778	0.027443	0.3924
S01_10678247	-0.0677707	0.0554894	0.2222
S01_10678379	0.00138325	0.0257424	0.9572
S01_10678381	0.00138325	0.0257424	0.9572
S01_10690404	0.0167188	0.0260773	0.5216
S01_10690425	-0.0207461	0.0474438	0.662
S01_10699065	0.00596639	0.0435038	0.8909
S01_10699069	0.00596639	0.0435038	0.8909
S01_10701725	0.0138044	0.0233659	0.5548
S01_10718745	0.00235189	0.0198212	0.9056
S01_10744107	0.0259007	0.0247443	0.2954
S01_10788635	0.0202078	0.0277348	0.4664
S01_10788662	-0.0221372	0.024848	0.3732
S01_10796463	-0.00650165	0.0248779	0.7939
S01_10799410	-0.384307	0.416678	0.3566
S01_10808351	0.006668	0.0267114	0.8029
S01_10822780	0.0364846	0.0829269	0.66
S01_10822796	0.0364846	0.0829269	0.66
S01_10842424	-0.0135688	0.0263291	0.6064
S01_10843202	-0.00215838	0.0422376	0.9593
S01_10843205	-0.00215838	0.0422376	0.9593
S01_10843207	0.0561754	0.0523194	0.2832
S01_10843221	0.0561754	0.0523194	0.2832
S01_10843222	0.0561754	0.0523194	0.2832
S01_10843229	-0.00215838	0.0422376	0.9593
S01_10843230	-0.105485	0.0696702	0.1303
S01_10847597	0.00409373	0.0257383	0.8737
S01_10848428	-0.000647216	0.024927	0.9793
S01_10852363	-0.251364	0.29496	0.3943
S01_10852380	-0.0678683	0.0561247	0.2268
S01_10852381	-0.0678683	0.0561247	0.2268
S01_10852387	0.499222	0.422359	0.2374
S01_10876011	0.0237647	0.0883493	0.788
S01_10910057	0.0296633	0.0441529	0.5018
S01_10917952	0.0329762	0.0361141	0.3614
S01_10920395	-0.00373655	0.0305588	0.9027
S01_10950572	-0.0346993	0.0720073	0.63
S01_10950655	0.117773	0.435302	0.7868
S01_10962553	-0.152804	0.429166	0.7219
S01_10969140	0.35181	0.42498	0.4079
S01_10979802	0.0334524	0.0288969	0.2472
S01_10987180	0.0246012	0.0293258	0.4017
S01_11003138	-0.0576031	0.0557872	0.302
S01_11003155	-0.0576031	0.0557872	0.302
S01_11003156	-0.455508	0.428038	0.2875
S01_11003157	-0.0576031	0.0557872	0.302
S01_11003163	-0.205314	0.428764	0.6321
S01_11003165	-0.037124	0.0551782	0.5012
S01_11006947	-0.00242886	0.0647119	0.9701
S01_11013294	-0.00553784	0.0649248	0.932
S01_11019224	-0.022661	0.0483219	0.6392
S01_11019262	-0.022661	0.0483219	0.6392
S01_11019279	-0.00776382	0.0480234	0.8716
S01_11023078	0.0612444	0.0450529	0.1743
S01_11026320	0.0449936	0.0398098	0.2586
S01_11029315	-0.0111086	0.043162	0.7969
S01_11053298	0.0719945	0.44032	0.8701
S01_11053345	0.00043661	0.0469366	0.9926
S01_11055107	-0.003903	0.0222823	0.861
S01_11055129	-0.0966326	0.121324	0.4259
S01_11056283	0.0524979	0.0445261	0.2386
S01_11056352	0.0104383	0.0863811	0.9038
S01_11056354	-0.146017	0.422742	0.7299
S01_11059912	0.0612444	0.0450529	0.1743
S01_11081514	-0.00926211	0.048329	0.8481
S01_11091889	-0.032519	0.0499305	0.515
S01_11091902	0.0562249	0.0516807	0.2768
S01_11091917	-0.0437468	0.0508534	0.3898
S01_11091924	0.0562249	0.0516807	0.2768
S01_11107657	-0.0319326	0.0672455	0.635
S01_11107659	-0.0319326	0.0672455	0.635
S01_11107742	0.0191747	0.0289007	0.5072
S01_11107768	0.0191747	0.0289007	0.5072
S01_11112423	0.00887245	0.0220699	0.6877
S01_11112434	-0.0236193	0.0493142	0.6321
S01_11114951	-0.0251022	0.050867	0.6218
S01_11126810	0.00816975	0.0769189	0.9154
S01_11126862	-0.0437919	0.0631153	0.4879
S01_11151142	0.0094556	0.0380582	0.8038
S01_11151144	0.0094556	0.0380582	0.8038
S01_11151759	-0.0175468	0.430704	0.9675
S01_11168732	0.0175642	0.0454974	0.6995
S01_11168785	0.00631803	0.0211356	0.765
S01_11173740	-0.0171876	0.0219529	0.4338
S01_11173761	-0.0171876	0.0219529	0.4338
S01_11173777	-0.0171876	0.0219529	0.4338
S01_11176184	0.0212784	0.0210472	0.3122
S01_11195569	0.541971	0.425091	0.2026
S01_11195907	0.00371653	0.0273139	0.8918
S01_11197374	0.0101965	0.0270488	0.7063
S01_11204184	0.00850863	0.0214002	0.691
S01_11204224	-0.0338587	0.0553632	0.5409
S01_11205303	0.00545796	0.0214536	0.7992
S01_11225314	0.0442786	0.0491901	0.3682
S01_11297130	0.0553662	0.0646937	0.3923
S01_11302068	-0.832607	0.544741	0.1267
S01_11302079	0.151379	0.109105	0.1656
S01_11302107	0.0457559	0.0607849	0.4517
S01_11310107	-0.00304153	0.0333651	0.9274
S01_11310180	0.0109809	0.0435168	0.8008
S01_11310185	0.019253	0.0289947	0.5068
S01_11310202	0.0109809	0.0435168	0.8008
S01_11336509	-0.0146913	0.0340719	0.6664
S01_11357577	-0.417191	0.443709	0.3473
S01_11357599	0.923935	0.418142	0.02732
S01_11369402	0.295194	0.298639	0.3231
S01_11379272	0.0591465	0.036398	0.1044
S01_11379283	0.00427464	0.0862044	0.9605
S01_11379323	0.0574334	0.0336358	0.08799
S01_11390820	0.0500478	0.037335	0.1803
S01_11410135	-0.0507944	0.0205765	0.0137
S01_11410176	-0.0514591	0.0206171	0.0127
S01_11410203	-0.0175738	0.0254715	0.4904
S01_11414524	-0.0378322	0.419978	0.9282
[truncated: 63,536 more rows]

## Sheet: Ash.MLM.csv
SNP	effect	se	Ash.MLM
S01_2478	-0.997363	0.536469	0.06325
S01_2509	-0.228157	0.532124	0.6682
S01_2517	-0.997363	0.536469	0.06325
S01_3918	0.0324208	0.0409485	0.4287
S01_12215	0.0587199	0.063281	0.3536
S01_23641	-0.266897	0.56837	0.6387
S01_23664	0.00687803	0.0441603	0.8763
S01_26742	-0.00889697	0.0279341	0.7502
S01_27308	-0.0776069	0.107313	0.4697
S01_27309	0.0836004	0.0929387	0.3686
S01_28009	0.341574	0.548956	0.5339
S01_28011	-0.0711022	0.32111	0.8248
S01_63897	-0.662008	0.547666	0.227
S01_63939	0.309412	0.401236	0.4408
S01_80656	-1.11212	0.566754	0.04996
S01_80752	-0.223942	0.537145	0.6768
S01_80781	-0.277579	0.532448	0.6022
S01_80784	-0.172608	0.284409	0.544
S01_81348	0.00595111	0.0272969	0.8275
S01_83851	0.037327	0.0710198	0.5993
S01_111450	-0.30659	0.558499	0.5831
S01_127019	0.00941662	0.02721	0.7293
S01_145787	0.0447048	0.0711022	0.5296
S01_165742	0.217499	0.574966	0.7053
S01_165783	-0.920977	0.533042	0.08429
S01_173841	0.136968	0.0906111	0.1309
S01_173853	0.265593	0.404919	0.512
S01_173872	0.106834	0.062378	0.08703
S01_173894	0.0568523	0.103617	0.5833
S01_190240	-0.0316972	0.0353318	0.3698
S01_197384	-0.0266344	0.0357632	0.4566
S01_211694	-0.639565	0.564052	0.2571
S01_211701	1.51574	0.553549	0.006268
S01_211706	-0.662008	0.547666	0.227
S01_258334	0.00444393	0.0278743	0.8734
S01_258418	0.00420414	0.0442374	0.9243
S01_261391	1.04357	0.560813	0.06301
S01_262354	0.0547562	0.0648503	0.3986
S01_281786	0.055254	0.0569503	0.3321
S01_281875	-0.0280717	0.0442344	0.5258
S01_298248	0.0206264	0.0253955	0.4168
S01_298325	0.0166959	0.0282796	0.555
S01_298337	-0.036542	0.116304	0.7534
S01_301385	-0.0243794	0.0446667	0.5853
S01_301407	0.0643682	0.0646015	0.3193
S01_301444	0.0643682	0.0646015	0.3193
S01_301462	0.0643682	0.0646015	0.3193
S01_304636	0.0664765	0.0643865	0.3021
S01_304722	-0.00467779	0.0319199	0.8835
S01_306105	0.056942	0.0652453	0.383
S01_306139	0.056942	0.0652453	0.383
S01_315854	0.00383794	0.0669064	0.9543
S01_315859	-0.076924	0.133837	0.5656
S01_315869	-0.076924	0.133837	0.5656
S01_328467	-0.00592128	0.0277885	0.8313
S01_330583	-0.00160178	0.0341692	0.9626
S01_330587	0.0540449	0.0579285	0.351
S01_330625	0.034091	0.112158	0.7612
S01_334123	0.00488414	0.0365632	0.8938
S01_334124	0.0524362	0.0576032	0.3628
S01_334125	-0.0238665	0.0449139	0.5953
S01_334126	-0.0238665	0.0449139	0.5953
S01_334127	-0.0238665	0.0449139	0.5953
S01_334176	-0.451519	0.55769	0.4183
S01_334240	0.033305	0.0450338	0.4597
S01_352278	-0.0273835	0.0313085	0.3819
S01_352301	0.175342	0.577361	0.7614
S01_353629	-0.0224655	0.0340362	0.5094
S01_381115	0.0982082	0.110791	0.3756
S01_410115	-0.591218	0.54699	0.28
S01_410159	0.00306662	0.0363068	0.9327
S01_410160	0.00306662	0.0363068	0.9327
S01_416776	-0.109469	0.210153	0.6025
S01_423942	-0.169201	0.570842	0.767
S01_427440	-0.0109033	0.0296502	0.7131
S01_430681	-0.000778823	0.550434	0.9989
S01_436880	0.860079	0.564581	0.1279
S01_437443	-0.00455474	0.100406	0.9638
S01_451409	-0.303632	0.267031	0.2557
S01_451436	-0.35759	0.544121	0.5112
S01_451439	-0.103213	0.39398	0.7934
S01_477508	-0.0241485	0.0319135	0.4494
S01_569472	-0.0256888	0.0457737	0.5748
S01_634888	-0.078734	0.0701304	0.2618
S01_657473	-0.0289577	0.0452453	0.5223
S01_669394	-0.028088	0.0455887	0.5379
S01_675139	-0.103472	0.100743	0.3046
S01_675141	-0.103472	0.100743	0.3046
S01_679735	-0.451519	0.55769	0.4183
S01_679800	-0.312985	0.549628	0.5692
S01_699368	-0.0256888	0.0457737	0.5748
S01_700742	0.0191665	0.042874	0.6549
S01_700843	0.0452898	0.057102	0.4279
S01_710974	0.0561303	0.0561682	0.3178
S01_726398	-0.00539628	0.0364404	0.8823
S01_726400	-0.00539628	0.0364404	0.8823
S01_760099	-0.0100017	0.0366328	0.7849
S01_760825	0.0243977	0.0471182	0.6047
S01_761129	-0.021554	0.055606	0.6984
S01_773628	-0.063627	0.392327	0.8712
S01_773647	0.0373548	0.0694725	0.5909
S01_778386	-0.000448764	0.047403	0.9924
S01_778406	0.0028757	0.0345783	0.9337
S01_780286	-0.0652855	0.113046	0.5637
S01_780319	0.0082968	0.0444905	0.8521
S01_780320	0.0082968	0.0444905	0.8521
S01_780321	0.0082968	0.0444905	0.8521
S01_785189	-0.223379	0.144793	0.1232
S01_786766	0.0429896	0.125425	0.7318
S01_786791	-0.00678007	0.185256	0.9708
S01_786792	-0.310735	0.128259	0.01555
S01_786800	-0.0168621	0.0500685	0.7363
S01_786805	0.100057	0.117538	0.3948
S01_786814	-0.0168621	0.0500685	0.7363
S01_786821	0.100057	0.117538	0.3948
S01_786827	-0.00888763	0.114897	0.9384
S01_815868	-0.0287922	0.0598933	0.6308
S01_815874	0.0546264	0.554074	0.9215
S01_815877	-0.0287922	0.0598933	0.6308
S01_815894	-0.0108918	0.0615387	0.8595
S01_815913	-0.0409042	0.0626016	0.5136
S01_817832	-0.0171167	0.0603316	0.7767
S01_817871	0.0101108	0.0472545	0.8306
S01_821482	-0.149372	0.323779	0.6446
S01_821484	-0.149372	0.323779	0.6446
S01_821485	-0.149372	0.323779	0.6446
S01_825257	0.00551041	0.0348213	0.8743
S01_825265	0.0079305	0.0670785	0.9059
S01_857617	-0.0157083	0.115628	0.892
S01_863742	0.0106127	0.037103	0.7749
S01_863786	0.0106127	0.037103	0.7749
S01_873998	-0.0113257	0.0334035	0.7346
S01_886131	-0.291597	0.385599	0.4497
S01_891637	-0.070313	0.0487758	0.1497
S01_891653	-0.00922552	0.0796032	0.9078
S01_891663	-0.200651	0.0972357	0.03927
S01_891670	-0.200651	0.0972357	0.03927
S01_910107	0.0236053	0.0596905	0.6926
S01_910135	0.328869	0.396138	0.4066
S01_910750	-0.470608	0.559873	0.4008
S01_911094	0.00335302	0.0297427	0.9103
S01_911095	0.00335302	0.0297427	0.9103
S01_911100	0.00335302	0.0297427	0.9103
S01_911101	0.00335302	0.0297427	0.9103
S01_918960	-0.0371464	0.116227	0.7493
S01_925883	0.608682	0.557894	0.2755
S01_940902	-0.0736521	0.105662	0.4859
S01_940911	-0.0736521	0.105662	0.4859
S01_943466	-0.0912031	0.109816	0.4064
S01_943468	-0.0912031	0.109816	0.4064
S01_943487	-0.0912031	0.109816	0.4064
S01_943526	-0.122969	0.108328	0.2565
S01_943562	-0.122969	0.108328	0.2565
S01_944237	-0.0830988	0.109106	0.4464
S01_944243	-0.0830988	0.109106	0.4464
S01_944276	-0.0830988	0.109106	0.4464
S01_948526	0.0087409	0.0277237	0.7526
S01_948558	0.01317	0.0277138	0.6347
S01_950186	-0.00362371	0.0284993	0.8988
S01_953685	-0.00539764	0.028492	0.8498
S01_956454	-0.00615646	0.028336	0.828
S01_956693	0.0233067	0.0423104	0.5818
S01_988790	0.022328	0.0386953	0.564
S01_988824	0.022328	0.0386953	0.564
S01_995964	0.00207415	0.030256	0.9454
S01_995983	0.00177962	0.0365115	0.9611
S01_1001428	-0.013389	0.028189	0.6349
S01_1046557	-0.00720724	0.0271188	0.7905
S01_1050109	0.0231479	0.0344104	0.5013
S01_1052144	0.285225	0.562565	0.6122
S01_1054514	0.00385218	0.0376463	0.9185
S01_1054927	-0.0417049	0.0660297	0.5278
S01_1054929	-0.0312002	0.0572934	0.5862
S01_1054947	-0.0168782	0.0708628	0.8118
S01_1054957	0.000838628	0.0563867	0.9881
S01_1054967	0.136821	0.100255	0.1726
S01_1054977	-0.0158399	0.0787704	0.8407
S01_1087955	-0.00871346	0.0244417	0.7215
S01_1088012	-0.0132306	0.0314859	0.6744
S01_1120121	0.00225325	0.0635135	0.9717
S01_1145820	-0.00325466	0.0627811	0.9587
S01_1153790	-0.0226945	0.0327178	0.488
S01_1195653	1.003	0.546986	0.06695
S01_1197421	0.00981754	0.0638356	0.8778
S01_1197462	0.0636971	0.572737	0.9115
S01_1197483	0.121912	0.554962	0.8262
S01_1199274	0.0253472	0.0656423	0.6995
S01_1199284	-0.0060746	0.0358225	0.8654
S01_1205155	-0.0366944	0.0477611	0.4425
S01_1205780	-0.0290643	0.0309039	0.3472
S01_1205803	-0.734394	0.568147	0.1964
S01_1208320	-0.762775	0.570852	0.1817
S01_1208337	-0.844608	0.544848	0.1214
S01_1217540	-0.0322588	0.0463142	0.4862
S01_1217562	-0.0322588	0.0463142	0.4862
S01_1224396	-0.0181061	0.0341745	0.5963
S01_1224487	-0.0128492	0.0351075	0.7144
S01_1229685	0.436548	0.536195	0.4157
S01_1229711	0.000468678	0.0343565	0.9891
S01_1242976	-0.172104	0.55549	0.7567
S01_1243017	0.0864685	0.277365	0.7553
S01_1243018	-0.677962	0.393915	0.08549
S01_1243159	-0.532545	0.538384	0.3228
S01_1256764	0.0146785	0.0497621	0.7681
S01_1256801	0.0192058	0.0282012	0.496
S01_1256862	0.00497356	0.0287293	0.8626
S01_1257518	0.0380422	0.0486154	0.4341
S01_1270291	0.128122	0.0867014	0.1397
S01_1270298	-0.0587552	0.0902161	0.515
S01_1270300	0.00415254	0.134765	0.9754
S01_1270534	-0.0429329	0.0629862	0.4956
S01_1279153	0.0699741	0.400539	0.8613
S01_1287633	-0.00505549	0.0584512	0.9311
S01_1294511	-0.0297493	0.11213	0.7908
S01_1294534	-0.0297493	0.11213	0.7908
S01_1304077	-0.0489829	0.0388384	0.2075
S01_1304088	-0.0489829	0.0388384	0.2075
S01_1325638	0.0296174	0.566852	0.9583
S01_1325660	0.386596	0.543389	0.4769
S01_1325683	-0.0812045	0.55333	0.8833
S01_1328893	0.0132604	0.533914	0.9802
S01_1328903	0.489484	0.529159	0.3551
S01_1334033	-0.00313584	0.0392622	0.9364
S01_1336973	-0.0454392	0.0402177	0.2588
S01_1336985	-0.0472339	0.0391081	0.2274
S01_1336997	-0.0409983	0.040387	0.3102
S01_1344174	-0.113153	0.403527	0.7792
S01_1344866	0.00980247	0.0238253	0.6808
S01_1344881	-0.0410017	0.0504782	0.4168
S01_1347034	0.284232	0.538867	0.598
S01_1351918	0.0115254	0.0589871	0.8451
S01_1351941	-0.0233304	0.059696	0.696
S01_1351951	-0.0211688	0.0597121	0.723
S01_1369629	-0.331494	0.62833	0.5979
S01_1370236	-0.0489962	0.0451986	0.2786
S01_1411242	0.0187339	0.0270451	0.4886
S01_1411268	0.0227023	0.0271092	0.4025
S01_1418636	-0.0640644	0.0836154	0.4437
S01_1422562	-0.113175	0.113632	0.3195
S01_1423706	-0.015727	0.0277536	0.571
S01_1423709	-0.015727	0.0277536	0.571
S01_1430930	-0.0246169	0.0937324	0.7929
S01_1432543	0.00558079	0.0401427	0.8895
S01_1440384	0.00126522	0.0297598	0.9661
S01_1440393	-0.00979571	0.0554489	0.8598
S01_1448501	-0.235304	0.279937	0.4008
S01_1448517	0.0296174	0.566852	0.9583
S01_1448526	-0.255008	0.536106	0.6344
S01_1473690	0.00451126	0.0272354	0.8685
S01_1473698	0.00451126	0.0272354	0.8685
S01_1473699	0.00451126	0.0272354	0.8685
S01_1479094	-0.0137855	0.0469621	0.7692
S01_1479464	-0.0152943	0.0472069	0.746
S01_1490562	0.00816655	0.0607491	0.8931
S01_1490607	-0.00857047	0.028109	0.7605
S01_1495255	0.0427499	0.622395	0.9453
S01_1524194	-0.0861634	0.550185	0.8756
S01_1525730	0.0100678	0.209468	0.9617
S01_1525739	0.0276255	0.0485403	0.5694
S01_1525742	-0.0250114	0.0515555	0.6277
S01_1525745	0.0402467	0.0453411	0.3749
S01_1525747	0.0187068	0.0539082	0.7286
S01_1525750	-0.0365312	0.27937	0.896
S01_1532898	0.0357898	0.0662829	0.5893
S01_1541169	-0.0136885	0.0365007	0.7077
S01_1562437	-0.088832	0.100476	0.3768
S01_1562451	0.0461765	0.061345	0.4518
S01_1563138	0.00297653	0.0419947	0.9435
S01_1564192	-0.436728	0.567589	0.4418
S01_1566111	-0.0123254	0.0302299	0.6835
S01_1567241	-0.189622	0.557927	0.734
S01_1567252	-0.0134792	0.0372522	0.7175
S01_1576776	-0.00435137	0.0333264	0.8961
S01_1585069	-0.0100751	0.0302915	0.7395
S01_1585075	-0.0100751	0.0302915	0.7395
S01_1616772	0.0229195	0.0273495	0.4022
S01_1616775	0.0370801	0.0608774	0.5426
S01_1616776	-0.00533898	0.0532875	0.9202
S01_1616805	-0.0107442	0.0363272	0.7675
S01_1616844	0.048722	0.0637732	0.445
S01_1629569	-0.0076108	0.0328241	0.8167
S01_1644442	0.0286358	0.0605927	0.6366
S01_1659050	-0.754591	0.556241	0.1752
S01_1674298	0.141826	0.560701	0.8004
S01_1674300	0.107285	0.639278	0.8668
S01_1676550	0.30252	0.245624	0.2183
S01_1686280	0.532422	0.578002	0.3572
S01_1686301	-0.178812	0.558076	0.7487
S01_1696224	0.717138	0.561076	0.2014
S01_1720523	-0.00392333	0.0327512	0.9047
S01_1727874	-0.015264	0.0283841	0.5908
S01_1727906	0.0324161	0.0619104	0.6007
S01_1728433	0.10403	0.154697	0.5014
S01_1728451	-0.32427	0.314327	0.3025
S01_1774597	-0.498162	0.276068	0.0714
S01_1774619	-0.0297493	0.11213	0.7908
S01_1779327	-0.301054	0.53233	0.5718
S01_1779346	0.00358049	0.0361674	0.9212
S01_1781686	-0.00745058	0.0280298	0.7904
S01_1784846	0.205076	0.56583	0.7171
S01_1793130	0.0990284	0.0860168	0.2499
S01_1793744	-0.839231	0.557078	0.1322
S01_1793760	0.106842	0.134225	0.4262
S01_1793781	-0.00922878	0.0845849	0.9131
S01_1793824	0.0231479	0.129585	0.8583
S01_1793845	0.0231479	0.129585	0.8583
S01_1802636	0.0258448	0.0614276	0.674
S01_1802644	-0.0256066	0.556588	0.9633
S01_1802645	-0.109524	0.570355	0.8478
S01_1802654	1.80646	0.53301	0.0007238
S01_1802703	0.00509838	0.0538369	0.9246
S01_1804157	-0.00696663	0.0265361	0.793
S01_1808437	0.00198905	0.0269715	0.9412
S01_1808440	0.00198905	0.0269715	0.9412
S01_1808458	0.00198905	0.0269715	0.9412
S01_1808461	-0.00498846	0.0272381	0.8547
S01_1813259	-0.00385481	0.0312391	0.9018
S01_1831051	0.230756	0.55217	0.6761
S01_1831069	-0.607265	0.534062	0.2557
S01_1850875	0.0213349	0.0608759	0.7261
S01_1860154	0.175342	0.577361	0.7614
S01_1861134	-0.0016565	0.03039	0.9565
S01_1880194	-0.00803753	0.0308236	0.7943
S01_1883244	0.267068	0.561204	0.6342
S01_1883288	0.024163	0.0331587	0.4663
S01_1888513	-0.0260905	0.0300894	0.3861
S01_1917683	0.0219	0.397392	0.9561
S01_1917786	-0.0916452	0.109878	0.4044
S01_1918642	0.00245257	0.0583859	0.9665
S01_1919781	0.284232	0.538867	0.598
S01_1931778	-0.0143471	0.0500775	0.7745
S01_1931817	-0.102912	0.0698234	0.1408
S01_1933289	-0.00766563	0.0443371	0.8628
S01_1933373	0.0439303	0.0679195	0.5179
S01_1951174	0.0469437	0.0692277	0.4978
S01_1982156	0.0165016	0.0383031	0.6667
S01_1982181	0.00245012	0.028611	0.9318
S01_1982188	0.0469437	0.0692277	0.4978
S01_1989814	-0.487981	0.527424	0.355
S01_2018848	-0.175413	0.389699	0.6527
S01_2018960	-0.221108	0.316561	0.485
S01_2030653	0.0469437	0.0692277	0.4978
S01_2030781	-0.10159	0.545841	0.8524
S01_2030790	0.506553	0.581415	0.3838
S01_2035599	-0.255008	0.536106	0.6344
S01_2035623	0.214099	0.54763	0.6959
S01_2048569	0.0400642	0.0687376	0.5601
S01_2065662	0.175342	0.577361	0.7614
S01_2069125	-0.070362	0.111469	0.528
S01_2091958	-0.00546789	0.0294494	0.8527
S01_2094464	0.597835	0.554164	0.2809
S01_2094543	0.0292941	0.561458	0.9584
S01_2094545	2.0808	0.546905	0.0001491
S01_2099569	-0.0212765	0.060174	0.7237
S01_2108404	0.0247911	0.0515172	0.6304
S01_2114214	-0.0199561	0.0307934	0.5171
S01_2114234	-0.0148365	0.0391747	0.705
S01_2114248	-0.0895124	0.0607512	0.1409
S01_2124680	-0.0277768	0.0346461	0.4229
S01_2128052	0.511167	0.566924	0.3674
S01_2128083	0.5269	0.560173	0.3471
S01_2143949	-0.0261478	0.0400521	0.514
S01_2146747	-0.397181	0.547163	0.468
S01_2151927	0.655357	0.557421	0.2399
S01_2151940	0.00217805	0.0396877	0.9562
S01_2151954	-0.223942	0.537145	0.6768
S01_2151960	-0.141703	0.57017	0.8038
S01_2156822	-0.111967	0.388382	0.7732
S01_2156841	-0.110905	0.555686	0.8418
S01_2156852	0.00146222	0.0397159	0.9706
S01_2167415	-0.0179741	0.0307851	0.5594
S01_2167448	-0.0160554	0.0635945	0.8007
S01_2199014	-0.142095	0.573106	0.8042
S01_2202606	0.219339	0.206717	0.2889
S01_2239495	0.0166597	0.0611842	0.7854
S01_2244128	0.00664525	0.0611072	0.9134
S01_2248131	-0.000425697	0.0394842	0.9914
S01_2248132	-0.000425697	0.0394842	0.9914
S01_2259313	0.0421608	0.0787668	0.5926
S01_2259333	0.0421608	0.0787668	0.5926
S01_2259358	0.0660207	0.0721089	0.3601
S01_2259411	0.0660207	0.0721089	0.3601
S01_2267926	-0.0734839	0.533778	0.8905
S01_2267943	-0.424102	0.634034	0.5037
S01_2294719	-0.00164023	0.0388189	0.9663
S01_2346476	-0.172316	0.151078	0.2543
S01_2346478	-0.172316	0.151078	0.2543
S01_2346553	0.133016	0.141741	0.3482
S01_2346571	-0.00113272	0.117471	0.9923
S01_2346572	0.0410956	0.0995294	0.6798
S01_2346574	0.119505	0.161914	0.4606
S01_2353207	-0.242992	0.562088	0.6656
S01_2353233	-0.0666598	0.104152	0.5223
S01_2353267	0.0335328	0.0688838	0.6265
S01_2375315	1.57652	0.645204	0.01469
S01_2375320	-0.292398	0.572625	0.6097
S01_2375342	-0.0851936	0.114427	0.4567
S01_2379679	0.597835	0.554164	0.2809
S01_2379683	-0.598845	0.397802	0.1325
S01_2379689	0.621247	0.531447	0.2426
S01_2379709	-0.331494	0.62833	0.5979
S01_2379713	0.0935477	0.552113	0.8655
S01_2379727	-0.26291	0.568639	0.6439
S01_2381545	0.0366994	0.0474923	0.4398
S01_2382408	0.021375	0.311198	0.9453
S01_2383504	0.523766	0.580335	0.367
S01_2387123	-0.178812	0.558076	0.7487
S01_2392857	0.03595	0.069195	0.6035
S01_2398525	0.00816499	0.036227	0.8217
S01_2407519	-0.780107	0.556418	0.1612
S01_2407521	0.0482549	0.551257	0.9303
S01_2407546	-0.206152	0.550503	0.7081
S01_2410162	0.428148	0.384049	0.2651
S01_2419992	0.00194967	0.0366473	0.9576
S01_2419993	0.00194967	0.0366473	0.9576
S01_2429113	-0.397181	0.547163	0.468
S01_2436749	-0.10159	0.545841	0.8524
S01_2444567	0.068584	0.128132	0.5926
S01_2444586	0.195866	0.149955	0.1917
S01_2444589	-0.0201821	0.145865	0.89
S01_2457554	0.121912	0.554962	0.8262
S01_2466651	0.0449329	0.0650381	0.4898
S01_2467045	0.0280394	0.0642335	0.6625
S01_2467126	0.0136891	0.0640532	0.8308
S01_2469678	0.06679	0.0629815	0.2891
S01_2470864	0.0448985	0.0945792	0.6351
S01_2484399	0.00844882	0.0630118	0.8934
S01_2484902	0.175342	0.577361	0.7614
S01_2484942	-0.0180558	0.563048	0.9744
S01_2491604	-0.0832666	0.0688272	0.2266
S01_2492396	-0.403302	0.542164	0.4571
S01_2492419	0.621247	0.531447	0.2426
S01_2512557	-0.114132	0.0656481	0.08237
S01_2522778	-0.414948	0.538911	0.4415
S01_2522795	0.0406332	0.0700481	0.562
S01_2524476	0.100587	0.381141	0.7919
S01_2545534	-0.309862	0.395473	0.4335
S01_2545887	-0.0447754	0.567272	0.9371
S01_2545893	0.506553	0.581415	0.3838
S01_2548041	-0.398876	0.633018	0.5287
S01_2548067	-0.44507	0.380396	0.2422
S01_2554816	0.0288095	0.0301469	0.3394
S01_2556848	-0.0064115	0.0318492	0.8405
S01_2572523	-0.050106	0.0498468	0.315
S01_2572524	-0.0588318	0.0843487	0.4856
S01_2582880	-0.78836	0.592408	0.1835
S01_2595645	-0.131788	0.399916	0.7418
S01_2595675	-0.466829	0.567484	0.4109
S01_2601330	-0.550753	0.383825	0.1516
S01_2601336	0.0348886	0.557743	0.9501
S01_2609655	0.12259	0.550102	0.8237
S01_2635925	-0.00220839	0.062515	0.9718
S01_2635934	-0.00220839	0.062515	0.9718
S01_2635984	0.189306	0.546291	0.729
S01_2636019	-0.187002	0.244565	0.4446
S01_2642540	0.336403	0.52858	0.5246
S01_2642544	-0.0478515	0.0633795	0.4504
S01_2643907	-0.029781	0.056672	0.5993
S01_2643925	-0.029781	0.056672	0.5993
S01_2658441	0.0562161	0.0286096	0.04965
S01_2658624	-0.00335678	0.0288339	0.9073
S01_2664908	-0.452248	0.311591	0.1469
S01_2671719	0.039588	0.0696473	0.5699
S01_2671723	0.039588	0.0696473	0.5699
S01_2675367	-0.889231	0.562223	0.114
S01_2675373	-0.0830922	0.230802	0.7189
S01_2675379	-0.607265	0.534062	0.2557
S01_2675382	-0.249101	0.22271	0.2636
S01_2703546	0.0321778	0.0679814	0.6361
S01_2703706	-0.0139766	0.0310806	0.653
S01_2703749	0.129895	0.590387	0.8259
S01_2703856	-0.590732	0.385943	0.1261
S01_2703890	-0.412919	0.550871	0.4537
S01_2713423	-0.00766759	0.0303029	0.8003
S01_2714505	-0.00859785	0.0300749	0.775
S01_2714767	-0.00186413	0.0311858	0.9523
S01_2717889	0.506553	0.581415	0.3838
S01_2717909	-0.0180294	0.0322639	0.5764
S01_2736044	-0.204674	0.392393	0.602
S01_2741052	0.0793043	0.558126	0.887
S01_2742238	0.0182752	0.0444769	0.6812
S01_2742936	0.0344437	0.0679909	0.6125
S01_2742938	0.0051266	0.0434236	0.906
S01_2747755	-0.313261	0.559505	0.5757
S01_2747781	0.0163286	0.0675809	0.8091
S01_2747783	0.0426909	0.0686303	0.534
S01_2788895	0.0125187	0.0584702	0.8305
S01_2791253	-0.00349951	0.0287608	0.9032
S01_2791262	-0.307182	0.286488	0.2838
S01_2796204	-1.50723	0.551753	0.006393
S01_2796436	0.0420764	0.0695029	0.545
S01_2796447	-0.492739	0.401185	0.2196
S01_2805445	0.0592354	0.068644	0.3883
S01_2805880	0.00976556	0.0623196	0.8755
S01_2815884	0.121912	0.554962	0.8262
S01_2846039	0.0330907	0.0665558	0.6191
S01_2848304	0.0330907	0.0665558	0.6191
S01_2849562	0.0325684	0.0804682	0.6857
S01_2857968	-0.244783	0.541805	0.6515
S01_2865979	0.436548	0.536195	0.4157
S01_2865985	-0.0783159	0.62406	0.9002
S01_2865996	-0.113228	0.533022	0.8318
S01_2866003	0.440311	0.586092	0.4526
S01_2916938	0.474222	0.390325	0.2246
S01_2916984	-0.0169191	0.0415256	0.6838
S01_2917009	-0.00976627	0.041637	0.8146
S01_2917015	-0.00976627	0.041637	0.8146
S01_2917022	-0.00976627	0.041637	0.8146
S01_2930217	-0.0370772	0.0375899	0.3242
S01_2936791	-0.129618	0.1102	0.2397
S01_2936812	-0.129618	0.1102	0.2397
S01_2936860	0.00144192	0.392682	0.9971
S01_2936880	0.415144	0.323717	0.1999
S01_2938824	0.00196898	0.0660133	0.9762
S01_2938865	0.00196898	0.0660133	0.9762
S01_2938869	0.00196898	0.0660133	0.9762
S01_2938905	-0.018297	0.0644632	0.7766
S01_2938913	-0.018297	0.0644632	0.7766
S01_2940289	0.0463889	0.073242	0.5266
S01_2955422	-0.0172884	0.0410364	0.6736
S01_2964108	-0.404026	0.543846	0.4577
S01_2967144	-0.126906	0.400352	0.7513
S01_2970540	0.659941	0.54739	0.2282
S01_2973034	0.0994511	0.0584523	0.08913
S01_2979405	0.00522903	0.0380671	0.8908
S01_2987606	0.151888	0.208106	0.4656
S01_2987609	0.139148	0.102132	0.1733
S01_3007768	-0.0695523	0.116111	0.5493
S01_3015926	0.0187662	0.0362036	0.6043
S01_3015947	0.015898	0.0349076	0.6489
S01_3016249	0.762633	0.564304	0.1768
S01_3016487	0.05943	0.0783397	0.4482
S01_3049692	0.145567	0.568879	0.7981
S01_3051653	-0.734394	0.568147	0.1964
S01_3051672	0.115378	0.276085	0.6761
S01_3051683	-0.178812	0.558076	0.7487
S01_3051740	-0.10712	0.120478	0.3741
S01_3053310	-0.00894764	0.0517162	0.8627
S01_3053328	-0.0735025	0.124696	0.5557
S01_3082598	-0.00409258	0.0384127	0.9152
S01_3082640	0.0365846	0.0672927	0.5868
S01_3085067	0.0245275	0.0280448	0.382
S01_3087150	0.0018107	0.0638219	0.9774
S01_3087158	0.00144071	0.0303339	0.9621
S01_3092056	-0.0135104	0.0363641	0.7103
S01_3092057	-0.0135104	0.0363641	0.7103
S01_3094916	-0.460384	0.549883	0.4026
S01_3098877	0.00937507	0.0555944	0.8661
S01_3104511	-0.0151025	0.057077	0.7914
S01_3104517	-0.0151025	0.057077	0.7914
S01_3104518	-0.0188096	0.118876	0.8743
S01_3104545	-0.0188096	0.118876	0.8743
S01_3104599	-0.0141705	0.0964585	0.8832
S01_3106211	-0.0338662	0.0272804	0.2147
S01_3106232	0.0457596	0.0282215	0.1052
S01_3124889	0.0470173	0.0249351	0.05959
S01_3152376	-0.00943885	0.0339588	0.7811
S01_3152381	0.0205467	0.0329582	0.5331
S01_3152392	0.0205467	0.0329582	0.5331
S01_3152393	-0.00447057	0.0567755	0.9373
S01_3152399	-0.0141914	0.0469301	0.7624
S01_3152406	-0.00157856	0.0667294	0.9811
S01_3168394	-0.0306227	0.0467195	0.5123
S01_3168417	-0.0403937	0.046522	0.3854
S01_3170425	0.375704	0.394948	0.3417
S01_3170442	0.311465	0.561064	0.5789
S01_3170448	-0.0250413	0.0492496	0.6112
S01_3170489	-0.0209165	0.049217	0.6709
S01_3170494	-0.0227635	0.0289537	0.4319
S01_3174392	-0.217969	0.533088	0.6827
S01_3175193	-0.00543496	0.067844	0.9362
S01_3175195	-0.0664716	0.122381	0.5871
S01_3175274	-0.00193128	0.0486748	0.9684
S01_3175284	1.80646	0.53301	0.0007238
S01_3175287	0.00182838	0.0306929	0.9525
S01_3175557	-0.0883859	0.11959	0.46
S01_3178121	-0.075581	0.550835	0.8909
S01_3178132	0.392441	0.422449	0.3531
S01_3178145	0.597835	0.554164	0.2809
S01_3178153	-0.0812045	0.55333	0.8833
S01_3188649	-0.0683599	0.117831	0.5619
S01_3193016	-0.110607	0.0625167	0.07711
S01_3225993	0.0184819	0.0343319	0.5904
S01_3249860	-0.194997	0.107986	0.07121
S01_3249861	-0.191134	0.113008	0.09103
S01_3255745	0.170207	0.0861101	0.04831
S01_3265422	-0.0164749	0.042324	0.6972
S01_3283236	0.158286	0.107284	0.1404
S01_3288875	-0.00128563	0.0323823	0.9683
S01_3297876	0.361479	0.547933	0.5096
S01_3297887	-0.451519	0.55769	0.4183
S01_3298098	-1.20537	0.568766	0.03427
S01_3305116	-0.433318	0.562647	0.4414
S01_3312433	0.416848	0.538451	0.439
S01_3326816	-0.0013251	0.0307059	0.9656
S01_3352549	0.0164178	0.111294	0.8827
S01_3352560	-0.0526417	0.11595	0.6499
S01_3352570	-0.0526417	0.11595	0.6499
S01_3354162	0.0296174	0.566852	0.9583
S01_3354184	0.148716	0.549276	0.7866
S01_3358855	-0.0634057	0.120403	0.5986
S01_3359861	0.106891	0.106693	0.3166
S01_3359906	0.49021	0.558594	0.3803
S01_3359911	0.106891	0.106693	0.3166
S01_3359932	0.0302862	0.0504246	0.5482
S01_3384157	-0.0147813	0.0766375	0.8471
S01_3384184	-0.0147813	0.0766375	0.8471
S01_3398894	0.0539298	0.0578568	0.3515
S01_3412599	0.0362622	0.0540182	0.5022
S01_3412604	0.0260257	0.0757263	0.7311
S01_3412615	-0.0641822	0.0559936	0.2519
S01_3412619	0.075856	0.0566181	0.1806
S01_3430053	0.0284281	0.0593829	0.6322
S01_3430057	0.0284281	0.0593829	0.6322
S01_3430061	0.0284281	0.0593829	0.6322
S01_3430073	0.0284281	0.0593829	0.6322
S01_3430161	0.00973277	0.0470415	0.8361
S01_3430900	-0.0253219	0.0646668	0.6954
S01_3430908	0.00777435	0.0456198	0.8647
S01_3436248	-0.0318754	0.0630484	0.6133
S01_3454595	-0.0325247	0.0649109	0.6164
S01_3466697	0.000581418	0.0499948	0.9907
S01_3474100	-0.201048	0.559899	0.7196
S01_3479169	-0.209679	0.488735	0.668
S01_3479193	0.0917773	0.720719	0.8987
S01_3479195	-0.0676625	0.529197	0.8983
S01_3491937	0.0261245	0.0592562	0.6594
S01_3491976	0.0276519	0.0711717	0.6977
S01_3508284	0.012209	0.0467654	0.7941
S01_3513490	0.00776813	0.0643783	0.904
S01_3525222	0.07074	0.0623766	0.257
S01_3535509	0.0181542	0.0555805	0.744
S01_3537211	0.00634612	0.0554279	0.9089
S01_3537212	0.00634612	0.0554279	0.9089
S01_3537223	0.00634612	0.0554279	0.9089
S01_3540120	0.152149	0.131681	0.2481
S01_3540122	0.0225695	0.0556661	0.6852
S01_3540174	0.0225695	0.0556661	0.6852
S01_3540203	0.0261035	0.0554494	0.6379
S01_3545750	0.0135416	0.0559519	0.8088
S01_3545753	0.01385	0.0418161	0.7405
S01_3546355	0.0244786	0.0300526	0.4155
S01_3546395	0.0303782	0.0303247	0.3167
S01_3547267	-0.0366271	0.569805	0.9488
S01_3547781	0.0666369	0.0652609	0.3074
S01_3547784	0.0666369	0.0652609	0.3074
S01_3547842	0.0284995	0.0340759	0.4031
S01_3547897	0.0284995	0.0340759	0.4031
S01_3548652	0.0086393	0.0659305	0.8958
S01_3550705	0.00919593	0.0656718	0.8887
S01_3575265	0.470708	0.389465	0.2271
S01_3575276	-0.061069	0.620629	0.9216
S01_3576748	-0.613136	0.526354	0.2443
S01_3577046	-0.00803	0.0289244	0.7814
S01_3577047	-0.140187	0.0907919	0.1228
S01_3610894	-0.075581	0.550835	0.8909
S01_3610928	-0.146363	0.55226	0.791
S01_3620429	-0.000458934	0.0279139	0.9869
S01_3620454	0.121912	0.554962	0.8262
S01_3665806	-0.0365183	0.0887345	0.6807
S01_3665808	0.103182	0.0544133	0.05816
S01_3670552	-0.452807	0.399197	0.2569
S01_3683422	0.597835	0.554164	0.2809
S01_3683444	0.63268	0.564983	0.263
S01_3691171	-0.101267	0.538389	0.8508
S01_3692708	-0.00968881	0.302009	0.9744
S01_3692788	-0.109524	0.570355	0.8478
S01_3695716	-0.418771	0.533606	0.4327
S01_3699664	-0.0645464	0.33085	0.8454
S01_3699682	0.175342	0.577361	0.7614
S01_3699715	-0.075581	0.550835	0.8909
S01_3699721	0.121912	0.554962	0.8262
S01_3700117	0.0204028	0.0352869	0.5632
S01_3700129	0.0204028	0.0352869	0.5632
S01_3700143	0.0204028	0.0352869	0.5632
S01_3705481	-0.0676625	0.529197	0.8983
S01_3706445	-0.100529	0.113609	0.3764
S01_3730074	-0.0360641	0.0628629	0.5663
S01_3730146	0.0204094	0.0344948	0.5542
S01_3730683	0.0129782	0.0348431	0.7096
S01_3730724	0.0129782	0.0348431	0.7096
S01_3730726	0.0129782	0.0348431	0.7096
S01_3730732	0.0129782	0.0348431	0.7096
S01_3730734	0.0129782	0.0348431	0.7096
S01_3740412	-0.473535	0.545548	0.3856
S01_3740458	0.175342	0.577361	0.7614
S01_3740497	0.111801	0.587944	0.8492
S01_3740755	-0.589631	0.565495	0.2973
S01_3740766	-0.209385	0.266803	0.4327
S01_3761079	0.276835	0.541331	0.6092
S01_3761094	0.479283	0.552803	0.3861
S01_3761152	0.0140616	0.037356	0.7067
S01_3761475	0.0253757	0.0375981	0.4999
S01_3776006	-0.000778823	0.550434	0.9989
S01_3805129	-0.477041	0.557561	0.3924
S01_3819194	-0.466829	0.567484	0.4109
S01_3819652	-0.0406022	0.276665	0.8833
S01_3819661	1.21271	0.384233	0.001638
S01_3819686	-0.418771	0.533606	0.4327
S01_3819769	-0.0272722	0.538435	0.9596
S01_3819997	0.0146216	0.038601	0.7049
S01_3824415	-0.0486918	0.0526614	0.3553
S01_3840623	-0.0355504	0.0437342	0.4165
S01_3840628	-0.0369656	0.0438822	0.3997
S01_3864996	-0.000778823	0.550434	0.9989
S01_3865001	-0.433927	0.564307	0.4421
S01_3867742	0.00107068	0.0678096	0.9874
S01_3868480	0.0098078	0.0706324	0.8896
S01_3868486	0.0098078	0.0706324	0.8896
S01_3892691	0.0109282	0.0321601	0.7341
S01_3892803	0.0518638	0.0535862	0.3333
S01_3893950	0.00896537	0.0668516	0.8933
S01_3893974	0.0152991	0.0327944	0.6409
S01_3911952	0.175342	0.577361	0.7614
S01_3912938	0.0192441	0.0333024	0.5635
S01_3912959	0.0143115	0.0446176	0.7484
S01_3912960	0.00744742	0.0446494	0.8676
S01_3912964	0.00744742	0.0446494	0.8676
S01_3912998	0.0262111	0.0372289	0.4815
S01_3913116	0.0252932	0.0401308	0.5286
S01_3927867	0.0103409	0.0411523	0.8016
S01_3927877	0.0103409	0.0411523	0.8016
S01_3975955	-0.00814234	0.0296085	0.7834
S01_3976012	-0.277127	0.541046	0.6086
S01_3989240	-0.589631	0.565495	0.2973
S01_4010476	-0.0203724	0.0321411	0.5263
S01_4021117	0.00330796	0.0304965	0.9136
S01_4026126	-0.00104725	0.0306142	0.9727
S01_4026130	0.00239256	0.0410629	0.9535
S01_4026285	0.0209742	0.051434	0.6835
S01_4032784	0.0157883	0.0416652	0.7048
S01_4033791	0.506553	0.581415	0.3838
S01_4044313	-0.255008	0.536106	0.6344
S01_4054510	0.00783606	0.0299044	0.7933
S01_4056264	0.00634149	0.0396935	0.8731
S01_4056275	-0.000778823	0.550434	0.9989
S01_4056394	-0.0291661	0.0602863	0.6286
S01_4072299	-0.290437	0.546065	0.5949
S01_4072338	0.119071	0.398147	0.7649
S01_4083292	0.0119754	0.0322463	0.7104
S01_4084449	-0.00624131	0.0318169	0.8445
S01_4111274	0.00437789	0.122723	0.9715
S01_4111298	0.0949374	0.0914149	0.2992
S01_4111307	-0.0173514	0.0602653	0.7735
S01_4124867	0.0443215	0.386291	0.9087
S01_4124871	0.0462091	0.548848	0.9329
S01_4124885	0.0296174	0.566852	0.9583
S01_4138938	0.0253562	0.0372102	0.4957
S01_4151366	-0.0184131	0.0282733	0.515
S01_4151503	-0.0167886	0.0288041	0.5601
S01_4151506	0.0215273	0.0377146	0.5682
S01_4151519	0.0215273	0.0377146	0.5682
S01_4153403	0.0163972	0.0343295	0.633
S01_4157293	0.0202241	0.0319036	0.5263
S01_4181786	0.0271083	0.059628	0.6495
S01_4181790	0.0271083	0.059628	0.6495
S01_4181799	-0.108352	0.142212	0.4463
S01_4181843	0.0694917	0.0375998	0.06482
S01_4196235	0.00327966	0.0566625	0.9539
S01_4204705	0.175342	0.577361	0.7614
S01_4223440	0.0239999	0.0445984	0.5906
S01_4227933	0.0289007	0.0449888	0.5207
S01_4228024	0.0384487	0.0458538	0.4019
S01_4228053	1.51574	0.553549	0.006268
S01_4267462	0.0271465	0.0287303	0.3449
S01_4267631	0.0247857	0.0287733	0.3892
S01_4276060	0.532422	0.578002	0.3572
S01_4277398	0.0251446	0.0446009	0.573
S01_4287752	-0.13672	0.371501	0.7129
S01_4291896	-0.0309513	0.0299406	0.3015
S01_4324704	0.00304266	0.122835	0.9802
S01_4324762	0.205076	0.56583	0.7171
S01_4332567	-0.420681	0.560271	0.4529
S01_4332922	-0.639565	0.564052	0.2571
S01_4336062	-0.506388	0.542052	0.3504
S01_4353412	-0.0494371	0.155871	0.7512
S01_4353422	-0.0347381	0.0300529	0.248
S01_4353519	0.0686104	0.0641064	0.2847
S01_4364342	-0.0140002	0.0466859	0.7643
S01_4379672	0.189306	0.546291	0.729
S01_4398949	-0.11429	0.115592	0.323
S01_4398977	-0.000573432	0.11779	0.9961
S01_4401071	0.06514	0.314878	0.8361
S01_4401418	0.156361	0.417211	0.7079
S01_4401493	0.0333667	0.0338952	0.3251
S01_4428573	0.337536	0.406526	0.4065
S01_4451991	0.0562257	0.051372	0.274
S01_4452039	0.0562257	0.051372	0.274
S01_4453071	0.0372722	0.0506788	0.4622
S01_4453128	0.056281	0.0516584	0.2762
S01_4453130	0.056281	0.0516584	0.2762
S01_4467138	0.217499	0.574966	0.7053
S01_4467225	0.336403	0.52858	0.5246
S01_4472706	-0.0147987	0.0702076	0.8331
S01_4473097	-0.0147987	0.0702076	0.8331
S01_4473181	0.0060024	0.0692783	0.931
S01_4477223	0.0995711	0.226103	0.6597
S01_4529007	0.00965401	0.57305	0.9866
S01_4529027	-0.150761	0.56349	0.7891
S01_4539377	0.736738	0.552067	0.1823
S01_4555685	-0.0272722	0.538435	0.9596
S01_4555698	0.0612625	0.533983	0.9087
S01_4556670	-0.35759	0.544121	0.5112
S01_4556701	-0.15956	0.619795	0.7969
S01_4556702	-0.208282	0.272637	0.445
S01_4582057	0.0199882	0.0309784	0.5189
S01_4582066	0.0199882	0.0309784	0.5189
S01_4583308	0.320553	0.395188	0.4174
S01_4583408	-0.00669567	0.0714357	0.9253
S01_4589542	-0.0275091	0.533988	0.9589
S01_4589602	1.00381	0.543917	0.06521
S01_4589853	-0.442174	0.541753	0.4146
S01_4593013	-0.105572	0.556651	0.8496
S01_4622244	-0.436507	0.385774	0.2581
S01_4622278	0.327679	0.278711	0.2399
S01_4622283	-0.400436	0.540756	0.4591
S01_4632781	-0.00365255	0.0408933	0.9288
S01_4632850	-0.00639156	0.12681	0.9598
S01_4632889	-0.00639156	0.12681	0.9598
S01_4638717	-0.0140109	0.0411573	0.7336
S01_4638823	-0.150761	0.56349	0.7891
S01_4660909	-0.0274405	0.0399859	0.4927
S01_4660910	-0.0247755	0.0396938	0.5326
S01_4666097	0.13383	0.104563	0.2008
S01_4666098	0.13383	0.104563	0.2008
S01_4666100	0.13383	0.104563	0.2008
S01_4666101	0.13383	0.104563	0.2008
S01_4717356	0.115378	0.276085	0.6761
S01_4727319	0.00408206	0.0597502	0.9455
S01_4762053	0.0526042	0.0638986	0.4105
S01_4762079	0.0310237	0.0319512	0.3318
S01_4763759	-0.662008	0.547666	0.227
S01_4763789	-0.387151	0.305424	0.2052
S01_4771812	-0.433927	0.564307	0.4421
S01_4771823	-0.414948	0.538911	0.4415
S01_4773830	0.0197159	0.0314715	0.5311
S01_4784588	-0.00768837	0.0339345	0.8208
S01_4798746	-0.216805	0.539335	0.6878
S01_4853162	0.0438183	0.0792167	0.5803
S01_4853163	0.0024827	0.0359898	0.945
S01_4853167	0.0930937	0.0886443	0.2938
S01_4853188	-0.214854	0.0932602	0.0214
S01_4853197	-0.00184327	0.0299182	0.9509
S01_4853201	0.0266743	0.0424932	0.5303
S01_4861088	0.026122	0.0298119	0.3811
S01_4883046	-0.0546974	0.127463	0.6679
S01_4887737	0.036605	0.0321683	0.2554
S01_4887738	0.036605	0.0321683	0.2554
S01_4891500	-0.414948	0.538911	0.4415
S01_4896247	-0.146363	0.55226	0.791
S01_4897133	0.0209778	0.0320559	0.513
S01_4897216	-0.234605	0.198014	0.2363
S01_4897219	0.0399989	0.158046	0.8002
S01_4902950	-0.312433	0.550174	0.5702
S01_4950332	0.0269033	0.0319507	0.3999
S01_4960223	-0.214625	0.253805	0.3979
S01_4960224	0.0667969	0.0519441	0.1987
S01_4960227	0.0967435	0.0458226	0.03496
S01_4960735	0.0462091	0.548848	0.9329
S01_4975378	-0.00906541	0.0313954	0.7728
S01_4975382	0.0016651	0.0715814	0.9814
S01_4975388	0.0321574	0.101936	0.7525
S01_4975392	-0.0487563	0.0440321	0.2684
S01_4975405	-0.0471063	0.043197	0.2757
S01_4989821	0.01235	0.0355639	0.7285
S01_4990009	0.121912	0.554962	0.8262
S01_5021424	0.597835	0.554164	0.2809
S01_5022511	0.0192195	0.0592149	0.7456
S01_5029170	0.736738	0.552067	0.1823
S01_5034543	-0.326975	0.531225	0.5383
S01_5060932	-1.11212	0.566754	0.04996
S01_5063918	-0.607265	0.534062	0.2557
S01_5064792	0.0130484	0.0362684	0.7191
S01_5072737	0.176682	0.111886	0.1146
S01_5072779	-0.0154712	0.0370329	0.6762
S01_5072808	-0.0154712	0.0370329	0.6762
S01_5073572	0.00331255	0.0357642	0.9262
S01_5073573	0.00331255	0.0357642	0.9262
S01_5080038	0.597835	0.554164	0.2809
S01_5084357	-0.00638739	0.0369163	0.8627
S01_5084379	-0.00638739	0.0369163	0.8627
S01_5084387	-0.00638739	0.0369163	0.8627
S01_5084925	-0.0153485	0.0370762	0.679
S01_5087951	0.00736243	0.0349913	0.8334
S01_5091694	-0.160597	0.387744	0.6788
S01_5111700	-0.191736	0.194698	0.3249
S01_5111785	-0.255008	0.536106	0.6344
S01_5120860	0.0533224	0.059902	0.3736
S01_5120884	-0.0566335	0.0622644	0.3632
S01_5124344	-0.672692	0.560152	0.23
S01_5125907	0.0719849	0.124174	0.5622
S01_5130171	0.158855	0.114919	0.1671
S01_5130194	0.128933	0.21451	0.5479
S01_5177273	0.0403759	0.0522042	0.4394
S01_5181256	-0.00386637	0.0423521	0.9273
S01_5183348	0.166646	0.114649	0.1463
S01_5184174	0.673546	0.566103	0.2344
S01_5211922	0.0496644	0.0528463	0.3475
S01_5214700	0.0532986	0.0804212	0.5076
S01_5214701	0.0532986	0.0804212	0.5076
S01_5215615	0.155765	0.112834	0.1677
S01_5238606	0.0447511	0.0799269	0.5757
S01_5240911	-0.341467	0.543639	0.53
S01_5256973	0.411668	0.550973	0.4551
S01_5265634	-0.381954	0.552621	0.4896
S01_5287619	-0.140618	0.580891	0.8088
S01_5291643	-0.126185	0.105457	0.2317
S01_5312698	0.187412	0.109646	0.08766
S01_5312742	0.187412	0.109646	0.08766
S01_5319525	-0.00464383	0.0514708	0.9281
S01_5321355	0.12259	0.550102	0.8237
S01_5323245	-0.17238	0.175512	0.3262
S01_5346629	-0.0610207	0.101305	0.5471
S01_5379283	-0.132847	0.186191	0.4757
S01_5379288	0.0653428	0.224639	0.7712
S01_5379518	-0.209679	0.488735	0.668
S01_5384477	0.695046	0.548046	0.205
S01_5384498	-0.184529	0.542472	0.7338
S01_5386704	0.0691456	0.048742	0.1563
S01_5395320	-0.0142627	0.0221419	0.5196
S01_5395322	-0.0506734	0.0442445	0.2523
S01_5395331	-0.0142627	0.0221419	0.5196
S01_5399786	0.154003	0.109485	0.1598
S01_5399817	0.0264803	0.0502434	0.5983
S01_5408755	0.0509898	0.0468442	0.2766
S01_5416463	0.11465	0.103861	0.2699
S01_5420787	0.299401	0.545019	0.5829
S01_5424855	0.0641625	0.0475427	0.1774
S01_5443198	-0.166644	0.184705	0.3671
S01_5443219	-0.216361	0.166656	0.1945
S01_5443221	-0.0033672	0.151097	0.9822
S01_5449953	0.0189194	0.035495	0.5941
S01_5454070	0.0330928	0.0340814	0.3317
S01_5454777	0.0390246	0.0348914	0.2636
S01_5454778	0.0390246	0.0348914	0.2636
S01_5458763	0.0221643	0.0374237	0.5538
S01_5461112	-0.115275	0.393492	0.7696
S01_5461124	-0.000778823	0.550434	0.9989
S01_5479047	-0.00548577	0.0324346	0.8657
S01_5483465	-0.109524	0.570355	0.8478
S01_5483533	0.0293351	0.0343335	0.393
S01_5487599	0.166646	0.114649	0.1463
S01_5487653	0.0262079	0.0359953	0.4667
S01_5491250	-0.210794	0.382965	0.5821
S01_5525630	0.131042	0.101409	0.1965
S01_5529929	0.166646	0.114649	0.1463
S01_5534923	0.212448	0.103256	0.03985
S01_5559034	-0.342571	0.547244	0.5314
S01_5564332	0.673546	0.566103	0.2344
S01_5573337	-0.0299599	0.378981	0.937
S01_5573376	0.330079	0.401667	0.4114
S01_5604881	-0.283263	0.536588	0.5977
S01_5604889	-0.308076	0.543696	0.5711
S01_5638093	-0.839231	0.557078	0.1322
S01_5649350	-0.619643	0.547016	0.2575
S01_5650198	-0.341467	0.543639	0.53
S01_5651562	0.0582845	0.393193	0.8822
S01_5666314	-0.0386917	0.0409759	0.3452
S01_5713873	0.231112	0.549969	0.6744
S01_5716159	-0.0261815	0.0357888	0.4646
S01_5730741	-0.0362256	0.0351747	0.3033
S01_5730775	-0.0362256	0.0351747	0.3033
S01_5752415	-0.0272722	0.538435	0.9596
S01_5757191	-0.0541711	0.0350918	0.1229
S01_5767427	-0.0320355	0.0361829	0.3761
S01_5767460	-0.0244578	0.0362745	0.5003
S01_5776252	0.883832	0.319003	0.005681
S01_5776328	-0.0182494	0.0322952	0.5721
S01_5776550	-0.341467	0.543639	0.53
S01_5776563	-0.734394	0.568147	0.1964
S01_5776955	1.75376	0.629138	0.005394
S01_5813372	0.180064	0.114102	0.1148
S01_5816896	-0.0234981	0.0941217	0.8029
S01_5819720	0.946225	0.555583	0.0888
S01_5833750	0.176214	0.156183	0.2594
S01_5833754	-0.00730909	0.0379935	0.8475
S01_5833762	0.176214	0.156183	0.2594
S01_5838557	-0.0928862	0.100672	0.3564
S01_5838580	0.0324859	0.0706475	0.6457
S01_5841694	0.176366	0.109083	0.1062
S01_5858813	0.0917773	0.720719	0.8987
S01_5870828	-0.012008	0.0721159	0.8678
S01_5870840	0.230756	0.55217	0.6761
S01_5870899	-0.607265	0.534062	0.2557
S01_5871086	-0.00707737	0.0712267	0.9209
S01_5871325	0.436548	0.536195	0.4157
S01_5871354	0.231112	0.549969	0.6744
S01_5886759	0.00682305	0.0366726	0.8524
S01_5886778	0.00682305	0.0366726	0.8524
S01_5891538	-0.0275091	0.533988	0.9589
S01_5891569	-0.986193	0.397541	0.01325
S01_5891586	0.363564	0.568004	0.5222
S01_5891909	-0.00920389	0.0312845	0.7687
S01_5891927	-0.0163356	0.0301867	0.5885
S01_5891963	-0.0220433	0.0699197	0.7526
S01_5904459	0.047336	0.0665418	0.477
S01_5913647	0.222444	0.392976	0.5715
S01_5913742	0.0214877	0.0324951	0.5086
S01_5934338	0.107285	0.639278	0.8668
S01_5934350	0.815328	0.55993	0.1456
S01_5956546	0.0945788	0.393805	0.8102
S01_5956572	0.115737	0.135863	0.3945
S01_5962262	0.0253396	0.0514053	0.6221
S01_5966911	0.655357	0.557421	0.2399
S01_5972870	-0.00584627	0.0464865	0.8999
S01_5979734	-0.613136	0.526354	0.2443
S01_5980574	-0.0222865	0.0703903	0.7516
S01_5995534	0.0956764	0.324861	0.7684
S01_5995603	0.377723	0.561622	0.5014
S01_5995642	-0.0100624	0.0714446	0.888
S01_6020388	-0.0147176	0.0714216	0.8368
S01_6023375	-0.0100624	0.0714446	0.888
S01_6023378	-0.3341	0.400201	0.404
S01_6023385	-0.0100624	0.0714446	0.888
S01_6023413	-0.0100624	0.0714446	0.888
S01_6035274	0.230756	0.55217	0.6761
S01_6035284	-0.0731814	0.27613	0.791
S01_6035317	-0.109524	0.570355	0.8478
S01_6035360	0.61546	0.541189	0.2557
S01_6047607	-0.0168476	0.0286352	0.5564
S01_6047664	0.0696429	0.0717618	0.332
S01_6048463	0.00334386	0.0318546	0.9164
S01_6064908	0.0663466	0.0567902	0.2429
S01_6064925	0.0663466	0.0567902	0.2429
S01_6064954	0.0663466	0.0567902	0.2429
S01_6098761	-0.0116124	0.0318817	0.7157
S01_6098764	-0.0116124	0.0318817	0.7157
S01_6098847	-0.0279997	0.0308961	0.365
S01_6115375	0.311465	0.561064	0.5789
S01_6115428	-0.0812045	0.55333	0.8833
S01_6127280	-0.0026098	0.0503009	0.9586
S01_6127281	-0.0026098	0.0503009	0.9586
S01_6135068	0.0374845	0.0701354	0.5931
S01_6156663	0.0917773	0.720719	0.8987
S01_6159700	0.47394	0.540054	0.3803
S01_6187703	-0.0238404	0.630646	0.9699
S01_6187893	0.0642001	0.0468456	0.1708
S01_6187897	0.0642001	0.0468456	0.1708
S01_6190343	0.0154457	0.0366319	0.6734
S01_6190364	0.0165813	0.0366142	0.6507
S01_6220463	0.00582525	0.0550758	0.9158
S01_6220493	0.0291484	0.0572924	0.611
S01_6220494	0.0819271	0.058293	0.1601
S01_6220503	0.00582525	0.0550758	0.9158
S01_6220510	0.00582525	0.0550758	0.9158
S01_6228289	0.00600402	0.0730525	0.9345
S01_6228583	0.00117976	0.0725106	0.987
S01_6254696	-0.0085669	0.0304455	0.7785
S01_6255087	-0.171377	0.184706	0.3537
S01_6255091	-0.0144451	0.0506413	0.7755
S01_6255126	-0.0144451	0.0506413	0.7755
S01_6260760	-0.0177157	0.0462418	0.7017
S01_6260763	-0.0177157	0.0462418	0.7017
S01_6274779	0.073175	0.0448721	0.1032
S01_6277092	0.0252139	0.0317896	0.4278
S01_6280012	0.0494678	0.070582	0.4835
S01_6285712	0.121912	0.554962	0.8262
S01_6300641	-0.0267005	0.039709	0.5015
S01_6301420	0.0851477	0.15242	0.5765
S01_6301440	0.0851477	0.15242	0.5765
S01_6321895	-0.0287927	0.041702	0.4901
S01_6321928	-0.0287927	0.041702	0.4901
S01_6321958	-0.0240693	0.0402866	0.5503
S01_6321979	-0.0240693	0.0402866	0.5503
S01_6322830	-0.0234808	0.040577	0.5629
S01_6326623	0.0905186	0.0481592	0.06041
S01_6326626	-0.0104861	0.0808201	0.8968
S01_6327994	-0.0236395	0.0412588	0.5668
S01_6327998	-1.11212	0.566754	0.04996
S01_6328349	-0.025383	0.0411955	0.5379
S01_6330941	-0.0236395	0.0412588	0.5668
S01_6331820	-0.100931	0.0573251	0.07855
S01_6331840	-0.100931	0.0573251	0.07855
S01_6331848	-0.0687847	0.045822	0.1336
S01_6335989	-0.414948	0.538911	0.4415
S01_6362702	-0.0671606	0.0574358	0.2425
S01_6363304	-0.0498644	0.0330155	0.1312
S01_6370443	-0.00465767	0.0596924	0.9378
S01_6370444	-0.00844612	0.0367799	0.8184
S01_6370445	-0.00685296	0.03276	0.8343
S01_6370446	0.0352189	0.0600391	0.5576
S01_6370456	-0.00105548	0.0335444	0.9749
S01_6379411	-0.0496624	0.0314081	0.1141
S01_6379438	-0.0531744	0.0592497	0.3697
S01_6388412	-0.0354957	0.0317496	0.2638
S01_6404074	0.00392016	0.0323396	0.9035
S01_6404128	-0.414948	0.538911	0.4415
S01_6406601	0.182375	0.246919	0.4603
S01_6406620	-0.301054	0.53233	0.5718
S01_6415373	0.0559731	0.0710956	0.4313
S01_6440398	0.00744695	0.0424602	0.8608
S01_6440400	-0.0967876	0.0864883	0.2633
S01_6440419	-0.0967876	0.0864883	0.2633
S01_6457070	-0.0167813	0.0456464	0.7132
S01_6458589	0.597835	0.554164	0.2809
S01_6466438	-0.811896	0.541935	0.1344
S01_6466442	0.275993	0.417791	0.509
S01_6468502	0.0149176	0.0318059	0.6391
S01_6468616	0.0649251	0.0508962	0.2023
S01_6472179	0.175342	0.577361	0.7614
S01_6474712	-0.00956839	0.0306975	0.7553
S01_6474713	-0.0531801	0.0834712	0.5242
S01_6475881	-0.481164	0.580549	0.4074
S01_6475888	-0.216805	0.539335	0.6878
S01_6475895	0.300453	0.400892	0.4537
S01_6475897	-0.0366271	0.569805	0.9488
S01_6481481	0.0252549	0.0326945	0.44
S01_6481486	-0.0462567	0.0471773	0.327
S01_6481533	-0.0339044	0.0457349	0.4586
S01_6485610	0.0534466	0.0379914	0.1597
S01_6514813	-0.0418386	0.0466175	0.3696
S01_6567598	0.269163	0.098924	0.006604
S01_6572198	0.103404	0.106501	0.3318
S01_6574871	-0.0272722	0.538435	0.9596
S01_6574882	0.134806	0.111274	0.2259
S01_6575226	0.0215911	0.0329746	0.5127
S01_6610094	0.0115371	0.0650006	0.8592
S01_6615869	0.276875	0.545917	0.6121
S01_6615881	-0.148267	0.40614	0.7151
S01_6615883	0.489484	0.529159	0.3551
S01_6615895	-0.845137	0.555429	0.1284
S01_6622397	-0.0189977	0.0340832	0.5774
S01_6622398	-0.0189977	0.0340832	0.5774
S01_6622402	-0.0189977	0.0340832	0.5774
S01_6628175	0.0857983	0.0398295	0.03143
S01_6628198	0.0857983	0.0398295	0.03143
S01_6628199	0.0857983	0.0398295	0.03143
S01_6628202	0.0857983	0.0398295	0.03143
S01_6633196	-0.0589142	0.0395627	0.1367
S01_6635856	-0.0592149	0.0404048	0.143
S01_6644187	-0.0614282	0.0396723	0.1218
S01_6644328	-0.0106618	0.0640896	0.8679
S01_6644393	-0.0180558	0.563048	0.9744
S01_6644397	0.386596	0.543389	0.4769
S01_6647921	0.0274001	0.0539903	0.6119
S01_6662175	0.00933391	0.0416671	0.8228
S01_6662508	-0.00230756	0.04117	0.9553
S01_6662527	-0.00230756	0.04117	0.9553
S01_6667976	0.00797916	0.0416068	0.848
S01_6667983	0.00797916	0.0416068	0.848
S01_6667985	0.00797916	0.0416068	0.848
S01_6668297	0.015157	0.0358906	0.6729
S01_6668303	0.015157	0.0358906	0.6729
S01_6675294	-0.228157	0.532124	0.6682
S01_6675527	0.0473498	0.0511384	0.3547
S01_6675533	-0.470608	0.559873	0.4008
S01_6706775	-0.0260107	0.0317611	0.413
S01_6707475	0.0361378	0.0527478	0.4934
S01_6707533	0.0027785	0.0414187	0.9465
S01_6711663	0.114495	0.110144	0.2988
S01_6711665	0.311465	0.561064	0.5789
S01_6731963	-0.0347216	0.0315599	0.2715
S01_6751287	0.411668	0.550973	0.4551
S01_6752145	-0.0434696	0.0409589	0.2888
S01_6752828	-0.218172	0.252125	0.387
S01_6762615	0.0247859	0.0715372	0.729
S01_6762623	0.0247859	0.0715372	0.729
S01_6764089	-0.0551892	0.102841	0.5916
S01_6773123	-0.0888895	0.531843	0.8673
S01_6773138	-0.0420066	0.0415471	0.3122
S01_6777212	0.0471364	0.0454886	0.3003
S01_6777263	0.0431844	0.0457105	0.345
S01_6786179	0.00735781	0.0650074	0.9099
S01_6803722	-0.0846898	0.0420201	0.04408
S01_6810019	0.0159849	0.117006	0.8914
S01_6831412	-0.0339749	0.0429433	0.429
S01_6832550	-0.006616	0.0413304	0.8728
S01_6832559	-0.006616	0.0413304	0.8728
S01_6832593	-0.006616	0.0413304	0.8728
S01_6835708	-0.0065044	0.0408719	0.8736
S01_6845861	-0.0391018	0.0410587	0.3411
S01_6846228	-0.662008	0.547666	0.227
S01_6866214	-0.0620218	0.0443424	0.1622
S01_6867783	-0.0443715	0.0388993	0.2542
S01_6867812	-0.051044	0.0384424	0.1845
S01_6874684	-0.0611283	0.0399411	0.1262
S01_6874769	-0.0507709	0.0399425	0.2039
S01_6875121	-0.0363963	0.0372716	0.329
S01_6876497	0.0339766	0.0298293	0.2549
S01_6883963	-0.0350132	0.0718632	0.6262
S01_6911815	-0.0376383	0.0316764	0.235
S01_6916580	0.0978925	0.0400263	0.0146
S01_6916582	0.00712955	0.0527621	0.8925
S01_6916595	0.118963	0.110955	0.2839
S01_6924532	-0.11061	0.540989	0.838
S01_6928246	-0.00805889	0.0605712	0.8942
S01_6932777	-0.0058029	0.062574	0.9261
S01_6932799	0.134442	0.106327	0.2063
S01_6933989	-0.0621954	0.0800518	0.4373
S01_6943850	0.136655	0.396002	0.7301
S01_6943878	0.379777	0.56758	0.5035
S01_6947281	-0.314387	0.563723	0.5772
S01_6947285	-0.0407847	0.547319	0.9406
S01_6947294	-0.213637	0.387793	0.5818
S01_6947300	0.248062	0.275767	0.3685
S01_6947304	0.0829107	0.0688044	0.2284
S01_6947312	0.603708	0.557625	0.2792
S01_6947319	0.386596	0.543389	0.4769
S01_6947322	0.386596	0.543389	0.4769
S01_6970859	-0.185087	0.554648	0.7387
S01_6970861	-0.000778823	0.550434	0.9989
S01_6971094	-0.532227	0.560353	0.3424
S01_6971101	-0.457387	0.394045	0.246
S01_6971145	0.764021	0.568604	0.1793
S01_6971207	0.124056	0.172685	0.4727
S01_6975837	-0.245298	0.368147	0.5053
S01_6985574	-0.0272722	0.538435	0.9596
S01_6985660	0.0622672	0.547111	0.9094
S01_6985681	0.673546	0.566103	0.2344
S01_6985685	0.284232	0.538867	0.598
S01_6992232	0.0816155	0.0995598	0.4125
S01_6993980	0.138163	0.102961	0.1799
S01_6994074	0.0581224	0.0987907	0.5564
S01_7002097	0.113903	0.10848	0.2939
S01_7002105	0.113903	0.10848	0.2939
S01_7016631	0.0331416	0.0343293	0.3345
S01_7018743	0.1267	0.103669	0.2219
S01_7025771	-0.015726	0.0327875	0.6316
S01_7025961	-0.0123969	0.040661	0.7605
S01_7025972	-0.0123969	0.040661	0.7605
S01_7025985	-0.0123969	0.040661	0.7605
S01_7026562	0.285225	0.562565	0.6122
S01_7026568	-0.0241586	0.0335801	0.472
S01_7026583	-0.0241586	0.0335801	0.472
S01_7028373	-0.000311022	0.0646492	0.9962
S01_7035530	-0.377337	0.541648	0.4862
S01_7054487	0.123275	0.112596	0.2738
S01_7055604	-0.672692	0.560152	0.23
S01_7055626	0.234378	0.619964	0.7055
S01_7055632	-0.324661	0.417761	0.4372
S01_7061278	-0.0142646	0.0311446	0.647
S01_7061279	-0.0364095	0.0632161	0.5648
S01_7061281	-0.0364095	0.0632161	0.5648
S01_7061282	-0.0364095	0.0632161	0.5648
S01_7071410	-0.00281784	0.0529391	0.9576
S01_7071417	-0.00281784	0.0529391	0.9576
S01_7083696	-5.92273e-06	0.0628268	0.9999
S01_7087073	0.230977	0.56281	0.6816
S01_7087078	-1.52569	0.562119	0.006739
S01_7087578	-0.021835	0.0622036	0.7256
S01_7094221	-0.0729192	0.0420138	0.08289
S01_7094555	-0.00139269	0.063911	0.9826
S01_7094613	0.0177798	0.0529477	0.7371
S01_7094614	0.0177798	0.0529477	0.7371
S01_7094617	0.0177798	0.0529477	0.7371
S01_7096528	0.0231232	0.0637042	0.7167
S01_7099277	0.00233627	0.0356591	0.9478
S01_7112394	0.00444597	0.0355278	0.9004
S01_7115787	-0.000914956	0.0344235	0.9788
S01_7145014	0.141486	0.111242	0.2037
S01_7160961	-0.0186266	0.0631277	0.768
S01_7160962	-0.0182401	0.0327108	0.5772
S01_7160963	-0.0173773	0.0322028	0.5896
S01_7160964	-0.115323	0.0515362	0.02542
S01_7164200	0.0052927	0.568078	0.9926
S01_7165899	-0.0220618	0.398145	0.9558
S01_7165916	-0.108805	0.250539	0.6642
S01_7167281	0.523766	0.580335	0.367
S01_7172351	0.00372883	0.0281823	0.8948
S01_7172475	-0.245037	0.566211	0.6653
S01_7180960	0.0177672	0.0298795	0.5522
S01_7181053	0.0277332	0.029881	0.3535
S01_7181285	-0.739524	0.559939	0.1868
S01_7194330	-0.0326313	0.0585091	0.5771
S01_7196808	0.240123	0.274146	0.3813
S01_7206778	0.0367977	0.565306	0.9481
S01_7206812	0.172345	0.392971	0.6611
S01_7215867	-0.418771	0.533606	0.4327
S01_7218007	-0.0710885	0.382942	0.8528
S01_7218026	-0.473535	0.545548	0.3856
S01_7218321	-0.075581	0.550835	0.8909
S01_7224787	-0.00418946	0.0446976	0.9253
S01_7236924	-0.0290051	0.0435346	0.5054
S01_7236945	-0.0271028	0.0355492	0.446
S01_7236946	-0.054532	0.037089	0.1417
S01_7252181	-0.00683372	0.0342065	0.8417
S01_7269083	0.0423798	0.0567775	0.4556
S01_7271053	-0.00332062	0.035096	0.9246
S01_7271058	-0.0508383	0.0418326	0.2245
S01_7271084	0.000302201	0.0346751	0.993
S01_7271149	0.0272575	0.0277591	0.3263
S01_7282251	0.0305193	0.0526261	0.5621
S01_7282252	-0.0683774	0.0391928	0.0813
S01_7282257	0.0482103	0.0596298	0.419
S01_7282263	0.0178274	0.0291057	0.5403
S01_7282264	0.0619182	0.0649248	0.3404
S01_7282265	0.0806743	0.0512161	0.1155
S01_7282268	0.00830039	0.0845795	0.9218
S01_7282271	-0.00727437	0.0321172	0.8209
S01_7282272	0.024021	0.0443844	0.5885
S01_7282282	0.0245681	0.0402679	0.5419
S01_7282287	0.071421	0.0727995	0.3268
S01_7282293	-0.0839268	0.0750989	0.264
S01_7282296	0.0172038	0.0296302	0.5616
S01_7282435	0.0878316	0.0486288	0.07114
S01_7282439	0.0336287	0.0535032	0.5298
S01_7282441	0.00510324	0.0196962	0.7956
S01_7282449	0.00469438	0.0431569	0.9134
S01_7282489	-0.0174128	0.0318241	0.5844
S01_7283756	0.0406208	0.0748368	0.5874
S01_7283761	-0.0268589	0.0486156	0.5807
S01_7283773	-0.0749894	0.0624129	0.2298
S01_7287140	-0.00911754	0.0748439	0.9031
S01_7287148	0.0770731	0.0489129	0.1154
S01_7287166	-0.0189057	0.0355977	0.5955
S01_7287183	-0.0168787	0.038127	0.6581
S01_7287184	0.0228039	0.0424184	0.591
S01_7287186	-0.0014832	0.025006	0.9527
S01_7301892	0.0656924	0.0269527	0.01494
S01_7312839	0.232076	0.38804	0.5499
S01_7336238	-0.0485606	0.0416973	0.2444
S01_7342582	-0.0416047	0.0370141	0.2612
S01_7351628	-0.0799252	0.0415296	0.05452
S01_7364479	0.0908656	0.108337	0.4018
S01_7376171	-0.00651745	0.0289536	0.8219
S01_7384309	-0.0283217	0.041775	0.4979
S01_7384958	-0.051816	0.0440374	0.2396
S01_7384959	-0.051816	0.0440374	0.2396
S01_7393626	0.0176408	0.032786	0.5906
S01_7393627	0.0190651	0.0330345	0.564
S01_7405035	-0.026264	0.0412966	0.5249
S01_7405340	-0.0310541	0.0414126	0.4535
S01_7412935	-0.0186964	0.0432161	0.6654
S01_7412936	-0.0237948	0.0440877	0.5895
S01_7412937	-0.0186964	0.0432161	0.6654
S01_7412938	-0.0237681	0.226844	0.9166
S01_7450067	-0.0447754	0.567272	0.9371
S01_7461115	-0.068424	0.0431951	0.1134
S01_7480427	-0.0591671	0.0410936	0.1502
S01_7480464	-0.0230793	0.0861864	0.7889
S01_7480480	-0.05816	0.041688	0.1632
S01_7480548	0.17925	0.169834	0.2914
S01_7480552	0.17925	0.169834	0.2914
S01_7480578	0.17925	0.169834	0.2914
S01_7480593	0.17925	0.169834	0.2914
S01_7489245	-0.0829457	0.0581034	0.1537
S01_7494326	-0.201048	0.559899	0.7196
S01_7494337	-0.0245493	0.060639	0.6857
S01_7498702	-0.656642	0.557914	0.2394
S01_7507989	-0.0433033	0.04247	0.3081
S01_7507994	-0.0433033	0.04247	0.3081
S01_7516398	-0.0672347	0.0434545	0.1221
S01_7516400	0.127332	0.391556	0.7451
S01_7534469	0.175342	0.577361	0.7614
S01_7540164	0.422184	0.391101	0.2806
S01_7546562	-0.00131881	0.0666215	0.9842
S01_7570544	-0.0508004	0.0348866	0.1456
S01_7570558	0.0680118	0.106089	0.5216
S01_7570559	0.0680118	0.106089	0.5216
S01_7570564	-0.0507713	0.0349151	0.1462
S01_7570969	-0.000564747	0.0523956	0.9914
S01_7571963	-0.404026	0.543846	0.4577
S01_7572011	-0.0443507	0.0576341	0.4417
S01_7572196	-0.0182793	0.0405321	0.6521
S01_7572223	-0.0346387	0.038657	0.3704
S01_7572713	-0.064828	0.0421415	0.1242
S01_7592814	0.0293567	0.0718479	0.6829
S01_7598252	0.00370435	0.0361598	0.9184
S01_7637200	-0.0512043	0.0317462	0.107
S01_7650941	-0.0672869	0.0949254	0.4786
S01_7650948	-0.0672869	0.0949254	0.4786
S01_7650961	0.0428861	0.0726608	0.5552
S01_7650968	-0.0672869	0.0949254	0.4786
S01_7650988	0.0115417	0.0909868	0.8991
S01_7652418	-0.0325063	0.03204	0.3105
S01_7658303	0.0746691	0.108806	0.4927
S01_7682483	-0.0406113	0.0306123	0.1849
S01_7731357	-0.033764	0.0571343	0.5547
S01_7738894	-0.00492851	0.0465212	0.9156
S01_7765236	-0.997363	0.536469	0.06325
S01_7765273	0.0383007	0.558069	0.9453
S01_7765407	0.00799902	0.0371294	0.8295
S01_7767354	0.0252746	0.0678168	0.7094
S01_7784920	0.046113	0.0710034	0.5162
S01_7784945	0.046113	0.0710034	0.5162
S01_7808984	0.0151891	0.0454837	0.7385
S01_7809017	0.0249737	0.0451002	0.5799
S01_7809072	0.00308025	0.045831	0.9464
S01_7823834	-0.0197988	0.0632373	0.7543
S01_7824403	0.0937531	0.110825	0.3977
S01_7824431	0.0429238	0.0714016	0.5478
S01_7824489	-0.577105	0.555987	0.2995
S01_7824512	-0.809181	0.543294	0.1366
S01_7834829	0.134726	0.540054	0.803
S01_7834866	-0.0479286	0.0572955	0.403
S01_7849279	0.0217015	0.0701508	0.7571
S01_7849280	0.0217015	0.0701508	0.7571
S01_7849283	0.0217015	0.0701508	0.7571
S01_7849284	0.0217015	0.0701508	0.7571
S01_7858933	-0.290947	0.397739	0.4646
S01_7859029	0.0380065	0.0687869	0.5807
S01_7871812	0.860079	0.564581	0.1279
S01_7871828	0.489484	0.529159	0.3551
S01_7873961	-0.0668692	0.0934555	0.4744
S01_7873989	-0.0668692	0.0934555	0.4744
S01_7877031	-0.111457	0.057435	0.05254
S01_7877034	-0.00892799	0.0702069	0.8988
S01_7877036	0.0107287	0.0450019	0.8116
S01_7877039	0.110192	0.127472	0.3875
S01_7877052	-0.0406365	0.087777	0.6435
S01_7877053	-0.0706673	0.074229	0.3413
S01_7877062	0.00855102	0.0523491	0.8703
S01_7877065	-0.0131104	0.063173	0.8356
S01_7877070	0.00107505	0.0480104	0.9821
S01_7877078	0.0476882	0.0501715	0.342
S01_7877079	0.020961	0.0507	0.6794
S01_7877082	-0.0716988	0.0576399	0.2138
S01_7877085	-0.0395044	0.0451464	0.3817
S01_7883553	0.111801	0.587944	0.8492
S01_7883564	0.0190678	0.0523352	0.7157
S01_7891441	0.111801	0.587944	0.8492
S01_7891459	-0.662008	0.547666	0.227
S01_7891523	-0.0346445	0.0588813	0.5564
S01_7891869	-0.726221	0.416848	0.08173
S01_7893113	-0.0272722	0.538435	0.9596
S01_7910947	0.051405	0.039988	0.1989
S01_7910948	0.0219694	0.0756005	0.7714
S01_7910949	-0.0401215	0.0941496	0.6701
S01_7910950	-0.00371543	0.0325015	0.909
S01_7910951	0.0527857	0.0316722	0.09585
S01_7910956	-0.0359097	0.0569204	0.5282
S01_7910957	-0.0322471	0.0370642	0.3845
S01_7910963	0.0644484	0.0327773	0.0495
S01_7910964	-0.105451	0.0571972	0.06548
S01_7933122	0.235796	0.54679	0.6664
S01_7933132	-0.672692	0.560152	0.23
S01_7933847	-0.0272722	0.538435	0.9596
S01_7933955	-0.331494	0.62833	0.5979
S01_7952080	0.571537	0.386513	0.1395
S01_7953525	0.097961	0.104308	0.3478
S01_7957436	0.139808	0.393432	0.7224
S01_7957592	0.102089	0.106264	0.3369
S01_7957613	-0.0207341	0.0328131	0.5276
S01_7957954	-0.0177254	0.0383942	0.6444
S01_7997138	-0.506388	0.542052	0.3504
S01_7999484	-0.0365778	0.047726	0.4436
S01_7999488	-0.0541053	0.0332856	0.1043
S01_7999493	-0.0541053	0.0332856	0.1043
S01_7999507	-0.0541053	0.0332856	0.1043
S01_7999522	-0.0428123	0.0332455	0.1981
S01_8016749	0.0386314	0.0729106	0.5963
S01_8017524	-0.00267312	0.0325081	0.9345
S01_8017654	-0.0535663	0.046956	0.2542
S01_8029194	0.017986	0.0687296	0.7936
S01_8029318	0.0158936	0.0670177	0.8126
S01_8029321	0.0158936	0.0670177	0.8126
S01_8034364	-0.414948	0.538911	0.4415
S01_8034444	-0.303632	0.267031	0.2557
S01_8034459	0.0622672	0.547111	0.9094
S01_8036537	0.0917773	0.720719	0.8987
S01_8082153	0.00611644	0.0481562	0.899
S01_8082168	0.00310081	0.0369526	0.9331
S01_8089497	0.0243114	0.0737065	0.7416
S01_8089506	0.0409396	0.0976425	0.6751
S01_8089512	-0.0338387	0.0902076	0.7076
S01_8089519	-0.0176661	0.0238734	0.4594
S01_8089520	0.00359826	0.0321222	0.9108
S01_8089574	0.015435	0.033308	0.6432
S01_8090848	0.0183769	0.0259415	0.4788
S01_8090862	0.0183769	0.0259415	0.4788
S01_8090863	0.0662411	0.0832415	0.4263
S01_8090882	0.0183769	0.0259415	0.4788
S01_8090917	-0.0290662	0.0358418	0.4176
S01_8090948	-0.00604751	0.0227415	0.7903
S01_8090953	-0.00684723	0.02275	0.7635
S01_8090954	-0.00684723	0.02275	0.7635
S01_8091011	0.00107398	0.0222341	0.9615
S01_8091038	-0.000319089	0.0222377	0.9886
S01_8091083	0.00784829	0.0227496	0.7302
S01_8091086	0.00784829	0.0227496	0.7302
S01_8091379	-0.037614	0.0658547	0.568
S01_8091729	0.00494129	0.0250098	0.8434
S01_8091743	-0.00377842	0.0358283	0.916
S01_8091744	-0.00550035	0.0489022	0.9105
S01_8091772	0.0497782	0.0679778	0.4641
S01_8091830	0.0181527	0.025116	0.47
S01_8091836	0.0176742	0.025108	0.4816
S01_8098805	0.378059	0.315745	0.2314
S01_8099230	0.248646	0.578357	0.6673
S01_8099319	0.0137687	0.0697801	0.8436
S01_8099556	-0.00470192	0.0338456	0.8895
S01_8099563	-0.0334469	0.060594	0.5811
S01_8099594	0.103233	0.140855	0.4638
S01_8116290	0.0199695	0.0515094	0.6983
S01_8116296	0.0199695	0.0515094	0.6983
S01_8131980	-0.00925176	0.0326238	0.7768
S01_8138113	0.230756	0.55217	0.6761
S01_8150500	0.0389004	0.0682172	0.5686
S01_8166448	-0.0118858	0.053479	0.8242
S01_8166499	-0.0118858	0.053479	0.8242
S01_8180514	0.231526	0.554023	0.6761
S01_8188210	0.0312319	0.0689198	0.6505
S01_8192852	-0.0336022	0.0377529	0.3736
S01_8192861	-0.0110879	0.0640341	0.8626
S01_8192965	0.0250654	0.11064	0.8208
S01_8193008	-0.882461	0.570214	0.122
S01_8193017	0.234019	0.391691	0.5503
S01_8200522	0.0107135	0.0597798	0.8578
S01_8200526	0.0107135	0.0597798	0.8578
S01_8200527	0.0107135	0.0597798	0.8578
S01_8200528	0.0107135	0.0597798	0.8578
S01_8200531	0.0107135	0.0597798	0.8578
S01_8200542	-0.00588341	0.0636118	0.9263
S01_8216257	0.573683	0.13379	1.948e-05
S01_8216258	0.573683	0.13379	1.948e-05
S01_8216296	0.573683	0.13379	1.948e-05
S01_8216302	0.573683	0.13379	1.948e-05
S01_8248314	-0.0261337	0.0315243	0.4073
S01_8254890	-0.0228843	0.0309208	0.4594
S01_8282255	0.609087	0.536877	0.2568
S01_8285766	0.0323956	0.0372409	0.3845
S01_8289758	0.0273583	0.058691	0.6412
S01_8328011	-0.497473	0.559968	0.3745
S01_8328046	0.464487	0.547237	0.3962
S01_8333068	-0.0249948	0.0336239	0.4574
S01_8341116	-0.303632	0.267031	0.2557
S01_8341179	-0.079689	0.57492	0.8898
S01_8364018	0.100743	0.539374	0.8519
S01_8369766	-0.639565	0.564052	0.2571
S01_8388152	-0.016063	0.0335437	0.6321
S01_8388223	-0.0127928	0.0335579	0.7031
S01_8388469	-0.0239491	0.0332109	0.471
S01_8404246	-0.0268037	0.031537	0.3955
S01_8404256	-0.0253184	0.0320245	0.4293
S01_8407353	-0.265801	0.25396	0.2955
S01_8422171	0.0343531	0.12714	0.7871
S01_8422183	0.0122375	0.0503141	0.8079
S01_8422187	0.0242524	0.0467638	0.6041
S01_8422188	-0.0944162	0.0569077	0.09735
S01_8422190	-0.0799658	0.0801434	0.3186
S01_8422192	0.0132211	0.0484652	0.7851
S01_8422198	-0.138164	0.101509	0.1737
S01_8422200	-0.0460209	0.0465501	0.323
S01_8422203	-0.0857569	0.0633262	0.1759
S01_8422218	0.0357737	0.0802777	0.6559
S01_8442853	-0.0136553	0.0326275	0.6756
S01_8442937	0.0150948	0.139817	0.914
S01_8486002	-0.000687337	0.0489188	0.9888
S01_8503620	-0.0123487	0.0325363	0.7044
S01_8506459	0.00643352	0.0670457	0.9236
S01_8509698	0.00829382	0.0318335	0.7945
S01_8510955	1.14267	0.564817	0.04329
S01_8530190	-0.0275091	0.533988	0.9589
S01_8530280	-0.207971	0.388521	0.5925
S01_8530454	0.440311	0.586092	0.4526
S01_8538850	0.0297883	0.0685163	0.6638
S01_8556541	0.00378409	0.0723362	0.9583
S01_8561494	-0.00446448	0.0380631	0.9066
S01_8561527	0.0820883	0.077275	0.2883
S01_8562858	-0.023014	0.0411151	0.5758
S01_8562872	-0.184529	0.542472	0.7338
S01_8566664	0.028093	0.0713513	0.6939
S01_8566696	0.102911	0.560575	0.8544
S01_8566712	-0.159532	0.191771	0.4056
S01_8568675	-0.0812045	0.55333	0.8833
S01_8568701	0.511167	0.566924	0.3674
S01_8569705	1.46917	0.544753	0.007096
S01_8578107	0.0193288	0.0698884	0.7822
S01_8609166	0.506553	0.581415	0.3838
S01_8615666	-0.331494	0.62833	0.5979
S01_8623640	0.266127	0.553864	0.631
S01_8634890	-0.0239601	0.0398195	0.5475
S01_8688013	-0.0473143	0.0701508	0.5001
S01_8688028	-0.0223571	0.065737	0.7338
S01_8692769	0.0157062	0.0293556	0.5927
S01_8718561	0.241014	0.389454	0.5361
S01_8734670	0.0149434	0.0369671	0.6861
S01_8739934	-0.0245285	0.0397169	0.537
S01_8745464	-0.0129292	0.0375333	0.7306
S01_8745478	-0.0129292	0.0375333	0.7306
S01_8745610	0.088662	0.410042	0.8288
S01_8745667	-0.0272722	0.538435	0.9596
S01_8756547	-0.0256691	0.0396451	0.5175
S01_8756557	-0.714665	0.545325	0.1903
S01_8757548	-0.0142447	0.0364756	0.6962
S01_8757551	-0.00370718	0.0372784	0.9208
S01_8757647	-0.0260289	0.0382237	0.496
S01_8777243	-0.0291511	0.0740905	0.6941
S01_8781716	-0.414948	0.538911	0.4415
S01_8781748	-0.075581	0.550835	0.8909
S01_8782831	-0.0088197	0.0385851	0.8192
S01_8782833	-0.0088197	0.0385851	0.8192
S01_8782834	-0.0088197	0.0385851	0.8192
S01_8816782	0.00541637	0.0377745	0.886
S01_8819520	0.0415816	0.050342	0.409
S01_8819523	0.0415816	0.050342	0.409
S01_8819524	0.0415816	0.050342	0.409
S01_8824023	0.013492	0.0346807	0.6973
S01_8824068	0.0255829	0.0451575	0.5711
S01_8838784	0.0307812	0.072504	0.6712
S01_8853824	0.148716	0.549276	0.7866
S01_8853906	0.0391846	0.0764655	0.6084
S01_8853970	0.388107	0.564482	0.4919
S01_8865542	0.0192018	0.0483958	0.6916
S01_8869174	0.0283259	0.0489803	0.5632
S01_8870059	-0.290437	0.546065	0.5949
S01_8877105	-0.397181	0.547163	0.468
S01_8877596	0.268427	0.551058	0.6263
S01_8878088	0.157692	0.547074	0.7732
S01_8878142	-0.11061	0.540989	0.838
S01_8878162	0.0193288	0.0698884	0.7822
S01_8882002	0.815328	0.55993	0.1456
S01_8893118	0.0247514	0.0690697	0.7201
S01_8917452	-0.0291664	0.0426176	0.4939
S01_8940718	0.113956	0.0600119	0.05782
S01_8972471	0.121564	0.0660908	0.06611
S01_8972474	-0.0348663	0.0491137	0.4779
S01_8977496	0.0382567	0.0640365	0.5503
S01_8977535	0.0320565	0.322165	0.9208
S01_8977546	-0.112988	0.385565	0.7695
S01_8990005	0.0295386	0.0680178	0.6642
S01_8999225	0.0295386	0.0680178	0.6642
S01_9022658	-0.0382543	0.0487832	0.4331
S01_9039856	-0.0324168	0.0430062	0.4511
S01_9046623	0.0917773	0.720719	0.8987
S01_9074873	-0.060114	0.0503645	0.2329
S01_9074885	-0.0251804	0.0432252	0.5603
S01_9074926	-0.0178349	0.0654416	0.7853
S01_9074981	-0.0752274	0.0498832	0.1318
S01_9074990	0.0655325	0.550287	0.9052
S01_9088963	0.411668	0.550973	0.4551
S01_9089938	-0.0585955	0.0500667	0.2421
S01_9092597	-0.140618	0.580891	0.8088
S01_9108360	-0.311029	0.560441	0.579
S01_9116341	0.204522	0.210992	0.3326
S01_9116360	0.0295134	0.0446916	0.5091
S01_9130383	-0.37938	0.53884	0.4815
S01_9142567	-0.341414	0.626111	0.5857
S01_9142592	0.363564	0.568004	0.5222
S01_9142595	0.217499	0.574966	0.7053
S01_9153303	0.283124	0.387496	0.4651
S01_9153367	-0.000778823	0.550434	0.9989
S01_9155794	-0.0585955	0.0500667	0.2421
S01_9164957	0.0142317	0.0670067	0.8318
S01_9175333	0.00347598	0.0846588	0.9673
S01_9175349	0.0191227	0.057726	0.7405
S01_9175360	-0.036253	0.0637998	0.57
S01_9175366	0.0886103	0.103021	0.3899
S01_9175371	-0.022005	0.0446698	0.6224
S01_9175382	-0.0176819	0.0495436	0.7212
S01_9266772	-0.313658	0.554555	0.5718
S01_9287448	0.0233313	0.0654611	0.7216
S01_9290612	0.0111583	0.05155	0.8287
S01_9298484	0.572082	0.555236	0.3031
S01_9298558	0.436548	0.536195	0.4157
S01_9353210	0.0345155	0.0319113	0.2796
S01_9353836	0.0316364	0.0406702	0.4368
S01_9355382	-0.0518589	0.0299182	0.08329
S01_9366714	0.159506	0.214431	0.4571
S01_9373671	-0.0401261	0.0354754	0.2582
S01_9384325	-0.0213882	0.0628966	0.7339
S01_9384327	0.0261924	0.0316492	0.4081
S01_9384329	0.0261924	0.0316492	0.4081
S01_9391550	-0.0226384	0.063266	0.7205
S01_9391553	-0.0308692	0.0311153	0.3214
S01_9412963	0.000869451	0.0327755	0.9788
S01_9417112	0.0132359	0.0459419	0.7733
S01_9418499	0.02358	0.038321	0.5385
S01_9418543	-0.0311761	0.0318595	0.328
S01_9418607	0.0252385	0.0326282	0.4394
S01_9418857	-0.0292066	0.0316044	0.3556
S01_9418912	-0.0200943	0.0316915	0.5262
S01_9429919	-0.0488249	0.0713484	0.4939
S01_9430671	-0.00406225	0.0229243	0.8594
S01_9437274	0.0051623	0.0403646	0.8983
S01_9447542	0.711558	0.553461	0.1988
S01_9459479	-0.000519927	0.0534326	0.9922
S01_9468823	0.0122479	0.0641802	0.8487
S01_9485528	-0.0129774	0.0479183	0.7866
S01_9490393	-0.0719759	0.127681	0.5731
S01_9490397	0.0183851	0.0361882	0.6115
S01_9490419	-0.012494	0.0508238	0.8059
S01_9490423	0.0747912	0.143161	0.6015
S01_9490424	0.0197249	0.0373944	0.598
S01_9512757	0.0622672	0.547111	0.9094
S01_9559206	-0.65338	0.38575	0.09056
S01_9570563	-0.0195641	0.059814	0.7437
S01_9570763	-0.255008	0.536106	0.6344
S01_9579622	0.00448091	0.0289979	0.8772
S01_9580957	-0.0924039	0.0470748	0.04989
S01_9582233	-0.0550717	0.0348684	0.1145
S01_9606610	0.00716028	0.0278373	0.7971
S01_9621498	-0.1149	0.543697	0.8327
S01_9621504	-0.0637426	0.0485478	0.1894
S01_9628447	-0.0293816	0.0598253	0.6234
S01_9630628	-0.0260113	0.0612487	0.6711
S01_9630643	0.00745712	0.0652552	0.909
S01_9670395	-0.0167438	0.0467337	0.7202
S01_9673632	-0.0053747	0.0475162	0.91
S01_9673646	-0.030517	0.0333153	0.3598
S01_9675969	0.131194	0.157159	0.404
S01_9682525	-0.00678036	0.0669938	0.9194
S01_9687538	0.0456328	0.0579168	0.4309
S01_9687593	-0.15956	0.619795	0.7969
S01_9687595	0.11301	0.548715	0.8369
S01_9688438	0.00925945	0.055618	0.8678
S01_9693263	0.00826261	0.0395	0.8343
S01_9693266	0.00826261	0.0395	0.8343
S01_9693283	0.00826261	0.0395	0.8343
S01_9693284	0.0142877	0.0394401	0.7172
S01_9693766	-0.0320443	0.0330246	0.3321
S01_9693783	-0.0320443	0.0330246	0.3321
S01_9693825	-0.0638794	0.0484694	0.1878
S01_9697355	-0.0291454	0.0326229	0.3718
S01_9711721	-0.0408463	0.0559985	0.4659
S01_9711723	0.0149856	0.0419095	0.7207
S01_9711728	-0.00460735	0.0743288	0.9506
S01_9711730	0.0283225	0.066059	0.6682
S01_9711731	0.0272205	0.0700723	0.6977
S01_9711734	-0.0569914	0.0740163	0.4415
S01_9711737	-0.000948109	0.0382174	0.9802
S01_9711738	-0.0236975	0.0653363	0.7169
S01_9711742	0.0276826	0.0658468	0.6743
S01_9711744	0.0679592	0.061334	0.2681
S01_9711749	-0.0381666	0.03701	0.3026
S01_9711753	-0.0168376	0.0495597	0.7341
S01_9711755	-0.00492232	0.114362	0.9657
S01_9711767	0.130159	0.107332	0.2255
S01_9711773	-0.0061959	0.0453375	0.8913
S01_9720360	-0.0179821	0.0930364	0.8468
S01_9733196	-0.00385482	0.0593525	0.9482
S01_9733238	-0.00325135	0.064398	0.9597
S01_9745643	0.00680651	0.0653235	0.917
S01_9745644	0.018401	0.037047	0.6195
S01_9745673	0.00680651	0.0653235	0.917
S01_9745693	0.00680651	0.0653235	0.917
S01_9747369	-0.0304624	0.0360867	0.3988
S01_9751016	-0.532227	0.560353	0.3424
S01_9756192	0.0489218	0.0716151	0.4947
S01_9760052	-0.0414549	0.033022	0.2096
S01_9787511	0.0725162	0.0572597	0.2056
S01_9787524	-0.0664324	0.054104	0.2197
S01_9787600	0.315899	0.253354	0.2127
S01_9802414	-0.00219037	0.0361521	0.9517
S01_9802464	0.0109303	0.0657627	0.868
S01_9803189	0.0158216	0.0660265	0.8107
S01_9811576	0.00872074	0.0348723	0.8026
S01_9811596	-0.0338278	0.0354637	0.3403
S01_9813521	-0.00125916	0.0634152	0.9842
S01_9818537	0.0123458	0.0491581	0.8017
S01_9821422	-0.0248135	0.0382056	0.5162
S01_9821428	-0.0253481	0.0381118	0.5061
S01_9821458	-0.0264152	0.037938	0.4864
S01_9821527	-0.0190599	0.038671	0.6222
S01_9822856	-0.350401	0.55	0.5242
S01_9822902	-0.00559992	0.0392291	0.8865
S01_9824764	-1.25768	0.555376	0.02372
S01_9824814	-0.0142767	0.0391454	0.7154
S01_9829158	0.00278009	0.026174	0.9154
S01_9829198	0.00240808	0.0261746	0.9267
S01_9833983	0.0012586	0.0322682	0.9689
S01_9837955	-0.0301448	0.0308475	0.3287
S01_9837970	-0.0301448	0.0308475	0.3287
S01_9838068	-0.0233781	0.0317016	0.461
S01_9838081	-0.0233781	0.0317016	0.461
S01_9838084	-0.0233781	0.0317016	0.461
S01_9851359	0.0827379	0.319159	0.7955
S01_9852631	-0.0210544	0.0631111	0.7387
S01_9852634	0.0140858	0.0340937	0.6796
S01_9877012	0.0509275	0.0595322	0.3925
S01_9890807	-0.0254081	0.132316	0.8478
S01_9894068	-0.464909	0.259469	0.07342
S01_9894076	0.0165756	0.0327091	0.6124
S01_9897451	0.464487	0.547237	0.3962
S01_9899220	0.30808	0.57087	0.5895
S01_9899356	0.0206997	0.043795	0.6365
S01_9903613	-0.451519	0.55769	0.4183
S01_9910921	-0.0242725	0.0650724	0.7092
S01_9926427	0.0451992	0.0592327	0.4456
S01_9955699	0.0673209	0.104003	0.5176
S01_9961534	0.0259993	0.0338399	0.4425
S01_9961643	0.0315448	0.0333012	0.3437
S01_9964197	0.00550286	0.0313894	0.8609
S01_9970731	-0.0251315	0.0260619	0.3351
S01_9970748	-0.0320347	0.0267568	0.2314
S01_9990520	-0.0402307	0.0303876	0.1858
S01_9991070	1.003	0.546986	0.06695
S01_10000617	-0.228157	0.532124	0.6682
S01_10009992	0.642166	0.550125	0.2433
S01_10020871	0.00100651	0.0231784	0.9654
S01_10029021	0.0531796	0.0594325	0.3711
S01_10035688	-0.0454162	0.0315676	0.1505
S01_10073564	0.00415711	0.0676422	0.951
S01_10083393	-0.0311225	0.0331764	0.3484
S01_10083401	-0.0311225	0.0331764	0.3484
S01_10088019	0.0333772	0.0777196	0.6677
S01_10088021	-0.00133272	0.0321899	0.967
S01_10088033	0.0333772	0.0777196	0.6677
S01_10112760	-0.241279	0.540931	0.6556
S01_10112793	-0.255928	0.275143	0.3525
S01_10112810	-0.817872	0.567081	0.1495
S01_10124431	0.0493454	0.106784	0.6441
S01_10125249	0.0267202	0.0510999	0.6011
S01_10146011	-0.00456585	0.0324718	0.8882
S01_10146026	-0.00576601	0.0321263	0.8576
S01_10146035	-0.00628053	0.0324391	0.8465
S01_10177068	0.0917773	0.720719	0.8987
S01_10177074	-0.242992	0.562088	0.6656
S01_10179872	0.736738	0.552067	0.1823
S01_10180966	-0.0609332	0.586078	0.9172
S01_10182251	-0.00859187	0.033354	0.7968
S01_10182262	-0.00859187	0.033354	0.7968
S01_10182269	-0.00859187	0.033354	0.7968
S01_10184765	-0.00492061	0.0314054	0.8755
S01_10184802	-0.00492061	0.0314054	0.8755
S01_10190656	0.0231216	0.0964738	0.8106
S01_10190660	-0.0668528	0.0546761	0.2217
S01_10190662	0.0170076	0.0659796	0.7966
S01_10190671	-0.0565758	0.0636929	0.3746
S01_10190681	0.0636563	0.0643021	0.3224
S01_10190692	0.054838	0.0625259	0.3806
S01_10190699	0.0238499	0.0872687	0.7847
S01_10190709	-0.218014	0.158893	0.1703
S01_10190711	-0.140164	0.139709	0.3159
S01_10190714	0.03215	0.0429378	0.4541
S01_10199285	-0.0528645	0.0247264	0.03272
S01_10199689	-0.0287833	0.032161	0.371
S01_10199713	-0.0108504	0.03236	0.7375
S01_10201661	0.115378	0.276085	0.6761
S01_10201692	0.0296174	0.566852	0.9583
S01_10203419	-0.304781	0.538315	0.5714
S01_10203421	-0.0619282	0.40157	0.8775
S01_10205016	-0.0391723	0.0620434	0.5279
S01_10229161	-0.599033	0.550713	0.2769
S01_10233674	-0.00792567	0.0322667	0.806
S01_10248973	-0.162762	0.0829025	0.04984
S01_10276800	-0.168595	0.317954	0.596
S01_10277282	-0.165055	0.618809	0.7897
S01_10277291	0.0795454	0.578136	0.8906
S01_10277314	-0.184529	0.542472	0.7338
S01_10277323	-0.0608167	0.401048	0.8795
S01_10303866	-0.433927	0.564307	0.4421
S01_10324423	-0.232207	0.542931	0.669
S01_10380113	0.0142078	0.0316253	0.6533
S01_10381228	0.0156651	0.0329967	0.6351
S01_10392442	0.0557714	0.0364557	0.1263
S01_10410434	0.0827214	0.111642	0.4589
S01_10410477	-0.610902	0.54031	0.2584
S01_10438187	0.0143121	0.0313044	0.6476
S01_10464888	-0.0799907	0.396295	0.8401
S01_10465151	0.01224	0.0345721	0.7234
S01_10465508	-0.000778823	0.550434	0.9989
S01_10465511	0.621247	0.531447	0.2426
S01_10465514	0.311465	0.561064	0.5789
S01_10465660	0.00953775	0.0323338	0.7681
S01_10465661	0.010829	0.032361	0.738
S01_10465781	0.0338744	0.0388949	0.384
S01_10466530	0.0260666	0.0578075	0.6521
S01_10479791	0.0352916	0.0383721	0.3579
S01_10479792	0.0480893	0.0363363	0.1859
S01_10479797	0.021715	0.0300045	0.4694
S01_10490156	0.00765754	0.0309966	0.8049
S01_10508686	0.0617679	0.0801226	0.4409
S01_10527616	0.0727076	0.0387566	0.0609
S01_10548385	-0.00477833	0.0298459	0.8728
S01_10560035	0.0858448	0.121669	0.4806
S01_10560046	-0.024367	0.0617731	0.6933
S01_10560083	-0.0748428	0.0847958	0.3776
S01_10560094	-0.0748428	0.0847958	0.3776
S01_10560128	-0.0748428	0.0847958	0.3776
S01_10570362	-0.672692	0.560152	0.23
S01_10570883	0.0149349	0.031254	0.6328
S01_10570910	0.000968272	0.0309137	0.975
S01_10578045	0.0402376	0.0410211	0.3268
S01_10578046	0.0402376	0.0410211	0.3268
S01_10578081	0.0482261	0.0413636	0.2439
S01_10578095	-0.0480709	0.0327643	0.1426
S01_10588435	-0.0588424	0.0353318	0.09609
S01_10589819	-0.0621592	0.0353022	0.07853
S01_10607120	-0.00847122	0.0678625	0.9007
S01_10607137	-0.044202	0.0369099	0.2313
S01_10607230	-0.0484188	0.0353108	0.1706
S01_10622307	-0.0245206	0.0318433	0.4414
S01_10634198	0.380397	0.397877	0.3392
S01_10636406	-0.0664683	0.0366125	0.0697
S01_10636410	-0.0664683	0.0366125	0.0697
S01_10637320	-0.0498697	0.0359672	0.1658
S01_10639568	-0.0530304	0.0366751	0.1485
S01_10643796	-0.0431929	0.0353503	0.222
S01_10643862	-0.599033	0.550713	0.2769
S01_10644764	-0.00426313	0.0295724	0.8854
S01_10644766	0.049078	0.0703482	0.4855
S01_10669370	0.0586864	0.0717886	0.4138
S01_10677713	-0.00765769	0.0267379	0.7746
S01_10677749	0.0681604	0.073737	0.3555
S01_10678221	-0.0525041	0.036434	0.1498
S01_10678247	0.0711751	0.0730606	0.3302
S01_10678379	-0.03292	0.0341326	0.335
S01_10678381	-0.03292	0.0341326	0.335
S01_10690404	0.0310695	0.0342421	0.3644
S01_10690425	0.00250505	0.06208	0.9678
S01_10699065	-0.0307064	0.0562077	0.585
S01_10699069	-0.0307064	0.0562077	0.585
S01_10701725	0.00137136	0.0305872	0.9642
S01_10718745	0.000500411	0.026102	0.9847
S01_10744107	-0.0299765	0.0328125	0.3611
S01_10788635	-0.0482408	0.0368325	0.1905
S01_10788662	0.00474687	0.0329223	0.8854
S01_10796463	-0.0392896	0.0329113	0.2328
S01_10799410	-0.442174	0.541753	0.4146
S01_10808351	-0.049105	0.0354123	0.1658
S01_10822780	0.0784137	0.109258	0.4731
S01_10822796	0.0784137	0.109258	0.4731
S01_10842424	-0.0468054	0.0349047	0.1802
S01_10843202	-0.0466338	0.0531499	0.3804
S01_10843205	-0.0466338	0.0531499	0.3804
S01_10843207	-0.0147029	0.0682574	0.8295
S01_10843221	-0.0147029	0.0682574	0.8295
S01_10843222	-0.0147029	0.0682574	0.8295
S01_10843229	-0.0466338	0.0531499	0.3804
S01_10843230	-0.0917776	0.0829068	0.2685
S01_10847597	-0.0241957	0.0341084	0.4782
S01_10848428	-0.0342	0.0330029	0.3003
S01_10852363	-0.0674133	0.383819	0.8606
S01_10852380	0.0783754	0.073908	0.2892
S01_10852381	0.0783754	0.073908	0.2892
S01_10852387	-0.312433	0.550174	0.5702
S01_10876011	0.0536058	0.116438	0.6453
S01_10910057	0.00360579	0.0579873	0.9504
S01_10917952	0.00712269	0.0475278	0.8809
S01_10920395	0.0696598	0.0395176	0.0782
S01_10950572	0.0275078	0.0947245	0.7716
S01_10950655	-0.186619	0.568167	0.7426
S01_10962553	-0.272756	0.559621	0.6261
S01_10969140	1.51574	0.553549	0.006268
S01_10979802	0.0343143	0.0381284	0.3683
S01_10987180	0.0371372	0.0387079	0.3375
S01_11003138	0.0946333	0.0734351	0.1978
S01_11003155	0.0946333	0.0734351	0.1978
S01_11003156	0.655357	0.557421	0.2399
S01_11003157	0.0946333	0.0734351	0.1978
S01_11003163	-0.722619	0.558944	0.1963
S01_11003165	0.0819312	0.0726162	0.2594
S01_11006947	-0.0373913	0.0846944	0.6589
S01_11013294	0.0440464	0.0850296	0.6045
S01_11019224	0.0319679	0.0632784	0.6135
S01_11019262	0.0319679	0.0632784	0.6135
S01_11019279	0.0369968	0.062878	0.5564
S01_11023078	-0.0196996	0.0593323	0.7399
S01_11026320	-0.00325793	0.0524311	0.9505
S01_11029315	0.0408344	0.0566506	0.4712
S01_11053298	0.217499	0.574966	0.7053
S01_11053345	0.0307326	0.061532	0.6175
S01_11055107	-0.00585896	0.0294389	0.8423
S01_11055129	-0.281319	0.157788	0.07486
S01_11056283	-0.0177595	0.0586257	0.762
S01_11056352	0.0501043	0.113767	0.6597
S01_11056354	-0.000778823	0.550434	0.9989
S01_11059912	-0.0196996	0.0593323	0.7399
S01_11081514	0.040673	0.0633434	0.5209
S01_11091889	-0.0512814	0.0652136	0.4318
S01_11091902	-0.00040202	0.0680876	0.9953
S01_11091917	0.0987585	0.0669271	0.1403
S01_11091924	-0.00040202	0.0680876	0.9953
S01_11107657	0.131262	0.0876488	0.1345
S01_11107659	0.131262	0.0876488	0.1345
S01_11107742	0.0597177	0.0381292	0.1176
S01_11107768	0.0597177	0.0381292	0.1176
S01_11112423	-0.00260668	0.0290708	0.9286
S01_11112434	-0.0536676	0.063547	0.3985
S01_11114951	-0.0230105	0.0665845	0.7297
S01_11126810	0.0566092	0.101283	0.5763
S01_11126862	0.0383587	0.0822559	0.6411
S01_11151142	0.0627383	0.0501738	0.2114
S01_11151144	0.0627383	0.0501738	0.2114
S01_11151759	-0.775352	0.561727	0.1678
S01_11168732	-0.0776542	0.0597288	0.1938
S01_11168785	0.0130256	0.0279632	0.6414
S01_11173740	-0.0192545	0.0290753	0.508
S01_11173761	-0.0192545	0.0290753	0.508
S01_11173777	-0.0192545	0.0290753	0.508
S01_11176184	0.029658	0.0277146	0.2848
S01_11195569	0.597835	0.554164	0.2809
S01_11195907	-0.0562826	0.0359633	0.1178
S01_11197374	-0.0299338	0.0357212	0.4022
S01_11204184	0.00546085	0.0280984	0.8459
S01_11204224	0.0128706	0.0721153	0.8584
S01_11205303	0.00996421	0.0281881	0.7238
S01_11225314	0.0486444	0.0645348	0.4511
S01_11297130	-0.036852	0.084377	0.6624
S01_11302068	0.0917773	0.720719	0.8987
S01_11302079	0.0463294	0.143397	0.7467
S01_11302107	0.113757	0.0799484	0.155
S01_11310107	-0.0117574	0.0442172	0.7904
S01_11310180	0.0395182	0.0570851	0.4889
S01_11310185	0.0759454	0.0380874	0.04638
S01_11310202	0.0395182	0.0570851	0.4889
S01_11336509	0.029376	0.0446944	0.5111
S01_11357577	0.0816247	0.579812	0.8881
S01_11357599	-0.35759	0.544121	0.5112
S01_11369402	-0.257548	0.388875	0.5079
S01_11379272	0.109065	0.0479778	0.02319
S01_11379283	0.0500382	0.113586	0.6596
S01_11379323	0.10593	0.0443227	0.017
S01_11390820	0.108962	0.0490657	0.02655
S01_11410135	0.0192268	0.0269983	0.4765
S01_11410176	0.0194224	0.0270519	0.4729
S01_11410203	-0.00218931	0.0332285	0.9475
S01_11414524	0.0622672	0.547111	0.9094
[truncated: 63,536 more rows]

## Sheet: NDF.MLM.csv
SNP	effect	se	NDF.MLM
S01_2478	0.923212	2.78982	0.7408
S01_2509	-1.93476	2.74832	0.4816
S01_2517	0.923212	2.78982	0.7408
S01_3918	0.0871551	0.221525	0.6941
S01_12215	0.256743	0.365819	0.4829
S01_23641	5.93123	3.09471	0.05553
S01_23664	0.0444041	0.264221	0.8666
S01_26742	-0.137544	0.166528	0.409
S01_27308	-0.511387	0.572607	0.372
S01_27309	-0.05935	0.498548	0.9053
S01_28009	1.81511	2.90269	0.5319
S01_28011	0.585409	1.72471	0.7343
S01_63897	-2.44343	2.89206	0.3983
S01_63939	-1.67314	2.19056	0.4451
S01_80656	-3.21117	3.08703	0.2984
S01_80752	-0.182027	2.78834	0.948
S01_80781	-1.85562	2.73039	0.4969
S01_80784	1.20965	1.54653	0.4343
S01_81348	0.0903341	0.16518	0.5846
S01_83851	-0.190977	0.381659	0.6169
S01_111450	0.791195	3.01153	0.7928
S01_127019	0.115031	0.163962	0.4831
S01_145787	-0.22948	0.42034	0.5852
S01_165742	-0.14935	3.1434	0.9621
S01_165783	-4.37552	2.7659	0.1139
S01_173841	0.0614689	0.526999	0.9072
S01_173853	0.124756	2.19682	0.9547
S01_173872	0.416003	0.362495	0.2514
S01_173894	-0.177049	0.584625	0.7621
S01_190240	-0.291898	0.208648	0.1621
S01_197384	-0.265522	0.212225	0.2111
S01_211694	-2.54626	3.0599	0.4055
S01_211701	3.26493	2.95376	0.2692
S01_211706	-2.44343	2.89206	0.3983
S01_258334	-0.0018935	0.169567	0.9911
S01_258418	0.00673401	0.264454	0.9797
S01_261391	-0.92016	3.03186	0.7616
S01_262354	0.278968	0.375529	0.4577
S01_281786	0.227862	0.330076	0.4901
S01_281875	0.138649	0.25466	0.5862
S01_298248	0.0515339	0.140059	0.713
S01_298325	-0.21216	0.167693	0.2061
S01_298337	0.902467	0.694122	0.1938
S01_301385	0.0668615	0.258559	0.796
S01_301407	0.246954	0.375716	0.5111
S01_301444	0.246954	0.375716	0.5111
S01_301462	0.246954	0.375716	0.5111
S01_304636	0.243839	0.374227	0.5148
S01_304722	-0.223864	0.185648	0.2281
S01_306105	0.257361	0.379016	0.4973
S01_306139	0.257361	0.379016	0.4973
S01_315854	0.656704	0.376657	0.0815
S01_315859	0.265295	0.734047	0.7179
S01_315869	0.265295	0.734047	0.7179
S01_328467	-0.100667	0.166468	0.5455
S01_330583	0.0226325	0.199396	0.9096
S01_330587	0.10745	0.337332	0.7501
S01_330625	0.879875	0.676522	0.1936
S01_334123	0.131289	0.213344	0.5384
S01_334124	0.247756	0.334188	0.4586
S01_334125	0.0511015	0.26023	0.8444
S01_334126	0.0511015	0.26023	0.8444
S01_334127	0.0511015	0.26023	0.8444
S01_334176	-0.764836	3.00352	0.799
S01_334240	-0.0677239	0.261908	0.796
S01_352278	-0.153801	0.188623	0.415
S01_352301	0.295591	3.1812	0.926
S01_353629	-0.213158	0.201685	0.2908
S01_381115	-0.617132	0.638202	0.3337
S01_410115	-2.17021	2.9026	0.4548
S01_410159	-0.209922	0.215581	0.3304
S01_410160	-0.209922	0.215581	0.3304
S01_416776	0.463242	1.12555	0.6807
S01_423942	3.92213	3.12028	0.209
S01_427440	-0.0116594	0.18192	0.9489
S01_430681	1.44487	2.9248	0.6214
S01_436880	2.78194	3.05645	0.3629
S01_437443	0.194436	0.595866	0.7442
S01_451409	-0.718289	1.39126	0.6058
S01_451436	-3.41655	2.85979	0.2324
S01_451439	-0.128715	2.12127	0.9516
S01_477508	-0.120089	0.188096	0.5233
S01_569472	0.120163	0.266096	0.6517
S01_634888	-0.592187	0.380677	0.1201
S01_657473	0.0571247	0.262501	0.8278
S01_669394	0.0801291	0.264778	0.7622
S01_675139	-0.202393	0.543913	0.7099
S01_675141	-0.202393	0.543913	0.7099
S01_679735	-0.764836	3.00352	0.799
S01_679800	-1.09538	2.93004	0.7086
S01_699368	0.120163	0.266096	0.6517
S01_700742	0.24327	0.233376	0.2974
S01_700843	0.203046	0.332012	0.5409
S01_710974	0.22664	0.325345	0.4862
S01_726398	0.137716	0.216819	0.5254
S01_726400	0.137716	0.216819	0.5254
S01_760099	0.103568	0.217665	0.6343
S01_760825	0.0291684	0.281465	0.9175
S01_761129	0.412362	0.325433	0.2054
S01_773628	0.910081	2.09427	0.664
S01_773647	-0.29659	0.409177	0.4687
S01_778386	0.0185601	0.279752	0.9471
S01_778406	0.0375739	0.207639	0.8564
S01_780286	0.811081	0.685507	0.237
S01_780319	0.134552	0.266836	0.6142
S01_780320	0.134552	0.266836	0.6142
S01_780321	0.134552	0.266836	0.6142
S01_785189	0.610321	0.780993	0.4347
S01_786766	-0.226731	0.715496	0.7514
S01_786791	1.65881	1.0997	0.1317
S01_786792	-0.05112	0.734634	0.9445
S01_786800	0.15908	0.295423	0.5903
S01_786805	0.216253	0.68603	0.7526
S01_786814	0.15908	0.295423	0.5903
S01_786821	0.216253	0.68603	0.7526
S01_786827	0.499833	0.630982	0.4284
S01_815868	0.319806	0.348634	0.3592
S01_815874	-0.0985564	2.95061	0.9734
S01_815877	0.319806	0.348634	0.3592
S01_815894	0.402863	0.357143	0.2595
S01_815913	0.280951	0.357742	0.4324
S01_817832	0.433651	0.350109	0.2157
S01_817871	0.00883426	0.282508	0.9751
S01_821482	-1.01659	1.73145	0.5572
S01_821484	-1.01659	1.73145	0.5572
S01_821485	-1.01659	1.73145	0.5572
S01_825257	0.061236	0.208643	0.7692
S01_825265	-0.278341	0.398304	0.4848
S01_857617	0.751029	0.681359	0.2706
S01_863742	-0.259271	0.217739	0.234
S01_863786	-0.259271	0.217739	0.234
S01_873998	0.0328336	0.200974	0.8703
S01_886131	-4.30258	2.01328	0.03279
S01_891637	-0.115257	0.267931	0.6671
S01_891653	-0.0190677	0.429103	0.9646
S01_891663	-0.580114	0.524482	0.2689
S01_891670	-0.580114	0.524482	0.2689
S01_910107	0.31137	0.343767	0.3652
S01_910135	-1.25317	2.12233	0.555
S01_910750	-5.64047	2.98803	0.05931
S01_911094	0.112332	0.181698	0.5365
S01_911095	0.112332	0.181698	0.5365
S01_911100	0.112332	0.181698	0.5365
S01_911101	0.112332	0.181698	0.5365
S01_918960	0.904319	0.693931	0.1928
S01_925883	2.16566	3.00986	0.472
S01_940902	0.309241	0.626944	0.6219
S01_940911	0.309241	0.626944	0.6219
S01_943466	0.391583	0.655926	0.5506
S01_943468	0.391583	0.655926	0.5506
S01_943487	0.391583	0.655926	0.5506
S01_943526	0.228705	0.643929	0.7225
S01_943562	0.228705	0.643929	0.7225
S01_944237	0.428223	0.649805	0.51
S01_944243	0.428223	0.649805	0.51
S01_944276	0.428223	0.649805	0.51
S01_948526	0.0564537	0.163553	0.73
S01_948558	0.0160217	0.163378	0.9219
S01_950186	0.135405	0.172288	0.4321
S01_953685	0.134614	0.172235	0.4346
S01_956454	-0.13031	0.168525	0.4395
S01_956693	-0.0538782	0.234961	0.8187
S01_988790	-0.351133	0.228896	0.1253
S01_988824	-0.351133	0.228896	0.1253
S01_995964	0.0276424	0.177551	0.8763
S01_995983	-0.367369	0.21388	0.08612
S01_1001428	-0.0732465	0.16996	0.6666
S01_1046557	-0.105479	0.16487	0.5224
S01_1050109	-0.172189	0.20549	0.4022
S01_1052144	-2.28675	3.02701	0.4501
S01_1054514	-0.240578	0.221894	0.2785
S01_1054927	-0.27977	0.354616	0.4303
S01_1054929	0.115133	0.308706	0.7092
S01_1054947	0.171539	0.382508	0.6539
S01_1054957	-0.242114	0.304141	0.4262
S01_1054967	0.149475	0.536935	0.7808
S01_1054977	-0.804051	0.424634	0.05853
S01_1087955	-0.170163	0.138906	0.2208
S01_1088012	0.0869246	0.190456	0.6482
S01_1120121	-0.0829363	0.364835	0.8202
S01_1145820	0.00368396	0.372721	0.9921
S01_1153790	0.0698632	0.198868	0.7254
S01_1195653	0.688628	2.9008	0.8124
S01_1197421	0.0518738	0.379477	0.8913
S01_1197462	3.14669	3.12161	0.3136
S01_1197483	-3.04184	2.96013	0.3043
S01_1199274	-0.701808	0.380459	0.06534
S01_1199284	0.310578	0.2172	0.153
S01_1205155	-0.195972	0.286779	0.4945
S01_1205780	0.182644	0.189553	0.3355
S01_1205803	-4.86615	3.08846	0.1154
S01_1208320	2.5956	3.12263	0.406
S01_1208337	-4.05353	2.86373	0.1572
S01_1217540	-0.170109	0.250408	0.4971
S01_1217562	-0.170109	0.250408	0.4971
S01_1224396	-0.0870377	0.204212	0.67
S01_1224487	-0.142134	0.209742	0.4981
S01_1229685	6.82783	2.79187	0.0146
S01_1229711	0.336457	0.210977	0.111
S01_1242976	-1.31455	2.95677	0.6567
S01_1243017	-0.566089	1.48724	0.7035
S01_1243018	-0.89763	2.11388	0.6712
S01_1243159	-1.24552	2.83608	0.6606
S01_1256764	-0.285252	0.282666	0.3131
S01_1256801	0.168737	0.172205	0.3274
S01_1256862	0.151303	0.175836	0.3897
S01_1257518	-0.239751	0.286864	0.4035
S01_1270291	-0.441411	0.465849	0.3436
S01_1270298	0.603056	0.485117	0.2141
S01_1270300	-0.494441	0.720416	0.4926
S01_1270534	-0.37483	0.368861	0.3097
S01_1279153	1.51196	2.16597	0.4853
S01_1287633	0.104249	0.340398	0.7595
S01_1294511	0.7337	0.666717	0.2713
S01_1294534	0.7337	0.666717	0.2713
S01_1304077	-0.292688	0.222099	0.1878
S01_1304088	-0.292688	0.222099	0.1878
S01_1325638	-0.234456	3.07266	0.9392
S01_1325660	4.05139	2.85988	0.1569
S01_1325683	-0.951897	2.95269	0.7472
S01_1328893	3.00164	2.76218	0.2774
S01_1328903	0.944254	2.75425	0.7318
S01_1334033	0.0810294	0.232872	0.7279
S01_1336973	-0.138105	0.219588	0.5295
S01_1336985	-0.146284	0.213762	0.4939
S01_1336997	-0.167581	0.220415	0.4472
S01_1344174	-0.659471	2.1709	0.7614
S01_1344866	-0.0113276	0.133207	0.9322
S01_1344881	-0.181843	0.2822	0.5195
S01_1347034	0.194222	2.8155	0.945
S01_1351918	0.458449	0.338764	0.1762
S01_1351941	0.327038	0.336037	0.3306
S01_1351951	0.333102	0.336406	0.3223
S01_1369629	-0.993969	3.64192	0.785
S01_1370236	-0.351556	0.269742	0.1927
S01_1411242	0.161844	0.167497	0.3341
S01_1411268	0.143112	0.168067	0.3947
S01_1418636	-0.539805	0.448486	0.229
S01_1422562	0.79528	0.675451	0.2393
S01_1423706	-0.0482401	0.170515	0.7773
S01_1423709	-0.0482401	0.170515	0.7773
S01_1430930	-0.29617	0.538507	0.5824
S01_1432543	0.28913	0.237412	0.2235
S01_1440384	-0.00284092	0.181019	0.9875
S01_1440393	-0.315481	0.318881	0.3227
S01_1448501	-2.82023	1.49401	0.05931
S01_1448517	-0.234456	3.07266	0.9392
S01_1448526	1.24171	2.75979	0.6528
S01_1473690	0.0361612	0.165982	0.8276
S01_1473698	0.0361612	0.165982	0.8276
S01_1473699	0.0361612	0.165982	0.8276
S01_1479094	-0.149677	0.276681	0.5886
S01_1479464	-0.213385	0.278793	0.4442
S01_1490562	0.389707	0.353784	0.2709
S01_1490607	0.242566	0.170739	0.1557
S01_1495255	-2.82783	3.58054	0.4298
S01_1524194	-2.01385	2.92447	0.4912
S01_1525730	0.611686	1.12428	0.5865
S01_1525739	0.447509	0.264753	0.09123
S01_1525742	-0.261592	0.281336	0.3527
S01_1525745	-0.048407	0.24784	0.8452
S01_1525747	0.501218	0.293522	0.08797
S01_1525750	-0.723203	1.50319	0.6305
S01_1532898	-0.610527	0.385906	0.1139
S01_1541169	0.326061	0.218204	0.1354
S01_1562437	0.45438	0.593775	0.4443
S01_1562451	-0.20245	0.359098	0.573
S01_1563138	0.0551483	0.243902	0.8212
S01_1564192	-2.9025	3.09511	0.3486
S01_1566111	0.135144	0.183402	0.4613
S01_1567241	-0.512897	3.01038	0.8647
S01_1567252	0.26254	0.222874	0.239
S01_1576776	0.163453	0.198226	0.4098
S01_1585069	0.208852	0.184026	0.2566
S01_1585075	0.208852	0.184026	0.2566
S01_1616772	0.100829	0.169591	0.5523
S01_1616775	-0.378158	0.355933	0.2882
S01_1616776	-0.219132	0.313284	0.4844
S01_1616805	0.229873	0.215481	0.2863
S01_1616844	0.434384	0.367437	0.2374
S01_1629569	-0.194976	0.193786	0.3146
S01_1644442	-0.349463	0.354519	0.3245
S01_1659050	-1.22509	2.99844	0.6829
S01_1674298	0.433149	3.02802	0.8863
S01_1674300	-3.24765	3.74183	0.3856
S01_1676550	0.129244	1.29718	0.9207
S01_1686280	-0.63185	3.15726	0.8414
S01_1686301	-1.5218	2.97926	0.6096
S01_1696224	3.73704	3.02683	0.2172
S01_1720523	0.350518	0.195004	0.07251
S01_1727874	0.1896	0.172444	0.2718
S01_1727906	0.474395	0.362615	0.191
S01_1728433	1.01941	0.830411	0.2198
S01_1728451	-0.776821	1.6546	0.6388
S01_1774597	-2.33369	1.57457	0.1386
S01_1774619	0.7337	0.666717	0.2713
S01_1779327	1.18012	2.72892	0.6655
S01_1779346	0.147087	0.219519	0.503
S01_1781686	-0.0220139	0.175742	0.9003
S01_1784846	-0.679195	3.07129	0.825
S01_1793130	0.0415052	0.494589	0.9331
S01_1793744	-0.728424	2.98848	0.8075
S01_1793760	-0.4132	0.753569	0.5836
S01_1793781	-0.0694318	0.483909	0.8859
S01_1793824	-0.534461	0.744123	0.4727
S01_1793845	-0.534461	0.744123	0.4727
S01_1802636	-0.41021	0.360011	0.2547
S01_1802644	3.22384	2.96794	0.2776
S01_1802645	-1.74921	3.09965	0.5726
S01_1802654	4.93927	2.78192	0.07607
S01_1802703	-0.191764	0.316794	0.5451
S01_1804157	-0.0295642	0.155423	0.8492
S01_1808437	0.115515	0.16643	0.4878
S01_1808440	0.115515	0.16643	0.4878
S01_1808458	0.115515	0.16643	0.4878
S01_1808461	0.140278	0.166176	0.3988
S01_1813259	0.172538	0.187801	0.3584
S01_1831051	-0.471889	2.92517	0.8719
S01_1831069	-1.43658	2.78253	0.6058
S01_1850875	-0.368051	0.356473	0.3021
S01_1860154	0.295591	3.1812	0.926
S01_1861134	-0.24235	0.184172	0.1885
S01_1880194	-0.235498	0.18779	0.2101
S01_1883244	-0.701987	3.00508	0.8153
S01_1883288	-0.106956	0.186888	0.5672
S01_1888513	0.197827	0.164605	0.2297
S01_1917683	0.172947	2.14695	0.9358
S01_1917786	0.648356	0.649835	0.3186
S01_1918642	0.258604	0.342007	0.4497
S01_1919781	0.194222	2.8155	0.945
S01_1931778	0.314574	0.292614	0.2826
S01_1931817	-0.0854423	0.376914	0.8207
S01_1933289	0.0500847	0.249035	0.8406
S01_1933373	-0.246115	0.400492	0.539
S01_1951174	-0.226155	0.409291	0.5807
S01_1982156	0.298587	0.229028	0.1926
S01_1982181	-0.0290271	0.17401	0.8675
S01_1982188	-0.226155	0.409291	0.5807
S01_1989814	-0.740801	2.75017	0.7877
S01_2018848	-2.87591	2.05856	0.1627
S01_2018960	-3.42044	1.68848	0.04301
S01_2030653	-0.226155	0.409291	0.5807
S01_2030781	-0.22959	2.91775	0.9373
S01_2030790	-4.17089	3.2029	0.1931
S01_2035599	1.24171	2.75979	0.6528
S01_2035623	-1.04785	2.89959	0.7179
S01_2048569	-0.215091	0.403698	0.5943
S01_2065662	0.295591	3.1812	0.926
S01_2069125	0.394785	0.653642	0.546
S01_2091958	-0.138942	0.180881	0.4426
S01_2094464	0.435188	2.96221	0.8832
S01_2094543	1.32871	3.03721	0.6618
S01_2094545	2.6775	2.88579	0.3537
S01_2099569	-0.238604	0.355809	0.5026
S01_2108404	0.454317	0.285596	0.1119
S01_2114214	0.0416257	0.187796	0.8246
S01_2114234	0.118277	0.236451	0.617
S01_2114248	-0.783193	0.352476	0.02647
S01_2124680	-0.265618	0.195254	0.174
S01_2128052	1.15094	3.06766	0.7076
S01_2128083	-2.48993	3.03118	0.4116
S01_2143949	-0.0174379	0.242989	0.9428
S01_2146747	5.08404	2.87829	0.07759
S01_2151927	6.05414	2.99448	0.04342
S01_2151940	0.0755522	0.241356	0.7543
S01_2151954	-0.182027	2.78834	0.948
S01_2151960	1.75121	3.11211	0.5737
S01_2156822	0.673188	2.05416	0.7432
S01_2156841	0.960071	2.96243	0.7459
S01_2156852	0.111695	0.240653	0.6426
S01_2167415	0.00871373	0.187303	0.9629
S01_2167448	-0.711704	0.370309	0.05485
S01_2199014	0.764768	3.12705	0.8068
S01_2202606	0.0938318	1.09221	0.9316
S01_2239495	-0.00854082	0.363868	0.9813
S01_2244128	-0.0793902	0.363584	0.8272
S01_2248131	0.0458424	0.23925	0.8481
S01_2248132	0.0458424	0.23925	0.8481
S01_2259313	0.098683	0.482386	0.8379
S01_2259333	0.098683	0.482386	0.8379
S01_2259358	0.320626	0.431508	0.4576
S01_2259411	0.320626	0.431508	0.4576
S01_2267926	0.269037	2.78194	0.923
S01_2267943	-5.55773	3.67157	0.1304
S01_2294719	-0.0486413	0.233295	0.8349
S01_2346476	0.867437	0.812648	0.286
S01_2346478	0.867437	0.812648	0.286
S01_2346553	-0.628731	0.764323	0.4109
S01_2346571	-0.330767	0.631308	0.6004
S01_2346572	-0.902139	0.535528	0.09233
S01_2346574	0.828553	0.876241	0.3446
S01_2353207	2.3814	3.08876	0.4409
S01_2353233	0.652083	0.624179	0.2964
S01_2353267	-0.389517	0.406815	0.3385
S01_2375315	3.77649	3.76062	0.3155
S01_2375320	-0.228932	3.11507	0.9414
S01_2375342	0.444276	0.677412	0.5121
S01_2379679	0.435188	2.96221	0.8832
S01_2379683	-3.82757	2.13893	0.07379
S01_2379689	-5.92262	2.79048	0.03401
S01_2379709	-0.993969	3.64192	0.785
S01_2379713	-3.14024	2.94067	0.2858
S01_2379727	-2.14727	3.09104	0.4874
S01_2381545	-0.360934	0.2772	0.1931
S01_2382408	-1.41391	1.79027	0.4298
S01_2383504	2.38477	3.27407	0.4665
S01_2387123	-1.5218	2.97926	0.6096
S01_2392857	-0.482579	0.409185	0.2385
S01_2398525	-0.0708565	0.219382	0.7468
S01_2407519	-4.75558	3.0113	0.1145
S01_2407521	-5.54935	2.94965	0.06016
S01_2407546	0.0726306	2.90947	0.9801
S01_2410162	1.04158	2.02974	0.6079
S01_2419992	0.0720037	0.217828	0.741
S01_2419993	0.0720037	0.217828	0.741
S01_2429113	5.08404	2.87829	0.07759
S01_2436749	-0.22959	2.91775	0.9373
S01_2444567	0.470211	0.685581	0.4929
S01_2444586	0.561586	0.799285	0.4824
S01_2444589	-0.374837	0.788622	0.6347
S01_2457554	-3.04184	2.96013	0.3043
S01_2466651	-0.639701	0.381217	0.0936
S01_2467045	-0.50587	0.376468	0.1793
S01_2467126	-0.67927	0.375786	0.07092
S01_2469678	-0.596262	0.366877	0.1044
S01_2470864	0.15741	0.507038	0.7563
S01_2484399	-0.172065	0.375115	0.6465
S01_2484902	0.295591	3.1812	0.926
S01_2484942	0.651788	3.03129	0.8298
S01_2491604	0.0174545	0.386215	0.964
S01_2492396	-4.33293	2.86502	0.1307
S01_2492419	-5.92262	2.79048	0.03401
S01_2512557	-0.168542	0.354501	0.6346
S01_2522778	-5.87528	2.83545	0.03847
S01_2522795	-0.448993	0.415052	0.2796
S01_2524476	-0.664812	2.00077	0.7397
S01_2545534	-3.46049	2.11629	0.1023
S01_2545887	-2.07702	3.06734	0.4984
S01_2545893	-4.17089	3.2029	0.1931
S01_2548041	3.78905	3.65038	0.2995
S01_2548067	-2.49525	1.99483	0.2112
S01_2554816	-0.204387	0.166325	0.2194
S01_2556848	-0.310038	0.193517	0.1094
S01_2572523	-0.24232	0.26813	0.3663
S01_2572524	0.0235813	0.450896	0.9583
S01_2582880	-3.54567	3.30557	0.2837
S01_2595645	-1.86005	2.1539	0.388
S01_2595675	-1.009	3.08585	0.7437
S01_2601330	-2.02813	2.03449	0.319
S01_2601336	-0.810311	2.99152	0.7865
S01_2609655	2.1555	2.92341	0.4611
S01_2635925	-0.140253	0.371837	0.7061
S01_2635934	-0.140253	0.371837	0.7061
S01_2635984	-1.7827	2.89474	0.5381
S01_2636019	-1.84694	1.28847	0.152
S01_2642540	1.75364	2.72579	0.5201
S01_2642544	-0.437639	0.373355	0.2414
S01_2643907	-0.364275	0.331878	0.2726
S01_2643925	-0.364275	0.331878	0.2726
S01_2658441	0.058052	0.160934	0.7184
S01_2658624	-0.294079	0.176654	0.09623
S01_2664908	-2.12963	1.63223	0.1922
S01_2671719	-0.422093	0.412989	0.307
S01_2671723	-0.422093	0.412989	0.307
S01_2675367	1.38454	3.06826	0.6519
S01_2675373	0.505275	1.24983	0.6861
S01_2675379	-1.43658	2.78253	0.6058
S01_2675382	0.903629	1.17365	0.4415
S01_2703546	-0.364645	0.401775	0.3643
S01_2703706	0.0601695	0.190994	0.7528
S01_2703749	1.82183	3.28612	0.5794
S01_2703856	-1.08493	2.04046	0.595
S01_2703890	-5.74442	2.91833	0.04925
S01_2713423	-0.122515	0.184005	0.5057
S01_2714505	-0.185279	0.181994	0.3089
S01_2714767	-0.0458555	0.19082	0.8101
S01_2717889	-4.17089	3.2029	0.1931
S01_2717909	-0.0257005	0.197362	0.8964
S01_2736044	0.070053	2.09741	0.9734
S01_2741052	1.66642	3.00231	0.579
S01_2742238	0.0782748	0.263267	0.7663
S01_2742936	-0.306763	0.403391	0.4471
S01_2742938	-0.0366674	0.256489	0.8863
S01_2747755	-0.478823	3.00503	0.8734
S01_2747781	-0.39129	0.401044	0.3294
S01_2747783	-0.320126	0.407688	0.4325
S01_2788895	-0.0853633	0.341968	0.8029
S01_2791253	0.200957	0.177758	0.2585
S01_2791262	-1.71658	1.54842	0.2678
S01_2796204	-7.77802	2.95292	0.008547
S01_2796436	-0.398246	0.412417	0.3344
S01_2796447	0.216122	2.17431	0.9208
S01_2805445	-0.366425	0.405715	0.3666
S01_2805880	-0.0108684	0.371683	0.9767
S01_2815884	-3.04184	2.96013	0.3043
S01_2846039	-0.386397	0.3962	0.3296
S01_2848304	-0.386397	0.3962	0.3296
S01_2849562	0.0604244	0.432101	0.8888
S01_2857968	-2.14191	2.84359	0.4515
S01_2865979	6.82783	2.79187	0.0146
S01_2865985	-0.165851	3.58611	0.9631
S01_2865996	-0.921682	2.76941	0.7393
S01_2866003	-1.00986	3.25569	0.7565
S01_2916938	0.880109	2.08167	0.6725
S01_2916984	-0.451864	0.251489	0.07263
S01_2917009	-0.321946	0.252206	0.202
S01_2917015	-0.321946	0.252206	0.202
S01_2917022	-0.321946	0.252206	0.202
S01_2930217	-0.219083	0.214502	0.3073
S01_2936791	-0.0302878	0.603569	0.96
S01_2936812	-0.0302878	0.603569	0.96
S01_2936860	-2.06126	2.09921	0.3263
S01_2936880	0.765702	1.74047	0.6601
S01_2938824	-0.0574893	0.392565	0.8836
S01_2938865	-0.0574893	0.392565	0.8836
S01_2938869	-0.0574893	0.392565	0.8836
S01_2938905	-0.194102	0.380487	0.61
S01_2938913	-0.194102	0.380487	0.61
S01_2940289	0.277833	0.395519	0.4825
S01_2955422	-0.442815	0.248162	0.07461
S01_2964108	0.98021	2.86162	0.732
S01_2967144	-0.629284	2.17569	0.7725
S01_2970540	1.29551	2.89916	0.6551
S01_2973034	0.318991	0.312005	0.3068
S01_2979405	0.168988	0.233823	0.47
S01_2987606	1.54401	1.10703	0.1634
S01_2987609	0.303326	0.54374	0.5771
S01_3007768	0.923158	0.676594	0.1727
S01_3015926	-0.252691	0.218296	0.2473
S01_3015947	0.162716	0.213901	0.447
S01_3016249	0.326851	3.08683	0.9157
S01_3016487	-0.295279	0.430196	0.4926
S01_3049692	0.320227	3.11142	0.918
S01_3051653	-4.86615	3.08846	0.1154
S01_3051672	-0.235944	1.46258	0.8719
S01_3051683	-1.5218	2.97926	0.6096
S01_3051740	1.03744	0.702405	0.1399
S01_3053310	-0.0191491	0.303297	0.9497
S01_3053328	1.10741	0.731163	0.1301
S01_3082598	-0.362327	0.225486	0.1083
S01_3082640	-0.194427	0.398663	0.6259
S01_3085067	-0.0255867	0.164761	0.8766
S01_3087150	-0.132249	0.375666	0.7249
S01_3087158	-0.0570616	0.182037	0.754
S01_3092056	-0.304203	0.215634	0.1586
S01_3092057	-0.304203	0.215634	0.1586
S01_3094916	0.481599	2.91929	0.869
S01_3098877	-0.295635	0.32438	0.3623
S01_3104511	0.0656175	0.335043	0.8448
S01_3104517	0.0656175	0.335043	0.8448
S01_3104518	-0.165222	0.667403	0.8045
S01_3104545	-0.165222	0.667403	0.8045
S01_3104599	0.322835	0.565593	0.5682
S01_3106211	0.120818	0.165434	0.4653
S01_3106232	-0.0183235	0.169734	0.9141
S01_3124889	-0.0322014	0.143094	0.822
S01_3152376	-0.336707	0.202938	0.09734
S01_3152381	-0.0589726	0.198948	0.767
S01_3152392	-0.0589726	0.198948	0.767
S01_3152393	-0.482541	0.332675	0.1472
S01_3152399	-0.225956	0.281069	0.4216
S01_3152406	-0.148687	0.394493	0.7063
S01_3168394	-0.198376	0.28088	0.4802
S01_3168417	-0.221595	0.279699	0.4284
S01_3170425	1.32231	2.12097	0.5331
S01_3170442	2.63691	3.06615	0.39
S01_3170448	-0.250994	0.299889	0.4028
S01_3170489	-0.23168	0.299291	0.439
S01_3170494	0.16646	0.178939	0.3524
S01_3174392	2.31063	2.78813	0.4074
S01_3175193	-0.0650951	0.403396	0.8718
S01_3175195	0.95755	0.714452	0.1804
S01_3175274	-0.226556	0.294425	0.4418
S01_3175284	4.93927	2.78192	0.07607
S01_3175287	-0.0217964	0.188706	0.9081
S01_3175557	1.0181	0.703177	0.1479
S01_3178121	-2.68744	2.92033	0.3576
S01_3178132	-1.49382	2.36284	0.5274
S01_3178145	0.435188	2.96221	0.8832
S01_3178153	-0.951897	2.95269	0.7472
S01_3188649	1.01068	0.685546	0.1407
S01_3193016	-0.312348	0.338721	0.3566
S01_3225993	-0.228445	0.207135	0.2703
S01_3249860	-1.39866	0.602176	0.02036
S01_3249861	-1.47357	0.628095	0.01913
S01_3255745	0.30658	0.471456	0.5156
S01_3265422	-0.053288	0.229367	0.8163
S01_3283236	0.3369	0.580112	0.5615
S01_3288875	-0.130412	0.196871	0.5078
S01_3297876	-3.56274	2.90913	0.2209
S01_3297887	-0.764836	3.00352	0.799
S01_3298098	-7.74727	3.14582	0.01393
S01_3305116	-3.13938	3.04618	0.3029
S01_3312433	1.85741	2.80539	0.508
S01_3326816	-0.104138	0.189193	0.5821
S01_3352549	1.74282	0.655002	0.0079
S01_3352560	1.29887	0.682611	0.05731
S01_3352570	1.29887	0.682611	0.05731
S01_3354162	-0.234456	3.07266	0.9392
S01_3354184	-0.364101	2.92189	0.9009
S01_3358855	1.25584	0.710626	0.07744
S01_3359861	0.291749	0.586675	0.6191
S01_3359906	5.09056	3.00738	0.09077
S01_3359911	0.291749	0.586675	0.6191
S01_3359932	-0.122932	0.280544	0.6613
S01_3384157	-0.0534316	0.419532	0.8987
S01_3384184	-0.0534316	0.419532	0.8987
S01_3398894	0.0616395	0.335749	0.8544
S01_3412599	0.37544	0.292271	0.1992
S01_3412604	0.285513	0.405795	0.4818
S01_3412615	-0.0832306	0.301901	0.7828
S01_3412619	0.198457	0.304648	0.5149
S01_3430053	-0.0923505	0.34654	0.7899
S01_3430057	-0.0923505	0.34654	0.7899
S01_3430061	-0.0923505	0.34654	0.7899
S01_3430073	-0.0923505	0.34654	0.7899
S01_3430161	0.0924688	0.268421	0.7305
S01_3430900	-0.0574559	0.38522	0.8815
S01_3430908	-0.0502064	0.270622	0.8529
S01_3436248	0.0705574	0.375031	0.8508
S01_3454595	0.0225769	0.386968	0.9535
S01_3466697	0.329109	0.286351	0.2507
S01_3474100	-0.387608	3.00701	0.8975
S01_3479169	-0.119691	2.38982	0.9601
S01_3479193	4.15661	4.47365	0.353
S01_3479195	0.487047	2.73585	0.8587
S01_3491937	-0.0510893	0.347609	0.8832
S01_3491976	-0.308483	0.421069	0.4639
S01_3508284	-0.28693	0.276768	0.3001
S01_3513490	0.188344	0.381097	0.6212
S01_3525222	-0.453281	0.361207	0.2098
S01_3535509	-0.213641	0.325676	0.512
S01_3537211	-0.165858	0.324567	0.6094
S01_3537212	-0.165858	0.324567	0.6094
S01_3537223	-0.165858	0.324567	0.6094
S01_3540120	0.540434	0.703997	0.4428
S01_3540122	-0.138918	0.326611	0.6707
S01_3540174	-0.138918	0.326611	0.6707
S01_3540203	-0.196418	0.324913	0.5456
S01_3545750	-0.196617	0.327233	0.5481
S01_3545753	0.0690665	0.241616	0.775
S01_3546355	-0.168097	0.179463	0.3491
S01_3546395	-0.137239	0.18149	0.4497
S01_3547267	-0.0165767	3.089	0.9957
S01_3547781	-0.385315	0.382742	0.3143
S01_3547784	-0.385315	0.382742	0.3143
S01_3547842	-0.191122	0.204488	0.3502
S01_3547897	-0.191122	0.204488	0.3502
S01_3548652	0.117521	0.389926	0.7632
S01_3550705	0.0281555	0.38649	0.9419
S01_3575265	-0.997843	2.06819	0.6296
S01_3575276	3.64678	3.57936	0.3085
S01_3576748	-2.29737	2.71835	0.3982
S01_3577046	0.36404	0.171878	0.03438
S01_3577047	-0.013835	0.484198	0.9772
S01_3610894	-2.68744	2.92033	0.3576
S01_3610928	-1.22793	2.95206	0.6775
S01_3620429	0.330201	0.166058	0.04699
S01_3620454	-3.04184	2.96013	0.3043
S01_3665806	0.049405	0.473342	0.9169
S01_3665808	-0.107216	0.304961	0.7252
S01_3670552	-1.94939	2.15431	0.3657
S01_3683422	0.435188	2.96221	0.8832
S01_3683444	-0.977877	3.06394	0.7497
S01_3691171	-0.330169	2.80125	0.9062
S01_3692708	1.29218	1.79158	0.4709
S01_3692788	-1.74921	3.09965	0.5726
S01_3695716	-1.18973	2.79643	0.6706
S01_3699664	0.313019	1.79694	0.8617
S01_3699682	0.295591	3.1812	0.926
S01_3699715	-2.68744	2.92033	0.3576
S01_3699721	-3.04184	2.96013	0.3043
S01_3700117	0.0733583	0.214392	0.7323
S01_3700129	0.0733583	0.214392	0.7323
S01_3700143	0.0733583	0.214392	0.7323
S01_3705481	0.487047	2.73585	0.8587
S01_3706445	-0.146346	0.60865	0.81
S01_3730074	0.0538908	0.335786	0.8725
S01_3730146	0.00834908	0.208491	0.9681
S01_3730683	0.00145066	0.21106	0.9945
S01_3730724	0.00145066	0.21106	0.9945
S01_3730726	0.00145066	0.21106	0.9945
S01_3730732	0.00145066	0.21106	0.9945
S01_3730734	0.00145066	0.21106	0.9945
S01_3740412	0.658728	2.86587	0.8182
S01_3740458	0.295591	3.1812	0.926
S01_3740497	4.10933	3.2722	0.2094
S01_3740755	2.53071	3.0551	0.4076
S01_3740766	-0.594866	1.39822	0.6706
S01_3761079	2.13652	2.86319	0.4557
S01_3761094	1.31334	2.95526	0.6568
S01_3761152	0.0828795	0.225447	0.7132
S01_3761475	0.0959234	0.22765	0.6736
S01_3776006	1.44487	2.9248	0.6214
S01_3805129	-3.18049	2.99838	0.289
S01_3819194	-1.009	3.08585	0.7437
S01_3819652	-0.475948	1.47634	0.7472
S01_3819661	2.56057	2.03183	0.2078
S01_3819686	-1.18973	2.79643	0.6706
S01_3819769	1.53232	2.82657	0.5878
S01_3819997	-0.0806359	0.232939	0.7293
S01_3824415	-0.253619	0.280926	0.3668
S01_3840623	0.0338485	0.24518	0.8902
S01_3840628	0.0312055	0.245953	0.8991
S01_3864996	1.44487	2.9248	0.6214
S01_3865001	-2.39121	3.04827	0.4329
S01_3867742	0.145647	0.401629	0.7169
S01_3868480	-0.000235747	0.421749	0.9996
S01_3868486	-0.000235747	0.421749	0.9996
S01_3892691	-0.0114212	0.189074	0.9518
S01_3892803	0.248181	0.289445	0.3914
S01_3893950	0.106709	0.394661	0.7869
S01_3893974	-0.123261	0.198909	0.5356
S01_3911952	0.295591	3.1812	0.926
S01_3912938	-0.0944729	0.190542	0.6201
S01_3912959	-0.227358	0.251202	0.3656
S01_3912960	-0.281199	0.251356	0.2635
S01_3912964	-0.281199	0.251356	0.2635
S01_3912998	0.115345	0.225809	0.6096
S01_3913116	0.0609384	0.236651	0.7968
S01_3927867	-0.0345924	0.230307	0.8806
S01_3927877	-0.0345924	0.230307	0.8806
S01_3975955	-0.143933	0.175945	0.4135
S01_3976012	-3.59444	2.85331	0.208
S01_3989240	2.53071	3.0551	0.4076
S01_4010476	-0.114059	0.190446	0.5493
S01_4021117	-0.137327	0.183887	0.4553
S01_4026126	-0.0957794	0.178022	0.5907
S01_4026130	-0.182347	0.243021	0.4532
S01_4026285	-0.113167	0.277956	0.684
S01_4032784	-0.223734	0.246945	0.3651
S01_4033791	-4.17089	3.2029	0.1931
S01_4044313	1.24171	2.75979	0.6528
S01_4054510	-0.302944	0.180534	0.0936
S01_4056264	-0.0476064	0.231653	0.8372
S01_4056275	1.44487	2.9248	0.6214
S01_4056394	0.151648	0.345567	0.6609
S01_4072299	0.174437	2.89831	0.952
S01_4072338	0.459209	2.14397	0.8304
S01_4083292	-0.124596	0.195838	0.5248
S01_4084449	-0.157313	0.188877	0.4051
S01_4111274	0.370096	0.686033	0.5897
S01_4111298	0.377429	0.509114	0.4586
S01_4111307	0.11002	0.342895	0.7484
S01_4124867	1.8143	2.03907	0.3738
S01_4124871	-0.965976	2.91611	0.7405
S01_4124885	-0.234456	3.07266	0.9392
S01_4138938	-0.209077	0.221601	0.3456
S01_4151366	0.298647	0.17132	0.08155
S01_4151503	0.332619	0.175241	0.05793
S01_4151506	-0.246262	0.224951	0.2739
S01_4151519	-0.246262	0.224951	0.2739
S01_4153403	-0.194609	0.20632	0.3457
S01_4157293	-0.220565	0.187787	0.2404
S01_4181786	-0.248034	0.330344	0.4529
S01_4181790	-0.248034	0.330344	0.4529
S01_4181799	-2.05922	0.785411	0.008856
S01_4181843	0.316633	0.204145	0.1212
S01_4196235	-0.312925	0.331404	0.3452
S01_4204705	0.295591	3.1812	0.926
S01_4223440	0.131937	0.26187	0.6145
S01_4227933	0.148497	0.265763	0.5764
S01_4228024	0.16965	0.271107	0.5316
S01_4228053	3.26493	2.95376	0.2692
S01_4267462	-0.0175738	0.172835	0.919
S01_4267631	-0.0500052	0.173036	0.7726
S01_4276060	-0.63185	3.15726	0.8414
S01_4277398	0.150224	0.262868	0.5678
S01_4287752	-0.0813613	1.89343	0.9657
S01_4291896	0.1278	0.183864	0.4871
S01_4324704	0.233064	0.662244	0.725
S01_4324762	-0.679195	3.07129	0.825
S01_4332567	-4.38193	3.00557	0.1451
S01_4332922	-2.54626	3.0599	0.4055
S01_4336062	0.214938	2.84571	0.9398
S01_4353412	-0.432997	0.853445	0.612
S01_4353422	0.128554	0.184112	0.4852
S01_4353519	0.0235518	0.34657	0.9458
S01_4364342	0.274397	0.266563	0.3035
S01_4379672	-1.7827	2.89474	0.5381
S01_4398949	-0.523662	0.616566	0.3959
S01_4398977	-0.64565	0.634541	0.3091
S01_4401071	-1.08592	1.66447	0.5143
S01_4401418	1.27555	2.31376	0.5815
S01_4401493	-0.203783	0.208254	0.328
S01_4428573	0.254757	2.22173	0.9087
S01_4451991	-0.160352	0.310397	0.6055
S01_4452039	-0.160352	0.310397	0.6055
S01_4453071	-0.219323	0.306353	0.4742
S01_4453128	-0.19783	0.312599	0.5269
S01_4453130	-0.19783	0.312599	0.5269
S01_4467138	-0.14935	3.1434	0.9621
S01_4467225	1.75364	2.72579	0.5201
S01_4472706	0.0326498	0.415708	0.9374
S01_4473097	0.0326498	0.415708	0.9374
S01_4473181	0.0846886	0.409421	0.8362
S01_4477223	0.201205	1.21107	0.8681
S01_4529007	-3.07195	3.1426	0.3285
S01_4529027	1.2717	3.046	0.6764
S01_4539377	-0.00842141	2.94341	0.9977
S01_4555685	1.53232	2.82657	0.5878
S01_4555698	-1.42264	2.79154	0.6104
S01_4556670	-3.41655	2.85979	0.2324
S01_4556701	4.6723	3.56465	0.1902
S01_4556702	1.15393	1.44099	0.4234
S01_4582057	-0.172093	0.189079	0.3629
S01_4582066	-0.172093	0.189079	0.3629
S01_4583308	-0.722962	2.12944	0.7343
S01_4583408	-0.283815	0.423151	0.5025
S01_4589542	2.48972	2.78867	0.3721
S01_4589602	0.934323	2.87145	0.7449
S01_4589853	-1.55673	2.82766	0.5821
S01_4593013	0.712577	2.98459	0.8113
S01_4622244	0.91183	2.04345	0.6555
S01_4622278	3.02707	1.49724	0.04342
S01_4622283	2.98017	2.81862	0.2906
S01_4632781	-0.254021	0.247089	0.3041
S01_4632850	-0.616542	0.741266	0.4057
S01_4632889	-0.616542	0.741266	0.4057
S01_4638717	-0.299789	0.249146	0.2291
S01_4638823	1.2717	3.046	0.6764
S01_4660909	-0.13133	0.2399	0.5842
S01_4660910	-0.15046	0.236333	0.5245
S01_4666097	0.958437	0.620413	0.1226
S01_4666098	0.958437	0.620413	0.1226
S01_4666100	0.958437	0.620413	0.1226
S01_4666101	0.958437	0.620413	0.1226
S01_4717356	-0.235944	1.46258	0.8719
S01_4727319	-0.280374	0.319666	0.3806
S01_4762053	-0.16546	0.371672	0.6563
S01_4762079	-0.0709716	0.197027	0.7188
S01_4763759	-2.44343	2.89206	0.3983
S01_4763789	-0.599485	1.57504	0.7036
S01_4771812	-2.39121	3.04827	0.4329
S01_4771823	-5.87528	2.83545	0.03847
S01_4773830	-0.0667141	0.193614	0.7305
S01_4784588	-0.0935033	0.190665	0.6239
S01_4798746	-3.27017	2.85187	0.2517
S01_4853162	0.466315	0.430448	0.2789
S01_4853163	-0.129541	0.195841	0.5084
S01_4853167	-0.057327	0.484205	0.9058
S01_4853188	-1.03402	0.51078	0.04315
S01_4853197	-0.0567956	0.165991	0.7323
S01_4853201	0.0440964	0.230452	0.8483
S01_4861088	-0.026544	0.180327	0.883
S01_4883046	-0.780122	0.679436	0.2511
S01_4887737	0.0275657	0.199034	0.8899
S01_4887738	0.0275657	0.199034	0.8899
S01_4891500	-5.87528	2.83545	0.03847
S01_4896247	-1.22793	2.95206	0.6775
S01_4897133	-0.0665902	0.198807	0.7377
S01_4897216	-0.988989	1.06622	0.3538
S01_4897219	1.30921	0.830882	0.1154
S01_4902950	-3.04076	2.93634	0.3006
S01_4950332	-0.0407626	0.197537	0.8365
S01_4960223	-0.0298225	1.38822	0.9829
S01_4960224	0.0164889	0.283493	0.9536
S01_4960227	0.214285	0.250812	0.3931
S01_4960735	-0.965976	2.91611	0.7405
S01_4975378	0.0142332	0.171326	0.9338
S01_4975382	-0.183074	0.392613	0.6411
S01_4975388	-0.295707	0.5593	0.5971
S01_4975392	-0.10854	0.239703	0.6508
S01_4975405	-0.090393	0.234718	0.7002
S01_4989821	0.107794	0.21678	0.6191
S01_4990009	-3.04184	2.96013	0.3043
S01_5021424	0.435188	2.96221	0.8832
S01_5022511	0.478331	0.351209	0.1735
S01_5029170	-0.00842141	2.94341	0.9977
S01_5034543	-0.180113	2.75195	0.9478
S01_5060932	-3.21117	3.08703	0.2984
S01_5063918	-1.43658	2.78253	0.6058
S01_5064792	0.126996	0.221564	0.5666
S01_5072737	0.746807	0.665274	0.2619
S01_5072779	-0.03468	0.228521	0.8794
S01_5072808	-0.03468	0.228521	0.8794
S01_5073572	0.102224	0.217983	0.6392
S01_5073573	0.102224	0.217983	0.6392
S01_5080038	0.435188	2.96221	0.8832
S01_5084357	0.0745477	0.2279	0.7436
S01_5084379	0.0745477	0.2279	0.7436
S01_5084387	0.0745477	0.2279	0.7436
S01_5084925	0.00286616	0.22934	0.99
S01_5087951	-0.142634	0.198959	0.4736
S01_5091694	-1.36729	2.06672	0.5084
S01_5111700	-1.36053	1.03277	0.188
S01_5111785	1.24171	2.75979	0.6528
S01_5120860	0.079053	0.348741	0.8207
S01_5120884	-0.46541	0.363581	0.2008
S01_5124344	-4.33023	3.01436	0.1511
S01_5125907	0.537745	0.660051	0.4154
S01_5130171	0.610656	0.682295	0.371
S01_5130194	0.878985	1.15509	0.4468
S01_5177273	-0.120863	0.314218	0.7006
S01_5181256	-0.131832	0.257901	0.6093
S01_5183348	0.990102	0.686385	0.1494
S01_5184174	6.17653	3.06593	0.04417
S01_5211922	-0.161245	0.319062	0.6134
S01_5214700	-0.750222	0.458015	0.1017
S01_5214701	-0.750222	0.458015	0.1017
S01_5215615	1.00483	0.673528	0.136
S01_5238606	-0.479058	0.439279	0.2757
S01_5240911	-6.57803	2.85795	0.02152
S01_5256973	0.13281	2.95364	0.9641
S01_5265634	-0.99103	2.95629	0.7375
S01_5287619	1.97524	3.19947	0.5371
S01_5291643	-1.09068	0.569277	0.05561
S01_5312698	1.05875	0.650747	0.104
S01_5312742	1.05875	0.650747	0.104
S01_5319525	-0.382585	0.277836	0.1688
S01_5321355	2.1555	2.92341	0.4611
S01_5323245	-0.579959	0.941376	0.538
S01_5346629	-0.817397	0.569308	0.1513
S01_5379283	-0.0874902	0.995286	0.93
S01_5379288	1.39815	1.19499	0.2422
S01_5379518	-0.119691	2.38982	0.9601
S01_5384477	2.7495	2.90755	0.3445
S01_5384498	0.641367	2.85279	0.8222
S01_5386704	-0.0325817	0.295272	0.9122
S01_5395320	0.0322776	0.12073	0.7892
S01_5395322	0.0931778	0.238407	0.696
S01_5395331	0.0322776	0.12073	0.7892
S01_5399786	1.10928	0.653459	0.08985
S01_5399817	-0.274383	0.300134	0.3608
S01_5408755	-0.276793	0.275007	0.3144
S01_5416463	0.75805	0.619141	0.2211
S01_5420787	0.307336	2.86609	0.9146
S01_5424855	0.166263	0.285444	0.5604
S01_5443198	0.337562	0.984901	0.7319
S01_5443219	-0.801384	0.887248	0.3666
S01_5443221	-0.523972	0.813025	0.5194
S01_5449953	0.0514705	0.211185	0.8075
S01_5454070	-0.00702761	0.20459	0.9726
S01_5454777	0.0128843	0.210719	0.9513
S01_5454778	0.0128843	0.210719	0.9513
S01_5458763	0.127672	0.224691	0.57
S01_5461112	-3.00389	2.0912	0.1511
S01_5461124	1.44487	2.9248	0.6214
S01_5479047	-0.026166	0.179449	0.8841
S01_5483465	-1.74921	3.09965	0.5726
S01_5483533	0.0412339	0.206745	0.842
S01_5487599	0.990102	0.686385	0.1494
S01_5487653	0.196637	0.214432	0.3593
S01_5491250	-0.115102	2.00838	0.9543
S01_5525630	0.742195	0.603667	0.2191
S01_5529929	0.990102	0.686385	0.1494
S01_5534923	1.10604	0.61466	0.0722
S01_5559034	1.85336	2.91364	0.5248
S01_5564332	6.17653	3.06593	0.04417
S01_5573337	-1.12358	1.98701	0.5719
S01_5573376	2.68883	2.18292	0.2183
S01_5604881	0.957963	2.81932	0.7341
S01_5604889	1.73033	2.8568	0.5448
S01_5638093	-0.728424	2.98848	0.8075
S01_5649350	1.13814	2.90061	0.6948
S01_5650198	-6.57803	2.85795	0.02152
S01_5651562	2.95031	2.10523	0.1613
S01_5666314	-0.314231	0.246978	0.2035
S01_5713873	5.65198	2.92738	0.05375
S01_5716159	-0.180917	0.218864	0.4086
S01_5730741	-0.239271	0.214121	0.264
S01_5730775	-0.239271	0.214121	0.264
S01_5752415	1.53232	2.82657	0.5878
S01_5757191	-0.311482	0.213624	0.1451
S01_5767427	-0.30721	0.22184	0.1664
S01_5767460	-0.270049	0.222499	0.2251
S01_5776252	2.80971	1.70104	0.09884
S01_5776328	-0.184021	0.196963	0.3503
S01_5776550	-6.57803	2.85795	0.02152
S01_5776563	-4.86615	3.08846	0.1154
S01_5776955	1.77058	3.64386	0.6271
S01_5813372	0.97488	0.680856	0.1524
S01_5816896	-0.532022	0.505214	0.2925
S01_5819720	2.16359	2.97287	0.4669
S01_5833750	-0.300595	0.9371	0.7484
S01_5833754	0.150149	0.206989	0.4683
S01_5833762	-0.300595	0.9371	0.7484
S01_5838557	-1.08535	0.539426	0.04444
S01_5838580	-0.183807	0.394974	0.6418
S01_5841694	0.518496	0.651931	0.4266
S01_5858813	4.15661	4.47365	0.353
S01_5870828	-0.331321	0.434082	0.4455
S01_5870840	-0.471889	2.92517	0.8719
S01_5870899	-1.43658	2.78253	0.6058
S01_5871086	-0.276154	0.427539	0.5185
S01_5871325	6.82783	2.79187	0.0146
S01_5871354	5.65198	2.92738	0.05375
S01_5886759	-0.113336	0.198759	0.5686
S01_5886778	-0.113336	0.198759	0.5686
S01_5891538	2.48972	2.78867	0.3721
S01_5891569	-2.38468	2.13294	0.2638
S01_5891586	-0.0936473	3.08258	0.9758
S01_5891909	-0.101298	0.19133	0.5966
S01_5891927	-0.0547875	0.182988	0.7647
S01_5891963	-0.281392	0.41775	0.5007
S01_5904459	-0.316087	0.388736	0.4163
S01_5913647	2.70974	2.10231	0.1977
S01_5913742	-0.166053	0.198149	0.4022
S01_5934338	-3.24765	3.74183	0.3856
S01_5934350	3.59155	3.00862	0.2328
S01_5956546	0.253634	2.10695	0.9042
S01_5956572	0.0135032	0.718458	0.985
S01_5962262	0.0786823	0.305316	0.7967
S01_5966911	6.05414	2.99448	0.04342
S01_5972870	-0.268713	0.277771	0.3335
S01_5979734	-2.29737	2.71835	0.3982
S01_5980574	-0.381016	0.424164	0.3692
S01_5995534	1.93028	1.76595	0.2746
S01_5995603	0.130364	3.03683	0.9658
S01_5995642	-0.356218	0.43174	0.4095
S01_6020388	-0.403708	0.43246	0.3507
S01_6023375	-0.356218	0.43174	0.4095
S01_6023378	0.123675	2.16991	0.9546
S01_6023385	-0.356218	0.43174	0.4095
S01_6023413	-0.356218	0.43174	0.4095
S01_6035274	-0.471889	2.92517	0.8719
S01_6035284	-0.613966	1.47603	0.6775
S01_6035317	-1.74921	3.09965	0.5726
S01_6035360	10.1375	2.86046	0.0004092
S01_6047607	0.118945	0.161896	0.4627
S01_6047664	0.58943	0.393953	0.1349
S01_6048463	-0.0267846	0.196907	0.8918
S01_6064908	0.3694	0.310012	0.2337
S01_6064925	0.3694	0.310012	0.2337
S01_6064954	0.3694	0.310012	0.2337
S01_6098761	-0.135147	0.195258	0.489
S01_6098764	-0.135147	0.195258	0.489
S01_6098847	-0.208469	0.187633	0.2668
S01_6115375	2.63691	3.06615	0.39
S01_6115428	-0.951897	2.95269	0.7472
S01_6127280	0.245742	0.30832	0.4256
S01_6127281	0.245742	0.30832	0.4256
S01_6135068	-0.0371594	0.416877	0.929
S01_6156663	4.15661	4.47365	0.353
S01_6159700	-2.07431	2.83413	0.4644
S01_6187703	0.879611	3.65593	0.8099
S01_6187893	-0.00779477	0.277471	0.9776
S01_6187897	-0.00779477	0.277471	0.9776
S01_6190343	-0.124373	0.221026	0.5737
S01_6190364	-0.130823	0.220805	0.5536
S01_6220463	-0.173268	0.302614	0.567
S01_6220493	0.000981055	0.314858	0.9975
S01_6220494	0.172324	0.345654	0.6182
S01_6220503	-0.173268	0.302614	0.567
S01_6220510	-0.173268	0.302614	0.567
S01_6228289	-0.373996	0.439839	0.3953
S01_6228583	-0.449998	0.434937	0.3011
S01_6254696	-0.121016	0.170043	0.4768
S01_6255087	0.280701	1.03644	0.7866
S01_6255091	-0.428493	0.296196	0.1483
S01_6255126	-0.428493	0.296196	0.1483
S01_6260760	-0.261112	0.274678	0.342
S01_6260763	-0.261112	0.274678	0.342
S01_6274779	0.0488611	0.273925	0.8585
S01_6277092	0.120151	0.196357	0.5407
S01_6280012	0.0465944	0.422631	0.9122
S01_6285712	-3.04184	2.96013	0.3043
S01_6300641	-0.0693429	0.215825	0.748
S01_6301420	0.614747	0.885788	0.4878
S01_6301440	0.614747	0.885788	0.4878
S01_6321895	-0.137639	0.235373	0.5588
S01_6321928	-0.137639	0.235373	0.5588
S01_6321958	-0.224205	0.241283	0.353
S01_6321979	-0.224205	0.241283	0.353
S01_6322830	-0.2428	0.243492	0.3189
S01_6326623	-0.058382	0.259552	0.8221
S01_6326626	0.465715	0.436586	0.2863
S01_6327994	-0.32904	0.248559	0.1858
S01_6327998	-3.21117	3.08703	0.2984
S01_6328349	-0.335432	0.248153	0.1767
S01_6330941	-0.32904	0.248559	0.1858
S01_6331820	-0.000252753	0.310294	0.9994
S01_6331840	-0.000252753	0.310294	0.9994
S01_6331848	-0.134954	0.258216	0.6013
S01_6335989	-5.87528	2.83545	0.03847
S01_6362702	-0.362894	0.335947	0.2803
S01_6363304	-0.306999	0.20279	0.1303
S01_6370443	-0.0560991	0.321157	0.8614
S01_6370444	0.0263602	0.214032	0.902
S01_6370445	0.0584906	0.18581	0.753
S01_6370446	0.0557717	0.344655	0.8715
S01_6370456	-0.0379445	0.197719	0.8478
S01_6379411	-0.228858	0.190177	0.2291
S01_6379438	-0.0554592	0.342208	0.8713
S01_6388412	-0.104302	0.191489	0.5861
S01_6404074	0.0700308	0.197746	0.7233
S01_6404128	-5.87528	2.83545	0.03847
S01_6406601	-2.51281	1.31421	0.05611
S01_6406620	1.18012	2.72892	0.6655
S01_6415373	-0.0459043	0.426582	0.9143
S01_6440398	0.0902453	0.253152	0.7215
S01_6440400	-0.291086	0.47967	0.5441
S01_6440419	-0.291086	0.47967	0.5441
S01_6457070	0.158931	0.267949	0.5532
S01_6458589	0.435188	2.96221	0.8832
S01_6466438	-4.19751	2.86675	0.1434
S01_6466442	1.41157	2.29968	0.5395
S01_6468502	0.12843	0.193913	0.5079
S01_6468616	-0.197209	0.303165	0.5155
S01_6472179	0.295591	3.1812	0.926
S01_6474712	0.14105	0.168163	0.4018
S01_6474713	-0.596934	0.453212	0.188
S01_6475881	-0.00774197	3.20065	0.9981
S01_6475888	-3.27017	2.85187	0.2517
S01_6475895	-1.85771	2.16904	0.3919
S01_6475897	-0.0165767	3.089	0.9957
S01_6481481	0.0583921	0.200728	0.7712
S01_6481486	-0.0391488	0.279537	0.8886
S01_6481533	-0.0470017	0.268065	0.8608
S01_6485610	0.125555	0.230753	0.5865
S01_6514813	-0.00598132	0.275173	0.9827
S01_6567598	0.864292	0.579175	0.1359
S01_6572198	0.694869	0.636157	0.2749
S01_6574871	1.53232	2.82657	0.5878
S01_6574882	0.724122	0.66839	0.2789
S01_6575226	0.103487	0.203417	0.611
S01_6610094	-0.145751	0.385145	0.7052
S01_6615869	5.22523	2.89669	0.0715
S01_6615881	-5.91572	2.21154	0.007576
S01_6615883	0.944254	2.75425	0.7318
S01_6615895	-0.486394	2.9727	0.8701
S01_6622397	-0.24758	0.211435	0.2418
S01_6622398	-0.24758	0.211435	0.2418
S01_6622402	-0.24758	0.211435	0.2418
S01_6628175	0.24169	0.219629	0.2714
S01_6628198	0.24169	0.219629	0.2714
S01_6628199	0.24169	0.219629	0.2714
S01_6628202	0.24169	0.219629	0.2714
S01_6633196	-0.0165047	0.243629	0.946
S01_6635856	-0.125567	0.250392	0.6161
S01_6644187	-0.262851	0.237837	0.2693
S01_6644328	0.215586	0.379373	0.57
S01_6644393	0.651788	3.03129	0.8298
S01_6644397	4.05139	2.85988	0.1569
S01_6647921	-0.309951	0.327264	0.3438
S01_6662175	0.323594	0.255826	0.2062
S01_6662508	0.367873	0.252327	0.1451
S01_6662527	0.367873	0.252327	0.1451
S01_6667976	0.312598	0.255623	0.2216
S01_6667983	0.312598	0.255623	0.2216
S01_6667985	0.312598	0.255623	0.2216
S01_6668297	0.132925	0.221371	0.5483
S01_6668303	0.132925	0.221371	0.5483
S01_6675294	-1.93476	2.74832	0.4816
S01_6675527	-0.0662344	0.310169	0.8309
S01_6675533	-5.64047	2.98803	0.05931
S01_6706775	-0.0121992	0.194691	0.95
S01_6707475	-0.199543	0.318814	0.5315
S01_6707533	0.275638	0.254312	0.2786
S01_6711663	0.362386	0.654841	0.5801
S01_6711665	2.63691	3.06615	0.39
S01_6731963	-0.0119199	0.193091	0.9508
S01_6751287	0.13281	2.95364	0.9641
S01_6752145	-0.162155	0.251607	0.5194
S01_6752828	-1.79162	1.35972	0.1879
S01_6762615	0.528374	0.38547	0.1707
S01_6762623	0.528374	0.38547	0.1707
S01_6764089	0.313415	0.570761	0.583
S01_6773123	-1.45825	2.74062	0.5948
S01_6773138	-0.147871	0.256627	0.5646
S01_6777212	-0.218911	0.276958	0.4294
S01_6777263	-0.220042	0.279287	0.4309
S01_6786179	0.239308	0.386258	0.5357
S01_6803722	-0.309325	0.256721	0.2285
S01_6810019	1.13802	0.62141	0.0673
S01_6831412	-0.117518	0.259161	0.6503
S01_6832550	0.0555621	0.250273	0.8243
S01_6832559	0.0555621	0.250273	0.8243
S01_6832593	0.0555621	0.250273	0.8243
S01_6835708	-0.0233516	0.246822	0.9246
S01_6845861	-0.0802644	0.25336	0.7515
S01_6846228	-2.44343	2.89206	0.3983
S01_6866214	-0.238565	0.275756	0.3871
S01_6867783	-0.139948	0.238807	0.558
S01_6867812	-0.146998	0.23439	0.5307
S01_6874684	-0.325066	0.247463	0.1892
S01_6874769	-0.237491	0.246909	0.3363
S01_6875121	-0.14354	0.225418	0.5244
S01_6876497	0.188253	0.162208	0.246
S01_6883963	-0.445947	0.433213	0.3035
S01_6911815	-0.246856	0.190237	0.1947
S01_6916580	0.320894	0.229402	0.1621
S01_6916582	-0.261409	0.320766	0.4153
S01_6916595	0.570378	0.663137	0.3899
S01_6924532	-1.58166	2.84643	0.5785
S01_6928246	0.740188	0.357128	0.03842
S01_6932777	0.175674	0.366495	0.6318
S01_6932799	0.902435	0.633681	0.1547
S01_6933989	-0.388917	0.438943	0.3758
S01_6943850	-1.48	2.12493	0.4863
S01_6943878	-3.83746	3.08433	0.2137
S01_6947281	-2.24164	3.0554	0.4633
S01_6947285	1.29393	2.90953	0.6566
S01_6947294	-3.85403	2.05285	0.0607
S01_6947300	0.556686	1.46777	0.7046
S01_6947304	0.907203	0.368792	0.01404
S01_6947312	5.80577	3.01341	0.05426
S01_6947319	4.05139	2.85988	0.1569
S01_6947322	4.05139	2.85988	0.1569
S01_6970859	0.843787	2.95786	0.7755
S01_6970861	1.44487	2.9248	0.6214
S01_6971094	-3.06806	3.02042	0.3099
S01_6971101	-2.01725	2.11797	0.3411
S01_6971145	3.24674	3.10174	0.2954
S01_6971207	-0.446695	0.938593	0.6342
S01_6975837	-0.191068	1.8763	0.9189
S01_6985574	1.53232	2.82657	0.5878
S01_6985660	2.60724	2.90426	0.3695
S01_6985681	6.17653	3.06593	0.04417
S01_6985685	0.194222	2.8155	0.945
S01_6992232	0.390214	0.58331	0.5036
S01_6993980	0.377392	0.613313	0.5385
S01_6994074	0.612621	0.582751	0.2934
S01_7002097	0.919084	0.653369	0.1598
S01_7002105	0.919084	0.653369	0.1598
S01_7016631	0.0859041	0.212802	0.6865
S01_7018743	0.710997	0.623689	0.2545
S01_7025771	-0.073853	0.204238	0.7177
S01_7025961	-0.162221	0.245319	0.5086
S01_7025972	-0.162221	0.245319	0.5086
S01_7025985	-0.162221	0.245319	0.5086
S01_7026562	-2.28675	3.02701	0.4501
S01_7026568	-0.0177046	0.210968	0.9331
S01_7026583	-0.0177046	0.210968	0.9331
S01_7028373	-0.253253	0.382181	0.5077
S01_7035530	-2.93797	2.84701	0.3023
S01_7054487	0.617705	0.679519	0.3635
S01_7055604	-4.33023	3.01436	0.1511
S01_7055626	0.605885	3.58196	0.8657
S01_7055632	-0.516677	2.31293	0.8233
S01_7061278	-0.0994329	0.185074	0.5912
S01_7061279	-0.374616	0.340821	0.2719
S01_7061281	-0.374616	0.340821	0.2719
S01_7061282	-0.374616	0.340821	0.2719
S01_7071410	-0.0109388	0.295257	0.9705
S01_7071417	-0.0109388	0.295257	0.9705
S01_7083696	0.348399	0.360741	0.3343
S01_7087073	4.12105	3.04623	0.1764
S01_7087078	-1.78246	3.04746	0.5587
S01_7087578	0.220312	0.362724	0.5437
S01_7094221	-0.404065	0.25126	0.1081
S01_7094555	0.152544	0.370897	0.6809
S01_7094613	0.290787	0.309041	0.3469
S01_7094614	0.290787	0.309041	0.3469
S01_7094617	0.290787	0.309041	0.3469
S01_7096528	0.354962	0.364411	0.3302
S01_7099277	0.112889	0.220221	0.6083
S01_7112394	0.150136	0.218916	0.493
S01_7115787	0.0703125	0.209912	0.7377
S01_7145014	0.670332	0.665163	0.3138
S01_7160961	0.149199	0.376408	0.6919
S01_7160962	-0.0355533	0.199852	0.8588
S01_7160963	-0.0143754	0.197712	0.942
S01_7160964	-0.494344	0.293622	0.09252
S01_7164200	-1.14051	3.07531	0.7108
S01_7165899	-0.914757	2.1493	0.6705
S01_7165916	0.158753	1.35471	0.9067
S01_7167281	2.38477	3.27407	0.4665
S01_7172351	0.0974459	0.167891	0.5617
S01_7172475	1.20391	3.05087	0.6932
S01_7180960	0.123821	0.181219	0.4946
S01_7181053	0.125791	0.181249	0.4878
S01_7181285	1.68844	3.0194	0.5761
S01_7194330	-0.0843397	0.316995	0.7902
S01_7196808	-1.79354	1.45006	0.2164
S01_7206778	-1.01608	3.05219	0.7393
S01_7206812	2.34966	2.1063	0.2648
S01_7215867	-1.18973	2.79643	0.6706
S01_7218007	-0.763715	2.01568	0.7048
S01_7218026	0.658728	2.86587	0.8182
S01_7218321	-2.68744	2.92033	0.3576
S01_7224787	0.259702	0.246548	0.2924
S01_7236924	-0.0167977	0.236732	0.9434
S01_7236945	0.0931706	0.197114	0.6365
S01_7236946	-0.130768	0.203527	0.5207
S01_7252181	0.0925145	0.207063	0.6551
S01_7269083	0.462104	0.307255	0.1329
S01_7271053	0.214008	0.214343	0.3183
S01_7271058	-0.165633	0.254789	0.5158
S01_7271084	0.237463	0.210886	0.2604
S01_7271149	0.112217	0.160802	0.4854
S01_7282251	0.0928651	0.283797	0.7436
S01_7282252	-0.413365	0.211504	0.05088
S01_7282257	0.512764	0.32145	0.1109
S01_7282263	0.0947605	0.156909	0.546
S01_7282264	0.238023	0.353009	0.5003
S01_7282265	0.252595	0.275837	0.36
S01_7282268	-0.346388	0.457783	0.4494
S01_7282271	-0.187701	0.172919	0.2779
S01_7282272	0.232232	0.239868	0.3332
S01_7282282	0.131977	0.216958	0.5431
S01_7282287	0.394562	0.390843	0.3129
S01_7282293	-0.327971	0.40701	0.4205
S01_7282296	0.199831	0.159434	0.2103
S01_7282435	0.0997699	0.260725	0.702
S01_7282439	-0.254057	0.291006	0.3828
S01_7282441	-0.114503	0.107951	0.289
S01_7282449	0.00559514	0.232078	0.9808
S01_7282489	-0.0102631	0.172336	0.9525
S01_7283756	0.234785	0.402379	0.5597
S01_7283761	0.143394	0.263983	0.5871
S01_7283773	0.0471161	0.341576	0.8903
S01_7287140	-0.388193	0.401356	0.3336
S01_7287148	0.41501	0.264065	0.1163
S01_7287166	-0.307396	0.192578	0.1107
S01_7287183	-0.0478336	0.206491	0.8168
S01_7287184	0.113094	0.229203	0.6218
S01_7287186	0.0448494	0.135683	0.741
S01_7301892	0.157701	0.146783	0.2829
S01_7312839	0.752515	2.06534	0.7157
S01_7336238	-0.0122146	0.254826	0.9618
S01_7342582	-0.0504635	0.224177	0.8219
S01_7351628	-0.106283	0.254219	0.676
S01_7364479	0.511851	0.651556	0.4323
S01_7376171	-0.110049	0.160814	0.4939
S01_7384309	0.0314378	0.259671	0.9037
S01_7384958	-0.0983095	0.273876	0.7197
S01_7384959	-0.0983095	0.273876	0.7197
S01_7393626	0.0870041	0.185062	0.6383
S01_7393627	0.0884315	0.186621	0.6357
S01_7405035	0.105339	0.255984	0.6808
S01_7405340	0.0837285	0.256598	0.7443
S01_7412935	-0.0107142	0.265701	0.9678
S01_7412936	-0.00294409	0.27305	0.9914
S01_7412937	-0.0107142	0.265701	0.9678
S01_7412938	-0.604186	1.22145	0.6209
S01_7450067	-2.07702	3.06734	0.4984
S01_7461115	-0.188631	0.26772	0.4812
S01_7480427	-0.12772	0.250788	0.6107
S01_7480464	-0.215482	0.490991	0.6608
S01_7480480	-0.0937092	0.255149	0.7135
S01_7480548	-0.17216	0.914342	0.8507
S01_7480552	-0.17216	0.914342	0.8507
S01_7480578	-0.17216	0.914342	0.8507
S01_7480593	-0.17216	0.914342	0.8507
S01_7489245	-0.127718	0.334217	0.7024
S01_7494326	-0.387608	3.00701	0.8975
S01_7494337	-0.33692	0.350454	0.3366
S01_7498702	-4.35237	2.9931	0.1462
S01_7507989	-0.0423508	0.261095	0.8712
S01_7507994	-0.0423508	0.261095	0.8712
S01_7516398	-0.18982	0.269493	0.4813
S01_7516400	-2.19948	2.08831	0.2924
S01_7534469	0.295591	3.1812	0.926
S01_7540164	-1.09253	2.07689	0.599
S01_7546562	-0.568982	0.387754	0.1425
S01_7570544	0.0548176	0.212042	0.796
S01_7570558	0.464859	0.634606	0.464
S01_7570559	0.464859	0.634606	0.464
S01_7570564	0.0465194	0.21224	0.8265
S01_7570969	0.340343	0.309903	0.2723
S01_7571963	0.98021	2.86162	0.732
S01_7572011	0.223996	0.337365	0.5068
S01_7572196	-0.0400452	0.244333	0.8698
S01_7572223	-0.137962	0.230902	0.5503
S01_7572713	-0.0870565	0.257448	0.7353
S01_7592814	-0.184892	0.433814	0.67
S01_7598252	-0.101796	0.217022	0.6391
S01_7637200	-0.0123501	0.194068	0.9493
S01_7650941	-0.724172	0.507451	0.1538
S01_7650948	-0.724172	0.507451	0.1538
S01_7650961	-0.236868	0.438595	0.5893
S01_7650968	-0.724172	0.507451	0.1538
S01_7650988	-0.610404	0.489686	0.2128
S01_7652418	-0.0023867	0.197783	0.9904
S01_7658303	0.635599	0.652167	0.33
S01_7682483	-0.0550391	0.172598	0.7499
S01_7731357	0.310673	0.335015	0.3539
S01_7738894	0.123706	0.277396	0.6557
S01_7765236	0.923212	2.78982	0.7408
S01_7765273	-0.144936	2.99028	0.9614
S01_7765407	-0.104783	0.224625	0.641
S01_7767354	0.0443535	0.408051	0.9135
S01_7784920	-0.137028	0.429181	0.7496
S01_7784945	-0.137028	0.429181	0.7496
S01_7808984	-0.133314	0.272158	0.6243
S01_7809017	-0.139361	0.269674	0.6054
S01_7809072	-0.149374	0.274941	0.587
S01_7823834	-0.087777	0.374917	0.8149
S01_7824403	0.594281	0.667234	0.3733
S01_7824431	-0.139162	0.432189	0.7475
S01_7824489	-1.49911	3.00756	0.6183
S01_7824512	0.798577	2.86017	0.7801
S01_7834829	2.03471	2.83292	0.4728
S01_7834866	0.214955	0.331074	0.5163
S01_7849279	0.00351935	0.422171	0.9934
S01_7849280	0.00351935	0.422171	0.9934
S01_7849283	0.00351935	0.422171	0.9934
S01_7849284	0.00351935	0.422171	0.9934
S01_7858933	3.12682	2.15699	0.1474
S01_7859029	0.1689	0.412469	0.6823
S01_7871812	2.78194	3.05645	0.3629
S01_7871828	0.944254	2.75425	0.7318
S01_7873961	-0.571144	0.502213	0.2557
S01_7873989	-0.571144	0.502213	0.2557
S01_7877031	-0.49667	0.309458	0.1088
S01_7877034	-0.05973	0.380308	0.8752
S01_7877036	0.0758993	0.242288	0.7541
S01_7877039	-0.25662	0.681444	0.7066
S01_7877052	0.2947	0.471385	0.532
S01_7877053	0.035814	0.398552	0.9284
S01_7877062	0.12764	0.281326	0.6501
S01_7877065	0.172023	0.339693	0.6127
S01_7877070	-0.0782823	0.259728	0.7632
S01_7877078	0.0313347	0.270205	0.9077
S01_7877079	0.280602	0.271871	0.3022
S01_7877082	-0.533277	0.307387	0.08302
S01_7877085	-0.128554	0.245101	0.6
S01_7883553	4.10933	3.2722	0.2094
S01_7883564	-0.207365	0.316599	0.5126
S01_7891441	4.10933	3.2722	0.2094
S01_7891459	-2.44343	2.89206	0.3983
S01_7891523	0.358389	0.346636	0.3014
S01_7891869	-5.07381	2.30051	0.02761
S01_7893113	1.53232	2.82657	0.5878
S01_7910947	0.179926	0.214903	0.4026
S01_7910948	0.391588	0.407702	0.337
S01_7910949	0.478424	0.505499	0.3441
S01_7910950	0.036559	0.175328	0.8349
S01_7910951	0.386367	0.171027	0.02406
S01_7910956	-0.0105807	0.305546	0.9724
S01_7910957	-0.215998	0.199977	0.2803
S01_7910963	0.159632	0.177532	0.3687
S01_7910964	-0.231585	0.307448	0.4514
S01_7933122	2.60351	2.90451	0.3702
S01_7933132	-4.33023	3.01436	0.1511
S01_7933847	1.53232	2.82657	0.5878
S01_7933955	-0.993969	3.64192	0.785
S01_7952080	4.57478	2.04227	0.02527
S01_7953525	0.433997	0.622573	0.4859
S01_7957436	0.0362412	2.12742	0.9864
S01_7957592	0.485995	0.636658	0.4454
S01_7957613	0.200674	0.193822	0.3007
S01_7957954	0.300978	0.225564	0.1823
S01_7997138	0.214938	2.84571	0.9398
S01_7999484	0.178472	0.278368	0.5216
S01_7999488	0.0563396	0.206481	0.785
S01_7999493	0.0563396	0.206481	0.785
S01_7999507	0.0563396	0.206481	0.785
S01_7999522	0.0903959	0.206025	0.6609
S01_8016749	-0.214194	0.441071	0.6273
S01_8017524	-0.0758421	0.195316	0.6979
S01_8017654	-0.0242518	0.277342	0.9303
S01_8029194	-0.283095	0.407625	0.4875
S01_8029318	-0.424907	0.394752	0.282
S01_8029321	-0.424907	0.394752	0.282
S01_8034364	-5.87528	2.83545	0.03847
S01_8034444	-0.718289	1.39126	0.6058
S01_8034459	2.60724	2.90426	0.3695
S01_8036537	4.15661	4.47365	0.353
S01_8082153	-0.20483	0.262717	0.4357
S01_8082168	-0.148731	0.205661	0.4697
S01_8089497	-0.0891721	0.429926	0.8357
S01_8089506	0.656837	0.525848	0.2119
S01_8089512	-0.103996	0.491048	0.8323
S01_8089519	0.202026	0.131987	0.1261
S01_8089520	0.0999358	0.175087	0.5683
S01_8089574	0.253327	0.180968	0.1618
S01_8090848	0.200955	0.148624	0.1766
S01_8090862	0.200955	0.148624	0.1766
S01_8090863	-0.17645	0.487973	0.7177
S01_8090882	0.200955	0.148624	0.1766
S01_8090917	0.123063	0.203378	0.5452
S01_8090948	-0.0204204	0.128714	0.874
S01_8090953	-0.0268178	0.128744	0.835
S01_8090954	-0.0268178	0.128744	0.835
S01_8091011	0.087644	0.124609	0.482
S01_8091038	0.0822148	0.124601	0.5095
S01_8091083	0.095947	0.127687	0.4525
S01_8091086	0.095947	0.127687	0.4525
S01_8091379	0.116067	0.363642	0.7496
S01_8091729	0.208839	0.14187	0.1413
S01_8091743	0.144074	0.210072	0.493
S01_8091744	-0.0801781	0.275536	0.7711
S01_8091772	0.0228875	0.403516	0.9548
S01_8091830	0.252391	0.142846	0.0775
S01_8091836	0.244902	0.142795	0.08659
S01_8098805	3.31095	1.66615	0.04713
S01_8099230	1.83841	3.17839	0.5631
S01_8099319	0.00033572	0.418914	0.9994
S01_8099556	0.134103	0.201147	0.5051
S01_8099563	0.0563072	0.350689	0.8725
S01_8099594	0.432622	0.764337	0.5715
S01_8116290	-0.341181	0.309833	0.271
S01_8116296	-0.341181	0.309833	0.271
S01_8131980	-0.0375501	0.1978	0.8495
S01_8138113	-0.471889	2.92517	0.8719
S01_8150500	0.112408	0.409734	0.7839
S01_8166448	0.0786714	0.305452	0.7968
S01_8166499	0.0786714	0.305452	0.7968
S01_8180514	-0.143484	2.98766	0.9617
S01_8188210	0.0891375	0.413591	0.8294
S01_8192852	0.0514873	0.222753	0.8172
S01_8192861	0.199665	0.384219	0.6034
S01_8192965	0.458572	0.653495	0.483
S01_8193008	-5.82188	3.11197	0.06162
S01_8193017	2.28946	2.0982	0.2754
S01_8200522	-0.203958	0.345765	0.5554
S01_8200526	-0.203958	0.345765	0.5554
S01_8200527	-0.203958	0.345765	0.5554
S01_8200528	-0.203958	0.345765	0.5554
S01_8200531	-0.203958	0.345765	0.5554
S01_8200542	0.250855	0.38006	0.5094
S01_8216257	-0.163682	0.711864	0.8182
S01_8216258	-0.163682	0.711864	0.8182
S01_8216296	-0.163682	0.711864	0.8182
S01_8216302	-0.163682	0.711864	0.8182
S01_8248314	0.193341	0.190423	0.3102
S01_8254890	0.047686	0.179611	0.7907
S01_8282255	-1.81151	2.81737	0.5204
S01_8285766	-0.103658	0.21215	0.6252
S01_8289758	-0.105901	0.339408	0.7551
S01_8328011	-5.07364	3.01724	0.09292
S01_8328046	2.6163	2.89885	0.367
S01_8333068	0.00441102	0.201455	0.9825
S01_8341116	-0.718289	1.39126	0.6058
S01_8341179	2.05499	3.14987	0.5143
S01_8364018	-0.372214	2.81699	0.8949
S01_8369766	-2.54626	3.0599	0.4055
S01_8388152	0.0267258	0.200779	0.8941
S01_8388223	0.0744788	0.201076	0.7111
S01_8388469	0.086965	0.207676	0.6755
S01_8404246	-0.018024	0.193962	0.926
S01_8404256	0.0322267	0.198185	0.8709
S01_8407353	0.895673	1.3726	0.5142
S01_8422171	-0.197202	0.680877	0.7721
S01_8422183	0.063845	0.271966	0.8144
S01_8422187	0.161806	0.251248	0.5197
S01_8422188	-0.369229	0.30468	0.2258
S01_8422190	-0.495563	0.431489	0.251
S01_8422192	-0.193704	0.259433	0.4554
S01_8422198	-0.319783	0.55009	0.5611
S01_8422200	-0.401119	0.252188	0.112
S01_8422203	0.0933864	0.342658	0.7853
S01_8422218	0.207411	0.434503	0.6332
S01_8442853	0.137984	0.202671	0.4961
S01_8442937	-0.468332	0.74878	0.5318
S01_8486002	-0.648674	0.263333	0.0139
S01_8503620	0.0589742	0.201239	0.7695
S01_8506459	0.0191939	0.401068	0.9618
S01_8509698	0.0796963	0.193978	0.6813
S01_8510955	0.599289	3.06825	0.8452
S01_8530190	2.48972	2.78867	0.3721
S01_8530280	0.587546	2.0686	0.7764
S01_8530454	-1.00986	3.25569	0.7565
S01_8538850	0.162103	0.411217	0.6935
S01_8556541	0.37381	0.39787	0.3476
S01_8561494	-0.09005	0.238845	0.7062
S01_8561527	0.271672	0.412933	0.5107
S01_8562858	-0.0284323	0.252082	0.9102
S01_8562872	0.641367	2.85279	0.8222
S01_8566664	-0.195336	0.428836	0.6488
S01_8566696	0.830604	3.01877	0.7833
S01_8566712	1.20656	1.17133	0.3032
S01_8568675	-0.951897	2.95269	0.7472
S01_8568701	1.15094	3.06766	0.7076
S01_8569705	4.73864	2.89902	0.1024
S01_8578107	0.109179	0.420599	0.7952
S01_8609166	-4.17089	3.2029	0.1931
S01_8615666	-0.993969	3.64192	0.785
S01_8623640	-1.30822	2.96211	0.6588
S01_8634890	-0.0617176	0.245429	0.8015
S01_8688013	-0.0211426	0.394556	0.9573
S01_8688028	-0.0613159	0.375512	0.8703
S01_8692769	-0.0639067	0.157993	0.6859
S01_8718561	4.27277	2.07272	0.03948
S01_8734670	-0.163075	0.216913	0.4523
S01_8739934	-0.0580135	0.245179	0.813
S01_8745464	-0.0761162	0.234098	0.7451
S01_8745478	-0.0761162	0.234098	0.7451
S01_8745610	-1.56897	2.25024	0.4858
S01_8745667	1.53232	2.82657	0.5878
S01_8756547	-0.0667262	0.244738	0.7852
S01_8756557	-2.53622	2.87995	0.3787
S01_8757548	-0.0319055	0.207468	0.8778
S01_8757551	-0.142497	0.213935	0.5055
S01_8757647	-0.113476	0.233028	0.6264
S01_8777243	-0.387098	0.40186	0.3356
S01_8781716	-5.87528	2.83545	0.03847
S01_8781748	-2.68744	2.92033	0.3576
S01_8782831	-0.0887885	0.243201	0.7151
S01_8782833	-0.0887885	0.243201	0.7151
S01_8782834	-0.0887885	0.243201	0.7151
S01_8816782	-0.0246186	0.236428	0.9171
S01_8819520	-0.174493	0.302429	0.5641
S01_8819523	-0.174493	0.302429	0.5641
S01_8819524	-0.174493	0.302429	0.5641
S01_8824023	-0.233274	0.204358	0.2539
S01_8824068	-0.127138	0.255055	0.6182
S01_8838784	-0.284902	0.43542	0.513
S01_8853824	-0.364101	2.92189	0.9009
S01_8853906	0.113818	0.429841	0.7912
S01_8853970	-3.21432	3.075	0.2961
S01_8865542	-0.207506	0.288235	0.4717
S01_8869174	-0.102769	0.291867	0.7248
S01_8870059	0.174437	2.89831	0.952
S01_8877105	5.08404	2.87829	0.07759
S01_8877596	1.36581	2.95115	0.6436
S01_8878088	0.265429	2.90084	0.9271
S01_8878142	-1.58166	2.84643	0.5785
S01_8878162	0.109179	0.420599	0.7952
S01_8882002	3.59155	3.00862	0.2328
S01_8893118	0.110681	0.414687	0.7896
S01_8917452	0.0226948	0.260669	0.9306
S01_8940718	0.166791	0.352223	0.6359
S01_8972471	0.0826305	0.389144	0.8319
S01_8972474	0.0403908	0.298944	0.8925
S01_8977496	-0.151854	0.379412	0.6891
S01_8977535	-0.0133713	1.72862	0.9938
S01_8977546	0.376919	2.02464	0.8523
S01_8990005	-0.28337	0.40185	0.4808
S01_8999225	-0.28337	0.40185	0.4808
S01_9022658	0.0257027	0.29599	0.9308
S01_9039856	-0.0569366	0.26313	0.8287
S01_9046623	4.15661	4.47365	0.353
S01_9074873	-0.0439343	0.308382	0.8867
S01_9074885	-0.0750056	0.264836	0.7771
S01_9074926	-0.221781	0.389731	0.5694
S01_9074981	-0.0892717	0.305025	0.7698
S01_9074990	0.212584	2.92731	0.9421
S01_9088963	0.13281	2.95364	0.9641
S01_9089938	-0.018236	0.306282	0.9525
S01_9092597	1.97524	3.19947	0.5371
S01_9108360	0.474673	3.02586	0.8754
S01_9116341	2.0783	1.12359	0.0646
S01_9116360	-0.132414	0.274089	0.6291
S01_9130383	-0.612724	2.82383	0.8283
S01_9142567	1.19438	3.61202	0.741
S01_9142592	-0.0936473	3.08258	0.9758
S01_9142595	-0.14935	3.1434	0.9621
S01_9153303	0.913723	2.05681	0.6569
S01_9153367	1.44487	2.9248	0.6214
S01_9155794	-0.018236	0.306282	0.9525
S01_9164957	-0.154962	0.39301	0.6934
S01_9175333	-0.0613909	0.462358	0.8944
S01_9175349	-0.222595	0.312547	0.4765
S01_9175360	-0.0911078	0.344256	0.7913
S01_9175366	0.484584	0.560642	0.3876
S01_9175371	0.0105444	0.241669	0.9652
S01_9175382	-0.231834	0.265477	0.3827
S01_9266772	1.2665	2.97765	0.6707
S01_9287448	-0.0928885	0.361572	0.7973
S01_9290612	-0.200801	0.308967	0.5159
S01_9298484	-0.160132	2.98422	0.9572
S01_9298558	6.82783	2.79187	0.0146
S01_9353210	0.0666675	0.196016	0.7338
S01_9353836	-0.0507585	0.244374	0.8355
S01_9355382	-0.319151	0.163263	0.05084
S01_9366714	0.160334	1.14716	0.8889
S01_9373671	0.170293	0.210565	0.4188
S01_9384325	-0.189513	0.37543	0.6138
S01_9384327	-0.0768312	0.194298	0.6926
S01_9384329	-0.0768312	0.194298	0.6926
S01_9391550	-0.115758	0.376746	0.7587
S01_9391553	-0.150446	0.185568	0.4177
S01_9412963	0.174325	0.194768	0.3709
S01_9417112	0.0987128	0.248146	0.6908
S01_9418499	-0.0960704	0.233045	0.6802
S01_9418543	0.0812091	0.197085	0.6804
S01_9418607	-0.164056	0.19408	0.3981
S01_9418857	0.0745056	0.194947	0.7024
S01_9418912	0.123388	0.195324	0.5277
S01_9429919	-0.193821	0.4197	0.6443
S01_9430671	-0.080885	0.12567	0.5199
S01_9437274	-0.0468948	0.241711	0.8462
S01_9447542	3.65265	2.95109	0.2161
S01_9459479	-0.101274	0.306702	0.7413
S01_9468823	0.116248	0.381052	0.7604
S01_9485528	-0.120298	0.288019	0.6763
S01_9490393	-0.814624	0.702346	0.2463
S01_9490397	0.191603	0.200138	0.3386
S01_9490419	-0.265956	0.273755	0.3315
S01_9490423	0.986758	0.794729	0.2146
S01_9490424	0.129236	0.207374	0.5333
S01_9512757	2.60724	2.90426	0.3695
S01_9559206	-2.29793	2.03527	0.2591
S01_9570563	-0.141775	0.353801	0.6887
S01_9570763	1.24171	2.75979	0.6528
S01_9579622	0.178875	0.17347	0.3027
S01_9580957	-0.294408	0.273554	0.282
S01_9582233	-0.119629	0.204688	0.559
S01_9606610	0.130377	0.1572	0.4071
S01_9621498	0.636626	2.86351	0.8241
S01_9621504	-0.0826278	0.283439	0.7707
S01_9628447	-0.0194544	0.350176	0.9557
S01_9630628	0.0271323	0.36224	0.9403
S01_9630643	-0.168	0.388903	0.6658
S01_9670395	0.000913616	0.279812	0.9974
S01_9673632	-0.158733	0.285777	0.5787
S01_9673646	-0.0371462	0.199856	0.8526
S01_9675969	0.138513	0.850707	0.8707
S01_9682525	-0.420628	0.374467	0.2615
S01_9687538	0.328666	0.34554	0.3417
S01_9687593	4.6723	3.56465	0.1902
S01_9687595	-3.01321	2.91978	0.3023
S01_9688438	0.193763	0.329006	0.556
S01_9693263	0.0166309	0.237948	0.9443
S01_9693266	0.0166309	0.237948	0.9443
S01_9693283	0.0166309	0.237948	0.9443
S01_9693284	0.0261362	0.237816	0.9125
S01_9693766	-0.0384139	0.197083	0.8455
S01_9693783	-0.0384139	0.197083	0.8455
S01_9693825	-0.0717111	0.283159	0.8001
S01_9697355	-0.109925	0.194194	0.5715
S01_9711721	-0.140208	0.300833	0.6413
S01_9711723	-0.25082	0.224823	0.2648
S01_9711728	-0.379943	0.399098	0.3413
S01_9711730	-0.127354	0.355138	0.72
S01_9711731	-0.573139	0.376885	0.1286
S01_9711734	0.175919	0.400393	0.6605
S01_9711737	0.0273401	0.204761	0.8938
S01_9711738	-0.353294	0.365076	0.3334
S01_9711742	0.0351213	0.353097	0.9208
S01_9711744	-0.147295	0.330394	0.6558
S01_9711749	0.0909399	0.203484	0.655
S01_9711753	0.00555186	0.266346	0.9834
S01_9711755	-0.383524	0.608919	0.5289
S01_9711767	0.640711	0.57237	0.2632
S01_9711773	0.0721002	0.245313	0.7689
S01_9720360	-0.659156	0.541744	0.2239
S01_9733196	-0.146516	0.346471	0.6725
S01_9733238	-0.0835383	0.383092	0.8274
S01_9745643	-0.139555	0.390105	0.7206
S01_9745644	-0.0328849	0.222155	0.8823
S01_9745673	-0.139555	0.390105	0.7206
S01_9745693	-0.139555	0.390105	0.7206
S01_9747369	0.091643	0.211264	0.6645
S01_9751016	-3.06806	3.02042	0.3099
S01_9756192	-0.0643529	0.423629	0.8793
S01_9760052	-0.0305368	0.197048	0.8769
S01_9787511	0.177192	0.310826	0.5687
S01_9787524	-0.112593	0.292973	0.7008
S01_9787600	0.906929	1.35018	0.5019
S01_9802414	-0.0624804	0.217467	0.7739
S01_9802464	-0.167884	0.392931	0.6693
S01_9803189	-0.239133	0.392942	0.5429
S01_9811576	0.105601	0.212348	0.6191
S01_9811596	0.0556489	0.215135	0.7959
S01_9813521	-0.229139	0.375441	0.5418
S01_9818537	0.173726	0.271698	0.5227
S01_9821422	-0.101367	0.224673	0.6519
S01_9821428	-0.106681	0.223931	0.6339
S01_9821458	-0.052805	0.222765	0.8127
S01_9821527	-0.0346479	0.229581	0.8801
S01_9822856	-0.633512	2.93353	0.8291
S01_9822902	0.0916777	0.233553	0.6947
S01_9824764	-2.16809	3.0002	0.47
S01_9824814	0.0393566	0.233205	0.866
S01_9829158	0.0035214	0.144317	0.9805
S01_9829198	0.00756987	0.14427	0.9582
S01_9833983	0.169739	0.192347	0.3777
S01_9837955	0.0512366	0.19051	0.788
S01_9837970	0.0512366	0.19051	0.788
S01_9838068	0.0484963	0.196423	0.805
S01_9838081	0.0484963	0.196423	0.805
S01_9838084	0.0484963	0.196423	0.805
S01_9851359	-0.292079	1.69694	0.8634
S01_9852631	-0.10387	0.374549	0.7816
S01_9852634	-0.104029	0.216379	0.6308
S01_9877012	0.301103	0.355869	0.3977
S01_9890807	-0.459386	0.708289	0.5167
S01_9894068	0.37789	1.40133	0.7875
S01_9894076	-0.207158	0.205595	0.3138
S01_9897451	2.6163	2.89885	0.367
S01_9899220	1.3567	3.11093	0.6628
S01_9899356	0.201794	0.259278	0.4366
S01_9903613	-0.764836	3.00352	0.799
S01_9910921	0.580145	0.347268	0.09506
S01_9926427	0.375559	0.354362	0.2894
S01_9955699	0.430479	0.613431	0.483
S01_9961534	-0.200178	0.214411	0.3507
S01_9961643	-0.0708043	0.210138	0.7362
S01_9964197	-0.106667	0.194772	0.584
S01_9970731	0.00857956	0.145905	0.9531
S01_9970748	0.0428073	0.150712	0.7764
S01_9990520	0.0485006	0.17351	0.7799
S01_9991070	0.688628	2.9008	0.8124
S01_10000617	-1.93476	2.74832	0.4816
S01_10009992	1.80132	2.90564	0.5354
S01_10020871	-0.215315	0.12768	0.09198
S01_10029021	0.182259	0.351044	0.6037
S01_10035688	-0.0217612	0.193965	0.9107
S01_10073564	0.124874	0.402872	0.7566
S01_10083393	0.18687	0.20345	0.3585
S01_10083401	0.18687	0.20345	0.3585
S01_10088019	0.258907	0.42156	0.5392
S01_10088021	0.360052	0.194584	0.06451
S01_10088033	0.258907	0.42156	0.5392
S01_10112760	-1.10653	2.83161	0.696
S01_10112793	-0.667432	1.47325	0.6506
S01_10112810	-0.18171	3.07226	0.9528
S01_10124431	0.390321	0.575181	0.4975
S01_10125249	0.0864744	0.295679	0.77
S01_10146011	-0.102987	0.203599	0.6131
S01_10146026	-0.123034	0.200338	0.5392
S01_10146035	-0.0386166	0.203039	0.8492
S01_10177068	4.15661	4.47365	0.353
S01_10177074	2.3814	3.08876	0.4409
S01_10179872	-0.00842141	2.94341	0.9977
S01_10180966	-3.05971	3.24732	0.3463
S01_10182251	-0.100113	0.210903	0.6351
S01_10182262	-0.100113	0.210903	0.6351
S01_10182269	-0.100113	0.210903	0.6351
S01_10184765	-0.0823558	0.195396	0.6735
S01_10184802	-0.0823558	0.195396	0.6735
S01_10190656	-0.0787518	0.526184	0.8811
S01_10190660	-0.388169	0.293901	0.1868
S01_10190662	0.0227007	0.354464	0.9489
S01_10190671	-0.450701	0.342389	0.1883
S01_10190681	0.356161	0.348916	0.3076
S01_10190692	0.300069	0.336792	0.3731
S01_10190699	0.872861	0.471616	0.06445
S01_10190709	-1.58791	0.845033	0.06047
S01_10190711	-0.223991	0.753787	0.7664
S01_10190714	0.19367	0.2311	0.4022
S01_10199285	-0.233571	0.135321	0.0846
S01_10199689	-0.251345	0.201412	0.2123
S01_10199713	-0.255042	0.202787	0.2087
S01_10201661	-0.235944	1.46258	0.8719
S01_10201692	-0.234456	3.07266	0.9392
S01_10203419	-2.59258	2.80087	0.3548
S01_10203421	-0.0729034	2.17599	0.9733
S01_10205016	-0.229206	0.36872	0.5343
S01_10229161	-1.77326	2.91677	0.5433
S01_10233674	-0.106284	0.200032	0.5953
S01_10248973	-0.188158	0.446826	0.6738
S01_10276800	0.843365	1.69122	0.6181
S01_10277282	-4.55009	3.56865	0.2025
S01_10277291	-1.23466	3.18166	0.698
S01_10277314	0.641367	2.85279	0.8222
S01_10277323	0.297124	2.18352	0.8918
S01_10303866	-2.39121	3.04827	0.4329
S01_10324423	-1.86013	2.86563	0.5164
S01_10380113	0.144628	0.196914	0.4628
S01_10381228	0.0433821	0.208046	0.8349
S01_10392442	-0.123575	0.201743	0.5403
S01_10410434	0.231226	0.664205	0.7278
S01_10410477	-2.70823	2.84481	0.3413
S01_10438187	-0.236705	0.193511	0.2215
S01_10464888	0.0762027	2.13707	0.9716
S01_10465151	-0.0264951	0.20739	0.8984
S01_10465508	1.44487	2.9248	0.6214
S01_10465511	-5.92262	2.79048	0.03401
S01_10465514	2.63691	3.06615	0.39
S01_10465660	0.0548818	0.202565	0.7865
S01_10465661	0.0524966	0.20283	0.7958
S01_10465781	0.122028	0.234569	0.603
S01_10466530	0.446834	0.341706	0.1912
S01_10479791	-0.0802224	0.230617	0.728
S01_10479792	0.0978413	0.222842	0.6607
S01_10479797	0.184005	0.183166	0.3153
S01_10490156	0.0240414	0.189501	0.8991
S01_10508686	0.196606	0.445467	0.659
S01_10527616	0.142713	0.226889	0.5295
S01_10548385	-0.0852063	0.180039	0.6361
S01_10560035	-0.818457	0.665873	0.2193
S01_10560046	-0.206945	0.332314	0.5336
S01_10560083	-0.731894	0.453096	0.1065
S01_10560094	-0.731894	0.453096	0.1065
S01_10560128	-0.731894	0.453096	0.1065
S01_10570362	-4.33023	3.01436	0.1511
S01_10570883	0.0412078	0.193081	0.831
S01_10570910	0.0529412	0.19096	0.7816
S01_10578045	-0.0253411	0.246139	0.918
S01_10578046	-0.0253411	0.246139	0.918
S01_10578081	0.00103855	0.248357	0.9967
S01_10578095	-0.334971	0.199735	0.09379
S01_10588435	-0.241833	0.216382	0.264
S01_10589819	-0.227206	0.216038	0.2932
S01_10607120	-0.221594	0.4025	0.582
S01_10607137	-0.207774	0.229364	0.3652
S01_10607230	-0.263039	0.216701	0.225
S01_10622307	-0.15861	0.195789	0.418
S01_10634198	-0.197243	2.14663	0.9268
S01_10636406	-0.267348	0.227075	0.2393
S01_10636410	-0.267348	0.227075	0.2393
S01_10637320	-0.235746	0.221956	0.2884
S01_10639568	-0.229993	0.227498	0.3122
S01_10643796	-0.222429	0.216499	0.3044
S01_10643862	-1.77326	2.91677	0.5433
S01_10644764	-0.131478	0.178285	0.461
S01_10644766	-0.101044	0.411629	0.8061
S01_10669370	-0.259324	0.420657	0.5377
S01_10677713	0.0844032	0.147081	0.5662
S01_10677749	-0.244812	0.434227	0.573
S01_10678221	-0.198656	0.225651	0.3788
S01_10678247	-0.131034	0.429614	0.7604
S01_10678379	-0.252047	0.20954	0.2293
S01_10678381	-0.252047	0.20954	0.2293
S01_10690404	0.0886189	0.206476	0.6679
S01_10690425	0.348102	0.363501	0.3384
S01_10699065	-0.462283	0.310171	0.1364
S01_10699069	-0.462283	0.310171	0.1364
S01_10701725	0.153644	0.167251	0.3585
S01_10718745	0.0743878	0.150033	0.6201
S01_10744107	-0.00315132	0.202806	0.9876
S01_10788635	-0.187679	0.228538	0.4117
S01_10788662	-0.0625373	0.20687	0.7625
S01_10796463	-0.218993	0.198926	0.2712
S01_10799410	-1.55673	2.82766	0.5821
S01_10808351	-0.165066	0.216529	0.446
S01_10822780	0.179772	0.650395	0.7823
S01_10822796	0.179772	0.650395	0.7823
S01_10842424	-0.163592	0.212619	0.4418
S01_10843202	-0.236169	0.288941	0.4139
S01_10843205	-0.236169	0.288941	0.4139
S01_10843207	-0.150655	0.36959	0.6836
S01_10843221	-0.150655	0.36959	0.6836
S01_10843222	-0.150655	0.36959	0.6836
S01_10843229	-0.236169	0.288941	0.4139
S01_10843230	-0.35311	0.452321	0.4352
S01_10847597	-0.0103792	0.209781	0.9605
S01_10848428	-0.0911068	0.201271	0.6509
S01_10852363	2.51664	2.01735	0.2125
S01_10852380	-0.246662	0.435354	0.5711
S01_10852381	-0.246662	0.435354	0.5711
S01_10852387	-3.04076	2.93634	0.3006
S01_10876011	0.29842	0.694493	0.6675
S01_10910057	0.646387	0.331864	0.05168
S01_10917952	0.334288	0.285519	0.2419
S01_10920395	0.230013	0.214148	0.283
S01_10950572	0.402016	0.554997	0.469
S01_10950655	-2.80409	3.1026	0.3663
S01_10962553	-7.24175	3.02467	0.01681
S01_10969140	3.26493	2.95376	0.2692
S01_10979802	0.153595	0.231512	0.5072
S01_10987180	0.207824	0.236022	0.3787
S01_11003138	-0.299712	0.430989	0.4869
S01_11003155	-0.299712	0.430989	0.4869
S01_11003156	6.05414	2.99448	0.04342
S01_11003157	-0.299712	0.430989	0.4869
S01_11003163	-3.03004	3.00846	0.3141
S01_11003165	-0.258198	0.425128	0.5437
S01_11006947	-0.230865	0.474502	0.6267
S01_11013294	0.178288	0.478147	0.7093
S01_11019224	0.273804	0.373752	0.464
S01_11019262	0.273804	0.373752	0.464
S01_11019279	0.0941576	0.37082	0.7996
S01_11023078	0.250217	0.349881	0.4747
S01_11026320	0.353608	0.309535	0.2535
S01_11029315	0.263072	0.336537	0.4345
S01_11053298	-0.14935	3.1434	0.9621
S01_11053345	0.0513121	0.362006	0.8873
S01_11055107	-0.158349	0.178081	0.3741
S01_11055129	-0.811116	0.834518	0.3313
S01_11056283	0.240864	0.345052	0.4853
S01_11056352	0.447289	0.673972	0.507
S01_11056354	1.44487	2.9248	0.6214
S01_11059912	0.250217	0.349881	0.4747
S01_11081514	0.115323	0.373808	0.7577
S01_11091889	-0.357054	0.381579	0.3496
S01_11091902	0.152249	0.403688	0.7061
S01_11091917	-0.12275	0.392847	0.7547
S01_11091924	0.152249	0.403688	0.7061
S01_11107657	0.0336525	0.469392	0.9429
S01_11107659	0.0336525	0.469392	0.9429
S01_11107742	0.209616	0.230783	0.3639
S01_11107768	0.209616	0.230783	0.3639
S01_11112423	0.0250929	0.173908	0.8853
S01_11112434	-0.507946	0.369753	0.1698
S01_11114951	-0.496926	0.390822	0.2038
S01_11126810	0.179723	0.600139	0.7646
S01_11126862	-0.556211	0.447055	0.2137
S01_11151142	0.0395183	0.299079	0.8949
S01_11151144	0.0395183	0.299079	0.8949
S01_11151759	-2.50124	3.0405	0.4109
S01_11168732	-0.0113279	0.33784	0.9733
S01_11168785	-0.0790426	0.16573	0.6335
S01_11173740	0.013117	0.176112	0.9406
S01_11173761	0.013117	0.176112	0.9406
S01_11173777	0.013117	0.176112	0.9406
S01_11176184	0.0206661	0.165706	0.9008
S01_11195569	0.435188	2.96221	0.8832
S01_11195907	-0.366367	0.208459	0.07909
S01_11197374	-0.201289	0.20651	0.3299
S01_11204184	-0.120743	0.165058	0.4646
S01_11204224	0.381703	0.390986	0.3291
S01_11205303	-0.1341	0.165235	0.4172
S01_11225314	0.274081	0.376217	0.4664
S01_11297130	-0.234398	0.456639	0.6078
S01_11302068	4.15661	4.47365	0.353
S01_11302079	-0.690655	0.827545	0.4041
S01_11302107	0.622907	0.465775	0.1814
S01_11310107	-0.211597	0.24088	0.3799
S01_11310180	0.413309	0.325701	0.2047
S01_11310185	0.194721	0.217668	0.3712
S01_11310202	0.413309	0.325701	0.2047
S01_11336509	0.0721554	0.25732	0.7792
S01_11357577	-0.798341	3.20581	0.8034
S01_11357599	-3.41655	2.85979	0.2324
S01_11369402	0.844941	2.06288	0.6822
S01_11379272	0.429134	0.286183	0.134
S01_11379283	0.370432	0.676043	0.5838
S01_11379323	0.469512	0.26409	0.07568
S01_11390820	0.577127	0.28501	0.04309
S01_11410135	-0.0905354	0.148308	0.5417
S01_11410176	-0.0957307	0.148649	0.5197
S01_11410203	-0.352317	0.183287	0.05482
S01_11414524	2.60724	2.90426	0.3695
[truncated: 63,536 more rows]

## Sheet: DryWeight.MLM.csv
SNP	effect	se	DryWeight.MLM
S01_2478	-0.0880402	0.103002	0.3929
S01_2509	0.197745	0.10212	0.05305
S01_2517	-0.0880402	0.103002	0.3929
S01_3918	3.71947e-05	0.00786479	0.9962
S01_12215	0.0101677	0.0122807	0.4079
S01_23641	-0.00388441	0.109575	0.9717
S01_23664	0.00501447	0.00861572	0.5607
S01_26742	-0.00392979	0.0054466	0.4707
S01_27308	-0.00109678	0.0206425	0.9576
S01_27309	-0.00313827	0.0179057	0.8609
S01_28009	-0.0886796	0.10556	0.401
S01_28011	0.0164739	0.0618297	0.7899
S01_63897	-0.0404116	0.10529	0.7012
S01_63939	-0.123199	0.0774197	0.1118
S01_80656	0.15593	0.109282	0.1539
S01_80752	-0.0878544	0.103081	0.3942
S01_80781	0.0653358	0.101959	0.5218
S01_80784	-0.0225995	0.0548279	0.6803
S01_81348	-0.00254453	0.00532718	0.633
S01_83851	-0.0113305	0.0136809	0.4077
S01_111450	0.0370146	0.107563	0.7308
S01_127019	-0.0022803	0.00530513	0.6674
S01_145787	-0.0103281	0.0138261	0.4552
S01_165742	0.0264762	0.110878	0.8113
S01_165783	-0.0188374	0.102338	0.854
S01_173841	-0.00714954	0.0184873	0.699
S01_173853	0.0543852	0.0780363	0.486
S01_173872	0.00499218	0.0123953	0.6872
S01_173894	-0.0314551	0.0200505	0.117
S01_190240	0.00146846	0.00686076	0.8306
S01_197384	-0.00126225	0.00694808	0.8559
S01_211694	-0.0222231	0.108681	0.838
S01_211701	0.0514021	0.106519	0.6295
S01_211706	-0.0404116	0.10529	0.7012
S01_258334	0.00214379	0.00544096	0.6936
S01_258418	0.00389128	0.0086311	0.6522
S01_261391	-0.0702843	0.108059	0.5155
S01_262354	0.00998462	0.012588	0.4278
S01_281786	-0.0147837	0.0110563	0.1814
S01_281875	2.59652e-05	0.00857822	0.9976
S01_298248	-0.00645151	0.0048986	0.1881
S01_298325	-0.000590055	0.00550232	0.9146
S01_298337	0.0375346	0.0226302	0.09746
S01_301385	-0.0019571	0.0086654	0.8214
S01_301407	0.00791886	0.0125439	0.528
S01_301444	0.00791886	0.0125439	0.528
S01_301462	0.00791886	0.0125439	0.528
S01_304636	0.00574891	0.0125021	0.6457
S01_304722	-0.00637195	0.00621399	0.3054
S01_306105	0.00919485	0.0126682	0.4681
S01_306139	0.00919485	0.0126682	0.4681
S01_315854	-0.00036297	0.012947	0.9776
S01_315859	-0.0151012	0.0258176	0.5587
S01_315869	-0.0151012	0.0258176	0.5587
S01_328467	0.00168911	0.00542243	0.7555
S01_330583	-0.00540376	0.00663656	0.4157
S01_330587	-0.0118261	0.011252	0.2935
S01_330625	0.0100073	0.0218488	0.647
S01_334123	-0.00594554	0.00710084	0.4026
S01_334124	-0.0136654	0.0111845	0.222
S01_334125	-0.000788423	0.00871428	0.9279
S01_334126	-0.000788423	0.00871428	0.9279
S01_334127	-0.000788423	0.00871428	0.9279
S01_334176	-0.111126	0.107422	0.3011
S01_334240	-0.00500523	0.00878648	0.569
S01_352278	0.00345879	0.00610373	0.571
S01_352301	0.272592	0.111424	0.01457
S01_353629	0.0046308	0.00661628	0.4841
S01_381115	-0.0175069	0.0214847	0.4153
S01_410115	-0.0431258	0.105174	0.6818
S01_410159	-0.00428905	0.0070525	0.5432
S01_410160	-0.00428905	0.0070525	0.5432
S01_416776	0.0877432	0.0404535	0.03028
S01_423942	-0.00725876	0.110091	0.9474
S01_427440	-0.000532801	0.00579038	0.9267
S01_430681	-0.0398153	0.105868	0.7069
S01_436880	0.20639	0.108801	0.05807
S01_437443	0.0106379	0.0195279	0.586
S01_451409	0.0185411	0.0512756	0.7177
S01_451436	0.0580632	0.104547	0.5787
S01_451439	-0.0543491	0.0758454	0.4738
S01_477508	0.00182405	0.00620106	0.7687
S01_569472	-0.000960163	0.00888491	0.914
S01_634888	0.0136362	0.0135277	0.3136
S01_657473	-0.00109411	0.0087807	0.9009
S01_669394	-0.00181349	0.00884816	0.8376
S01_675139	0.0084169	0.0194086	0.6646
S01_675141	0.0084169	0.0194086	0.6646
S01_679735	-0.111126	0.107422	0.3011
S01_679800	-0.0128905	0.105633	0.9029
S01_699368	-0.000960163	0.00888491	0.914
S01_700742	-0.00790301	0.00828601	0.3404
S01_700843	-0.00884065	0.0110892	0.4255
S01_710974	-0.00732667	0.0109034	0.5017
S01_726398	0.00589428	0.00710188	0.4067
S01_726400	0.00589428	0.00710188	0.4067
S01_760099	0.00848246	0.00713914	0.235
S01_760825	0.00383198	0.00919558	0.677
S01_761129	0.00655995	0.0108053	0.5439
S01_773628	0.0248655	0.075402	0.7416
S01_773647	-0.00713835	0.0135039	0.5972
S01_778386	-0.0041929	0.00922012	0.6494
S01_778406	0.00393453	0.00674592	0.5598
S01_780286	0.0273314	0.0220387	0.2152
S01_780319	0.00798807	0.00868414	0.3578
S01_780320	0.00798807	0.00868414	0.3578
S01_780321	0.00798807	0.00868414	0.3578
S01_785189	0.0427738	0.0278977	0.1255
S01_786766	-0.0119808	0.0243047	0.6221
S01_786791	0.00577953	0.0360237	0.8726
S01_786792	0.0307553	0.0250104	0.2191
S01_786800	0.0168742	0.00971703	0.08272
S01_786805	-0.0142502	0.0229209	0.5342
S01_786814	0.0168742	0.00971703	0.08272
S01_786821	-0.0142502	0.0229209	0.5342
S01_786827	0.0425381	0.0222314	0.05593
S01_815868	-0.00021021	0.011635	0.9856
S01_815874	0.0654202	0.106614	0.5396
S01_815877	-0.00021021	0.011635	0.9856
S01_815894	-0.00243115	0.0119504	0.8388
S01_815913	-0.0136658	0.0121367	0.2604
S01_817832	-0.000423597	0.0117154	0.9712
S01_817871	0.00416381	0.00922209	0.6517
S01_821482	-0.0561519	0.062313	0.3677
S01_821484	-0.0561519	0.062313	0.3677
S01_821485	-0.0561519	0.062313	0.3677
S01_825257	-0.00168664	0.00679141	0.8039
S01_825265	-0.00986644	0.0130524	0.4499
S01_857617	0.0508457	0.0224678	0.02381
S01_863742	0.00802637	0.00722695	0.267
S01_863786	0.00802637	0.00722695	0.267
S01_873998	-0.0022566	0.00650602	0.7288
S01_886131	0.134412	0.0740828	0.06987
S01_891637	0.0263471	0.00941447	0.005215
S01_891653	0.0185542	0.0153392	0.2267
S01_891663	0.0291629	0.0187317	0.1198
S01_891670	0.0291629	0.0187317	0.1198
S01_910107	-0.00248981	0.0115816	0.8298
S01_910135	-0.0644628	0.0762705	0.3982
S01_910750	-0.0132065	0.107765	0.9025
S01_911094	0.00180497	0.00580559	0.7559
S01_911095	0.00180497	0.00580559	0.7559
S01_911100	0.00180497	0.00580559	0.7559
S01_911101	0.00180497	0.00580559	0.7559
S01_918960	0.0342056	0.0226164	0.1307
S01_925883	0.00261127	0.107466	0.9806
S01_940902	0.0319947	0.0205456	0.1197
S01_940911	0.0319947	0.0205456	0.1197
S01_943466	0.0361299	0.021369	0.09114
S01_943468	0.0361299	0.021369	0.09114
S01_943487	0.0361299	0.021369	0.09114
S01_943526	0.0406815	0.0210679	0.05372
S01_943562	0.0406815	0.0210679	0.05372
S01_944237	0.0378504	0.0212235	0.07477
S01_944243	0.0378504	0.0212235	0.07477
S01_944276	0.0378504	0.0212235	0.07477
S01_948526	-0.00267306	0.00539214	0.6202
S01_948558	-0.00347429	0.00539007	0.5193
S01_950186	0.00279582	0.00555802	0.615
S01_953685	0.00241029	0.00555574	0.6645
S01_956454	0.000854676	0.00553631	0.8773
S01_956693	-0.0126183	0.00841215	0.1339
S01_988790	-0.00186349	0.00752842	0.8045
S01_988824	-0.00186349	0.00752842	0.8045
S01_995964	-0.00211054	0.00588819	0.7201
S01_995983	-0.00290106	0.00710905	0.6833
S01_1001428	-0.00491915	0.00549427	0.3708
S01_1046557	0.00048243	0.00529366	0.9274
S01_1050109	0.00390472	0.00669406	0.5598
S01_1052144	0.0326425	0.108397	0.7634
S01_1054514	0.00392003	0.00732197	0.5925
S01_1054927	-0.00963994	0.0131102	0.4623
S01_1054929	-0.00567241	0.0110202	0.6068
S01_1054947	0.0221743	0.0129847	0.08795
S01_1054957	0.0064009	0.010862	0.5558
S01_1054967	0.0101781	0.0192885	0.5978
S01_1054977	-0.00420623	0.0151723	0.7817
S01_1087955	0.00160304	0.00473668	0.7351
S01_1088012	0.00114308	0.00613972	0.8523
S01_1120121	0.000599503	0.0123298	0.9612
S01_1145820	0.0046495	0.0122143	0.7035
S01_1153790	-0.00415447	0.00638285	0.5152
S01_1195653	-0.168358	0.105204	0.1098
S01_1197421	0.00324865	0.0124202	0.7937
S01_1197462	-0.103232	0.110429	0.3501
S01_1197483	-0.071878	0.106812	0.5011
S01_1199274	-0.0169186	0.0128142	0.187
S01_1199284	-0.00737325	0.00698369	0.2913
S01_1205155	0.00837299	0.00932233	0.3693
S01_1205780	-0.0022775	0.00603498	0.706
S01_1205803	0.214856	0.109514	0.05
S01_1208320	0.137472	0.110113	0.2121
S01_1208337	0.100439	0.104721	0.3377
S01_1217540	0.00125858	0.00903573	0.8892
S01_1217562	0.00125858	0.00903573	0.8892
S01_1224396	0.00472524	0.00669499	0.4805
S01_1224487	0.00146801	0.00688498	0.8312
S01_1229685	-0.240862	0.102951	0.01947
S01_1229711	-0.00817292	0.00670795	0.2233
S01_1242976	-0.000657462	0.106889	0.9951
S01_1243017	-0.046628	0.0534536	0.3832
S01_1243018	0.0892129	0.0758514	0.2398
S01_1243159	0.120865	0.103457	0.2429
S01_1256764	-0.00135495	0.00973734	0.8894
S01_1256801	-0.00967016	0.00552332	0.08024
S01_1256862	-0.00581264	0.00561799	0.301
S01_1257518	-0.000622381	0.00952011	0.9479
S01_1270291	-0.0135272	0.0168485	0.4222
S01_1270298	-0.0132121	0.0175669	0.4521
S01_1270300	-0.0104281	0.0259324	0.6877
S01_1270534	0.0134036	0.012293	0.2758
S01_1279153	-0.123894	0.0771699	0.1087
S01_1287633	-0.0099842	0.0113564	0.3795
S01_1294511	0.0278917	0.0218097	0.2012
S01_1294534	0.0278917	0.0218097	0.2012
S01_1304077	-0.00217604	0.00750225	0.7718
S01_1304088	-0.00217604	0.00750225	0.7718
S01_1325638	0.0667034	0.109208	0.5415
S01_1325660	-0.0510513	0.104448	0.6251
S01_1325683	-0.0529136	0.106449	0.6192
S01_1328893	0.0779697	0.102463	0.4468
S01_1328903	0.0148496	0.101596	0.8838
S01_1334033	-0.00588107	0.00762496	0.4407
S01_1336973	0.00479259	0.00769151	0.5333
S01_1336985	0.00628194	0.00748536	0.4015
S01_1336997	0.00345069	0.00772267	0.6551
S01_1344174	-0.0074361	0.0777497	0.9238
S01_1344866	0.0089598	0.0046139	0.05238
S01_1344881	0.00562287	0.0097905	0.5659
S01_1347034	0.046479	0.103484	0.6534
S01_1351918	-0.010789	0.0114428	0.3459
S01_1351941	-0.00852742	0.0115571	0.4607
S01_1351951	-0.00800823	0.0115609	0.4886
S01_1369629	-0.0745027	0.121856	0.5411
S01_1370236	0.0168446	0.00881149	0.05616
S01_1411242	-0.00361994	0.00530415	0.4951
S01_1411268	-0.00493578	0.00531761	0.3535
S01_1418636	0.0108819	0.0168023	0.5173
S01_1422562	0.0433652	0.0221009	0.04998
S01_1423706	0.0060338	0.00543019	0.2667
S01_1423709	0.0060338	0.00543019	0.2667
S01_1430930	0.0276755	0.0181576	0.1277
S01_1432543	-0.0116436	0.00780621	0.1361
S01_1440384	-0.000863637	0.00581749	0.882
S01_1440393	0.0155025	0.0107224	0.1485
S01_1448501	-0.00660323	0.0538825	0.9025
S01_1448517	0.0667034	0.109208	0.5415
S01_1448526	-0.020715	0.102872	0.8404
S01_1473690	0.00380002	0.0053211	0.4753
S01_1473698	0.00380002	0.0053211	0.4753
S01_1473699	0.00380002	0.0053211	0.4753
S01_1479094	-0.000560731	0.00910064	0.9509
S01_1479464	-0.00093478	0.00914671	0.9186
S01_1490562	-0.0126739	0.0117998	0.283
S01_1490607	0.000192294	0.00548132	0.972
S01_1495255	-0.0579399	0.120606	0.631
S01_1524194	0.0474539	0.105839	0.654
S01_1525730	0.0448221	0.0403324	0.2667
S01_1525739	-0.00647087	0.00928573	0.486
S01_1525742	0.00562917	0.00993837	0.5712
S01_1525745	0.00786263	0.00878053	0.3707
S01_1525747	-0.00956486	0.0106364	0.3687
S01_1525750	-0.0529643	0.0538047	0.3251
S01_1532898	-0.0131235	0.0132057	0.3205
S01_1541169	-0.00832805	0.00710279	0.2412
S01_1562437	0.0228795	0.0195271	0.2416
S01_1562451	0.00486066	0.0118662	0.6822
S01_1563138	0.00280957	0.00814008	0.73
S01_1564192	-0.0739884	0.10826	0.4945
S01_1566111	-0.00166355	0.0058936	0.7778
S01_1567241	0.123831	0.107456	0.2494
S01_1567252	-0.0117843	0.00724886	0.1043
S01_1576776	-0.0050956	0.00650015	0.4332
S01_1585069	-7.08565e-07	0.00590739	0.9999
S01_1585075	-7.08565e-07	0.00590739	0.9999
S01_1616772	-0.00291123	0.00535717	0.5869
S01_1616775	0.00455576	0.0117782	0.699
S01_1616776	0.0118376	0.0103241	0.2518
S01_1616805	-0.0101893	0.00704319	0.1482
S01_1616844	0.0172227	0.0123732	0.1642
S01_1629569	0.010619	0.00638399	0.0965
S01_1644442	0.00757422	0.011727	0.5185
S01_1659050	0.25233	0.107159	0.0187
S01_1674298	-0.166167	0.10798	0.1241
S01_1674300	0.0825111	0.124093	0.5062
S01_1676550	-0.0649805	0.0472057	0.1689
S01_1686280	-0.104542	0.111476	0.3485
S01_1686301	-0.0323039	0.107342	0.7635
S01_1696224	-0.144226	0.108003	0.182
S01_1720523	-0.00331362	0.00636246	0.6026
S01_1727874	0.000608178	0.00553882	0.9126
S01_1727906	-0.0171237	0.0120314	0.1549
S01_1728433	-0.0665756	0.0309408	0.03162
S01_1728451	-0.0282211	0.0604232	0.6405
S01_1774597	0.0547957	0.0535022	0.306
S01_1774619	0.0278917	0.0218097	0.2012
S01_1779327	-0.0255425	0.101936	0.8022
S01_1779346	-0.00717621	0.00705121	0.309
S01_1781686	-0.000808352	0.00549078	0.883
S01_1784846	-0.113763	0.109	0.2968
S01_1793130	-0.00438712	0.0166576	0.7923
S01_1793744	0.0344231	0.107237	0.7483
S01_1793760	0.0120242	0.0259512	0.6432
S01_1793781	0.0112954	0.0160933	0.4829
S01_1793824	0.0324414	0.0250992	0.1964
S01_1793845	0.0324414	0.0250992	0.1964
S01_1802636	0.00718714	0.0118846	0.5455
S01_1802644	-0.0785798	0.107036	0.463
S01_1802645	0.0602025	0.109945	0.5841
S01_1802654	0.0625668	0.102343	0.5411
S01_1802703	0.0143802	0.010429	0.1682
S01_1804157	0.00560835	0.00515377	0.2767
S01_1808437	-0.000870577	0.00526546	0.8687
S01_1808440	-0.000870577	0.00526546	0.8687
S01_1808458	-0.000870577	0.00526546	0.8687
S01_1808461	0.000876675	0.00531104	0.8689
S01_1813259	0.00101275	0.00608644	0.8679
S01_1831051	0.0947794	0.106223	0.3724
S01_1831069	0.0370822	0.102551	0.7177
S01_1850875	0.00800512	0.011776	0.4968
S01_1860154	0.272592	0.111424	0.01457
S01_1861134	0.0101822	0.00592635	0.08603
S01_1880194	0.0116232	0.00601635	0.0536
S01_1883244	-0.102672	0.108046	0.3422
S01_1883288	-0.0010314	0.00643282	0.8726
S01_1888513	0.00773215	0.00579582	0.1824
S01_1917683	-0.128455	0.0765667	0.09367
S01_1917786	0.0360773	0.0213602	0.09148
S01_1918642	-0.00230615	0.0113499	0.839
S01_1919781	0.046479	0.103484	0.6534
S01_1931778	0.00396803	0.00967491	0.6818
S01_1931817	0.00658699	0.0134128	0.6234
S01_1933289	0.00730151	0.00856035	0.3939
S01_1933373	-0.0195522	0.0132038	0.1389
S01_1951174	-0.0119033	0.01346	0.3767
S01_1982156	0.0023267	0.00744771	0.7548
S01_1982181	0.00154068	0.00559671	0.7831
S01_1982188	-0.0119033	0.01346	0.3767
S01_1989814	0.0265415	0.101257	0.7933
S01_2018848	0.0146178	0.0749351	0.8454
S01_2018960	-0.112926	0.0609066	0.06397
S01_2030653	-0.0119033	0.01346	0.3767
S01_2030781	-0.0173629	0.105039	0.8687
S01_2030790	-0.0697169	0.112235	0.5346
S01_2035599	-0.020715	0.102872	0.8404
S01_2035623	0.113079	0.105306	0.2831
S01_2048569	-0.0124903	0.013357	0.3499
S01_2065662	0.272592	0.111424	0.01457
S01_2069125	0.0481384	0.0216485	0.02636
S01_2091958	-0.00164691	0.00576802	0.7753
S01_2094464	0.031494	0.106583	0.7677
S01_2094543	0.0704663	0.108159	0.5148
S01_2094545	0.13564	0.105157	0.1973
S01_2099569	0.00443669	0.0117002	0.7046
S01_2108404	0.0092972	0.0104644	0.3745
S01_2114214	-0.000214719	0.0060101	0.9715
S01_2114234	0.00108104	0.00762889	0.8873
S01_2114248	0.0251643	0.0118452	0.03384
S01_2124680	0.0143816	0.00668369	0.03162
S01_2128052	-0.146565	0.109242	0.18
S01_2128083	-0.0758898	0.108007	0.4824
S01_2143949	0.00322978	0.00780908	0.6792
S01_2146747	0.0199175	0.105183	0.8498
S01_2151927	-0.214588	0.107456	0.04605
S01_2151940	0.00142319	0.00773979	0.8541
S01_2151954	-0.0878544	0.103081	0.3942
S01_2151960	-0.0807751	0.109932	0.4626
S01_2156822	-0.0258627	0.0746887	0.7292
S01_2156841	0.127177	0.106972	0.2347
S01_2156852	0.0028112	0.00773895	0.7165
S01_2167415	0.000156618	0.00600797	0.9792
S01_2167448	-0.0135322	0.0125694	0.2819
S01_2199014	-0.135323	0.110523	0.221
S01_2202606	0.0444058	0.0397483	0.2641
S01_2239495	-0.0018683	0.0119071	0.8753
S01_2244128	-8.09329e-06	0.0118921	0.9995
S01_2248131	0.00185894	0.00769352	0.8091
S01_2248132	0.00185894	0.00769352	0.8091
S01_2259313	-0.0110301	0.0153468	0.4725
S01_2259333	-0.0110301	0.0153468	0.4725
S01_2259358	-0.0126341	0.0140259	0.3679
S01_2259411	-0.0126341	0.0140259	0.3679
S01_2267926	-0.059262	0.102509	0.5633
S01_2267943	0.0912997	0.122959	0.4579
S01_2294719	0.000638597	0.00755998	0.9327
S01_2346476	-0.0765664	0.0291022	0.008624
S01_2346478	-0.0765664	0.0291022	0.008624
S01_2346553	-0.0120176	0.0282109	0.6702
S01_2346571	0.00878658	0.0226218	0.6978
S01_2346572	0.00514108	0.0185871	0.7821
S01_2346574	0.0591896	0.0325958	0.06964
S01_2353207	0.0560684	0.108349	0.6049
S01_2353233	0.0298829	0.0202804	0.1409
S01_2353267	-0.0102438	0.0133931	0.4445
S01_2375315	-0.141412	0.125209	0.259
S01_2375320	0.446645	0.11042	5.568e-05
S01_2375342	0.0413481	0.0222434	0.06329
S01_2379679	0.031494	0.106583	0.7677
S01_2379683	0.000808522	0.076598	0.9916
S01_2379689	0.143589	0.102095	0.1599
S01_2379709	-0.0745027	0.121856	0.5411
S01_2379713	0.0184572	0.10621	0.8621
S01_2379727	0.0431861	0.109629	0.6937
S01_2381545	0.00497609	0.00920469	0.5889
S01_2382408	-0.0289699	0.0603029	0.631
S01_2383504	0.0466896	0.112192	0.6774
S01_2387123	-0.0323039	0.107342	0.7635
S01_2392857	-0.0104774	0.013455	0.4363
S01_2398525	-0.00226977	0.00706362	0.748
S01_2407519	0.0437662	0.107107	0.6829
S01_2407521	0.0228992	0.106104	0.8292
S01_2407546	-0.0240327	0.105854	0.8204
S01_2410162	-0.258289	0.0738341	0.0004855
S01_2419992	-0.00913408	0.0071176	0.1996
S01_2419993	-0.00913408	0.0071176	0.1996
S01_2429113	0.0199175	0.105183	0.8498
S01_2436749	-0.0173629	0.105039	0.8687
S01_2444567	-0.00713614	0.02466	0.7723
S01_2444586	-0.00401482	0.0298727	0.8931
S01_2444589	-0.0140205	0.0281049	0.618
S01_2457554	-0.071878	0.106812	0.5011
S01_2466651	-0.00819718	0.0127872	0.5216
S01_2467045	-0.00617143	0.0127356	0.6281
S01_2467126	-0.00174434	0.0126122	0.89
S01_2469678	-0.00816024	0.0125452	0.5155
S01_2470864	-0.00925918	0.0167199	0.5798
S01_2484399	0.00318184	0.0122618	0.7953
S01_2484902	0.272592	0.111424	0.01457
S01_2484942	0.0296883	0.108424	0.7843
S01_2491604	0.00347527	0.0133201	0.7942
S01_2492396	0.134508	0.10423	0.1971
S01_2492419	0.143589	0.102095	0.1599
S01_2512557	-0.00757834	0.0126498	0.5492
S01_2522778	0.153641	0.103564	0.1382
S01_2522795	-0.00863085	0.0136246	0.5265
S01_2524476	-0.184181	0.0732281	0.01203
S01_2545534	0.0376256	0.0762339	0.6217
S01_2545887	0.0364714	0.109264	0.7386
S01_2545893	-0.0697169	0.112235	0.5346
S01_2548041	0.227077	0.122737	0.06454
S01_2548067	0.0429564	0.07309	0.5568
S01_2554816	-0.00166561	0.00582755	0.7751
S01_2556848	-0.0013134	0.0062558	0.8337
S01_2572523	-0.00412012	0.00977134	0.6734
S01_2572524	0.0207259	0.0170577	0.2246
S01_2582880	-0.0019174	0.114515	0.9866
S01_2595645	0.00521597	0.0770333	0.946
S01_2595675	-0.108322	0.109388	0.3223
S01_2601330	0.131365	0.0737949	0.07531
S01_2601336	0.042523	0.107399	0.6922
S01_2609655	-0.0714687	0.105828	0.4996
S01_2635925	0.00332258	0.0122429	0.7861
S01_2635934	0.00332258	0.0122429	0.7861
S01_2635984	-0.0262671	0.104934	0.8024
S01_2636019	0.040564	0.0470119	0.3884
S01_2642540	-0.0439558	0.101414	0.6648
S01_2642544	0.0242642	0.0123733	0.05011
S01_2643907	0.0181015	0.0109876	0.09973
S01_2643925	0.0181015	0.0109876	0.09973
S01_2658441	0.00172942	0.00554863	0.7553
S01_2658624	0.00412179	0.00564005	0.465
S01_2664908	-0.038921	0.0598698	0.5158
S01_2671719	-0.00853813	0.0135498	0.5287
S01_2671723	-0.00853813	0.0135498	0.5287
S01_2675367	0.131148	0.108569	0.2273
S01_2675373	0.0528327	0.0444745	0.2351
S01_2675379	0.0370822	0.102551	0.7177
S01_2675382	-0.0692845	0.0428249	0.106
S01_2703546	-0.00234401	0.013222	0.8593
S01_2703706	0.00455339	0.00607538	0.4537
S01_2703749	0.217025	0.114083	0.05736
S01_2703856	0.0107328	0.0741994	0.885
S01_2703890	0.0382929	0.105949	0.7178
S01_2713423	0.0021597	0.00591866	0.7153
S01_2714505	0.00184475	0.00587227	0.7535
S01_2714767	0.00400007	0.00609574	0.5118
S01_2717889	-0.0697169	0.112235	0.5346
S01_2717909	0.00574168	0.00630133	0.3624
S01_2736044	0.0119932	0.0755255	0.8739
S01_2741052	0.0488305	0.107489	0.6497
S01_2742238	-0.00592851	0.00865207	0.4933
S01_2742936	-0.0106855	0.0132273	0.4193
S01_2742938	-0.00285394	0.00845782	0.7359
S01_2747755	0.0077763	0.107728	0.9425
S01_2747781	-0.00870553	0.0131476	0.508
S01_2747783	-0.0108492	0.013353	0.4167
S01_2788895	-0.00377401	0.0113622	0.7398
S01_2791253	-0.00690625	0.00563223	0.2204
S01_2791262	-0.00417801	0.05521	0.9397
S01_2796204	0.000696618	0.106199	0.9948
S01_2796436	-0.00821601	0.0135221	0.5436
S01_2796447	-0.0377142	0.0773081	0.6258
S01_2805445	-0.00996628	0.0133502	0.4555
S01_2805880	-0.000515796	0.0121315	0.9661
S01_2815884	-0.071878	0.106812	0.5011
S01_2846039	-0.00806386	0.0129544	0.5337
S01_2848304	-0.00806386	0.0129544	0.5337
S01_2849562	-6.61443e-05	0.0154953	0.9966
S01_2857968	-0.056737	0.104118	0.5859
S01_2865979	-0.240862	0.102951	0.01947
S01_2865985	-0.0299182	0.120907	0.8046
S01_2865996	0.0462398	0.10226	0.6512
S01_2866003	-0.120809	0.113223	0.2862
S01_2916938	-0.0704384	0.0751059	0.3485
S01_2916984	0.00679322	0.00811188	0.4025
S01_2917009	0.00458785	0.00813181	0.5727
S01_2917015	0.00458785	0.00813181	0.5727
S01_2917022	0.00458785	0.00813181	0.5727
S01_2930217	-0.00471317	0.00729717	0.5185
S01_2936791	-0.0354657	0.0212576	0.0955
S01_2936812	-0.0354657	0.0212576	0.0955
S01_2936860	0.0296112	0.075598	0.6954
S01_2936880	-0.0866526	0.0623405	0.1648
S01_2938824	0.00557928	0.0128482	0.6642
S01_2938865	0.00557928	0.0128482	0.6642
S01_2938869	0.00557928	0.0128482	0.6642
S01_2938905	-0.0008928	0.01254	0.9433
S01_2938913	-0.0008928	0.01254	0.9433
S01_2940289	-0.00178736	0.0141117	0.8992
S01_2955422	0.00548173	0.00801569	0.4942
S01_2964108	-0.110393	0.104624	0.2916
S01_2967144	-0.0431026	0.0771772	0.5766
S01_2970540	-0.0887859	0.105257	0.3991
S01_2973034	0.0117084	0.0112452	0.298
S01_2979405	-0.00171692	0.00743429	0.8174
S01_2987606	-0.00919246	0.040031	0.8184
S01_2987609	-0.0050923	0.01909	0.7897
S01_3007768	0.0270436	0.0225361	0.2304
S01_3015926	0.00118647	0.00707652	0.8669
S01_3015947	-0.000241723	0.00681786	0.9717
S01_3016249	-0.111781	0.10896	0.3052
S01_3016487	-0.0159328	0.015122	0.2923
S01_3049692	0.00671206	0.109806	0.9513
S01_3051653	0.214856	0.109514	0.05
S01_3051672	0.0473897	0.0531117	0.3724
S01_3051683	-0.0323039	0.107342	0.7635
S01_3051740	0.0390191	0.0233848	0.09546
S01_3053310	0.0102916	0.0100354	0.3053
S01_3053328	0.0383379	0.0242176	0.1137
S01_3082598	-0.000388852	0.00756907	0.959
S01_3082640	-0.0108963	0.0130914	0.4054
S01_3085067	-0.00557265	0.00549054	0.3103
S01_3087150	0.0114187	0.0124076	0.3576
S01_3087158	0.00436505	0.00591116	0.4604
S01_3092056	0.00465027	0.00707828	0.5113
S01_3092057	0.00465027	0.00707828	0.5113
S01_3094916	0.148089	0.105769	0.1617
S01_3098877	0.00357768	0.0107771	0.74
S01_3104511	0.0116	0.01109	0.2958
S01_3104517	0.0116	0.01109	0.2958
S01_3104518	0.0470168	0.0229908	0.04107
S01_3104545	0.0470168	0.0229908	0.04107
S01_3104599	-0.0265769	0.0187566	0.1568
S01_3106211	0.00146502	0.00534131	0.7839
S01_3106232	-0.00383774	0.00551758	0.4868
S01_3124889	-0.00136111	0.00483553	0.7784
S01_3152376	0.0124009	0.00661938	0.06125
[truncated: 64,978 more rows]

## Sheet: Lignin.MLM.csv
SNP	effect	se	Lignin.MLM
[truncated: 65,535 more rows]

## Sheet: DTH.MLM.csv
SNP	effect	se	DTH.MLM
[truncated: 65,535 more rows]

[truncated: 4 more sheets: WSC.MLM.csv, Dry_Matter.MLM.csv, height.MLM.csv, Adj_CP.MLM.csv]
