# Supplementary material for: Dissecting the Genetic Architecture of Carbon Partitioning in Sorghum Using Multiscale Phenotypes
Source: Front Plant Sci. 2022 May 18;13:790005. doi: 10.3389/fpls.2022.790005 (PMC9159972; doi:10.3389/fpls.2022.790005)
Supplement: Supplementary file 11 [file Data_Sheet_5.ZIP]

Archive with 1 entries (1 files):
- Table_S6_Blink_results.xls
