# Supplementary material for: Dissecting the Genetic Architecture of Carbon Partitioning in Sorghum Using Multiscale Phenotypes
Source: Front Plant Sci. 2022 May 18;13:790005. doi: 10.3389/fpls.2022.790005 (PMC9159972; doi:10.3389/fpls.2022.790005)
Supplement: Supplementary file 11 [file Data_Sheet_5.ZIP › Table_S6_Blink_results.xls]

## Sheet: GAPIT_Blink_WSC_cov_GWAS_Result
SNP	P.value	maf
S06_50558124	3.37154e-40	0.128319
S06_49648346	5.80545e-16	0.323813
S10_57275321	7.24462e-09	0.361625
S06_642385	9.64594e-08	0.0599356
S01_77833499	6.34357e-07	0.126307
S05_1976790	2.04604e-06	0.185438
S06_39745468	3.09638e-06	0.128319
S06_52148078	3.78904e-06	0.200724
S06_51885681	1.09118e-05	0.34634
S10_157881	2.18981e-05	0.166533
S06_2801182	2.98827e-05	0.255028
S07_599215	3.16535e-05	0.370475
S03_8438729	5.94442e-05	0.201931
S10_44170489	6.08194e-05	0.0160901
S10_44170513	6.08194e-05	0.0160901
S04_51787639	6.74598e-05	0.0325825
S05_15209084	8.60632e-05	0.25543
S07_526447	8.63159e-05	0.0261464
S06_58777910	8.77342e-05	0.489139
S06_58777934	8.77342e-05	0.489139
S06_58892620	8.87941e-05	0.275141
S07_526446	9.14273e-05	0.0265487
S06_57936821	9.27489e-05	0.252615
S06_45438821	9.67664e-05	0.0740145
S07_4819585	9.80643e-05	0.0579244
S06_58266873	0.000100509	0.141191
S09_15175684	0.000110432	0.0615447
S02_56985131	0.00012825	0.174175
S03_49908798	0.000142027	0.0168946
S06_57186331	0.000142492	0.316975
S06_57186354	0.000142492	0.316975
S06_58264247	0.000145501	0.141593
S06_58345175	0.000169512	0.498391
S03_37261468	0.000172208	0.0160901
S03_37261476	0.000172208	0.0160901
S03_37261471	0.000172208	0.0160901
S06_60302140	0.00017314	0.450121
S06_47930180	0.000175834	0.149236
S07_59903947	0.000180903	0.166935
S05_2262720	0.000193533	0.188254
S06_47930980	0.000197092	0.140788
S06_47930986	0.000197092	0.140788
S05_66921033	0.000221201	0.277152
S08_17960921	0.000223651	0.0128721
S06_58811104	0.000233405	0.492357
S05_11353055	0.000236755	0.0209171
S03_37073881	0.000239555	0.0623492
S03_60176253	0.000243118	0.0876911
S05_9993095	0.000248459	0.0225261
S06_47935208	0.000252717	0.148833
S06_47802003	0.000258964	0.152454
S05_11715491	0.000268149	0.0201126
S07_526466	0.000268511	0.0301689
S06_47897606	0.000279628	0.193081
S03_43849685	0.000281902	0.0249397
S06_59154671	0.000283638	0.498391
S09_24912852	0.000287511	0.07321
S03_37910632	0.000290436	0.0691874
S06_58298223	0.000295368	0.2679
S02_60139650	0.000297454	0.0140788
S06_57194229	0.000318172	0.31778
S05_28512665	0.000331573	0.0249397
S03_46677171	0.000334085	0.119469
S03_46677208	0.000334085	0.119469
S07_61900888	0.000347197	0.0205149
S02_69705070	0.000359088	0.308528
S05_34478926	0.00036195	0.0329847
S06_57176541	0.00036539	0.319791
S06_57176538	0.00036539	0.319791
S06_54908376	0.000372691	0.201126
S02_70531712	0.000377466	0.242156
S06_48217975	0.000388631	0.198311
S03_62460226	0.000391323	0.148431
S06_47661888	0.000400159	0.177393
S03_12324652	0.000402751	0.0599356
S03_12324704	0.000402751	0.0599356
S06_57920316	0.000403335	0.236122
S03_37277875	0.000431101	0.0655672
S06_60302139	0.000434146	0.461384
S03_44005294	0.000451079	0.122285
S03_20368649	0.000455065	0.0683829
S06_54908391	0.000459171	0.195495
S05_11778486	0.000461315	0.078037
S03_47192373	0.000470541	0.0567176
S06_57944147	0.000479063	0.0438455
S03_37032296	0.000485756	0.119871
S09_7294248	0.000489659	0.0756235
S02_60295797	0.000499926	0.0140788
S05_12466511	0.000503755	0.0213194
S06_54067909	0.000541437	0.273532
S01_61411230	0.000550656	0.298069
S02_60162187	0.000571396	0.0144811
S07_11709308	0.000590715	0.0285599
S02_60079191	0.000603501	0.0140788
S06_58283772	0.000608536	0.138777
S06_54067888	0.000636274	0.27313
S04_54346299	0.000648156	0.102574
S02_60591287	0.000651744	0.0160901
S02_59656096	0.00065359	0.0144811
S03_5626232	0.000659175	0.0193081
S06_48336725	0.000671916	0.197908
S03_37842340	0.000672516	0.0671762
S05_41079231	0.000672961	0.0185036
S08_61385286	0.000677311	0.0108608
S03_37512104	0.000679813	0.0905068
S10_5474973	0.000684293	0.162108
S06_54071665	0.000697951	0.269912
S01_5730775	0.000704317	0.301287
S01_5730741	0.000704317	0.301287
S06_57279427	0.000704733	0.410298
S06_58736819	0.000706278	0.20354
S10_2790920	0.000718455	0.0181014
S05_11161838	0.000719534	0.0205149
S02_60709018	0.000720343	0.0156879
S04_41223295	0.00073009	0.175382
S06_51526973	0.000776632	0.273934
S02_60208177	0.000778553	0.0136766
S02_60208201	0.000778553	0.0136766
S03_39286520	0.000779299	0.0639582
S06_58756053	0.000780524	0.0969429
S10_28117460	0.000793323	0.0209171
S01_40122380	0.000801413	0.12671
S03_18340028	0.000818328	0.0209171
S03_18340044	0.000818328	0.0209171
S06_58767474	0.000831515	0.485921
S06_58767475	0.000831515	0.485921
S05_40437985	0.000831853	0.0193081
S06_46075156	0.00085147	0.0643604
S02_56144756	0.000864816	0.0587289
S06_60591569	0.000864841	0.252212
S06_58766843	0.000875566	0.494368
S02_69965422	0.000937029	0.039823
S02_60134346	0.000964221	0.0136766
S02_60134348	0.000964221	0.0136766
S10_45175979	0.000984484	0.0547064
S03_34817006	0.00102762	0.0977474
S03_10422743	0.00103591	0.0454545
S05_11349135	0.00104571	0.0201126
S04_15604760	0.00105559	0.0297667
S10_3454289	0.00106295	0.0221239
S07_5891458	0.00112627	0.0144811
S05_19540690	0.00113798	0.224457
S08_42986191	0.00113872	0.0880933
S05_8848307	0.00114389	0.0201126
S02_15177531	0.00115716	0.313757
S03_14178385	0.00116501	0.0406275
S05_8848272	0.00116815	0.0197104
S05_8848306	0.00116815	0.0197104
S04_53322392	0.00117363	0.0285599
S04_53322426	0.00117363	0.0285599
S02_61587296	0.00118427	0.0148833
S03_4768547	0.0012199	0.0168946
S06_38186343	0.00122055	0.0213194
S03_3266739	0.00124757	0.0209171
S05_16483382	0.00124785	0.0197104
S05_16483416	0.00124785	0.0197104
S06_54754403	0.00125419	0.262671
S06_54754401	0.00125419	0.262671
S06_58736851	0.0012578	0.228077
S02_12120636	0.00126229	0.0510861
S02_12120658	0.00126229	0.0510861
S02_12120640	0.00126229	0.0510861
S02_60139731	0.00129078	0.0128721
S05_45041227	0.00130549	0.119871
S02_5729164	0.00131731	0.182623
S03_20367967	0.00134585	0.0671762
S05_53870498	0.00134832	0.0189059
S06_58949581	0.00134971	0.217216
S03_30193195	0.00135815	0.127916
S03_67099457	0.00136212	0.0205149
S02_14467983	0.00138324	0.222446
S02_8851258	0.00139944	0.227675
S02_8851276	0.00139944	0.227675
S02_8851309	0.00139944	0.227675
S05_11447522	0.00140778	0.0189059
S05_11447498	0.00140778	0.0189059
S03_37482849	0.00141503	0.0510861
S07_54896525	0.00144687	0.0353982
S07_54896535	0.00144687	0.0353982
S07_54896522	0.00144687	0.0353982
S07_54896560	0.00144687	0.0353982
S05_16602887	0.00146077	0.0185036
S01_13587222	0.00146497	0.0213194
S03_12856380	0.00146979	0.0394208
S03_43099806	0.00149921	0.196702
S03_43099845	0.00149921	0.196702
S07_56732064	0.00151424	0.265889
S10_86217	0.00152048	0.26428
S04_4727673	0.00152628	0.146018
S06_47644064	0.00152707	0.198713
S06_47644071	0.00152707	0.198713
S06_47644081	0.00152707	0.198713
S03_12751974	0.0015407	0.0374095
S06_60764330	0.00158577	0.207562
S03_12865322	0.00159225	0.113837
S03_15707144	0.00159474	0.125503
S06_38230507	0.00160916	0.0128721
S05_1052160	0.00161849	0.0185036
S06_2947291	0.00162114	0.0245374
S03_50132290	0.00162156	0.0189059
S06_58756099	0.00162166	0.0969429
S06_58756105	0.00162166	0.0969429
S03_51247418	0.0016403	0.0345937
S01_60462325	0.00164884	0.323411
S05_9180718	0.00166406	0.0205149
S05_9180737	0.00166406	0.0205149
S03_42125181	0.00167118	0.127112
S07_57005157	0.00167391	0.103781
S07_57005143	0.00167391	0.103781
S07_57005175	0.00167391	0.103781
S03_20367935	0.00167761	0.0675784
S03_20367937	0.00167761	0.0675784
S03_35935380	0.00168285	0.0148833
S01_5757191	0.00169296	0.303298
S02_17382753	0.00170838	0.0711987
S05_11701642	0.00170858	0.0189059
S05_11701662	0.00170858	0.0189059
S02_60696112	0.00172652	0.0148833
S03_4145984	0.00173833	0.0193081
S06_54727541	0.00174932	0.487932
S01_32817631	0.0017516	0.302092
S06_1170193	0.0017681	0.0205149
S06_58755396	0.00178479	0.0941271
S06_50544502	0.00179292	0.273934
S05_19910365	0.00179658	0.0189059
S03_15690549	0.00183285	0.124698
S02_2495721	0.00183316	0.0724055
S03_60876097	0.00183888	0.0623492
S01_40394849	0.00184871	0.0225261
S05_18324666	0.00185975	0.0213194
S06_55480761	0.00186837	0.271923
S06_58137807	0.00189277	0.132341
S02_72426165	0.00190924	0.0172969
S02_70828013	0.00191865	0.190265
S01_21172714	0.00193044	0.0197104
S05_116653	0.00194234	0.0176991
S05_146252	0.00194234	0.0176991
S05_18937323	0.00194815	0.0217216
S03_20987536	0.00195511	0.0160901
S03_20987565	0.00195511	0.0160901
S03_18715657	0.00196245	0.0205149
S03_41846065	0.00197226	0.0205149
S02_61435634	0.00197229	0.0148833
S09_50807227	0.00198018	0.0164924
S01_34254018	0.00198025	0.0172969
S01_34253974	0.00198025	0.0172969
S01_34253998	0.00198025	0.0172969
S01_34254011	0.00198025	0.0172969
S07_43296214	0.00199085	0.0257442
S06_58249915	0.002008	0.269107
S05_52353704	0.00201263	0.0221239
S10_8519907	0.00201555	0.107804
S01_7301892	0.00202394	0.145615
S09_19427685	0.00202499	0.0132743
S09_19427684	0.00202499	0.0132743
S06_56478472	0.00204887	0.137168
S06_60436233	0.00207276	0.15527
S08_61207861	0.00207415	0.13033
S03_73447309	0.00208286	0.14642
S06_55483042	0.00208778	0.134755
S05_53733681	0.00211772	0.0205149
S05_53733682	0.00211772	0.0205149
S05_53733688	0.00211772	0.0205149
S05_47012339	0.00213902	0.0205149
S03_7935434	0.00213981	0.0152856
S01_5776328	0.00214152	0.414722
S08_21527194	0.00215351	0.0579244
S03_5797696	0.00215435	0.0160901
S03_5738313	0.00215435	0.0160901
S01_64553980	0.00216291	0.119067
S10_54387054	0.00217072	0.0132743
S10_54387082	0.00217072	0.0132743
S10_54387065	0.00217072	0.0132743
S03_12533174	0.00218671	0.0402253
S03_12533200	0.00218671	0.0402253
S03_12533203	0.00218671	0.0402253
S03_12533215	0.00218671	0.0402253
S06_54759619	0.00219384	0.243765
S05_1099638	0.0021973	0.0156879
S02_11038428	0.00220364	0.250603
S05_18829674	0.00220555	0.0189059
S05_18829690	0.00220555	0.0189059
S02_1781104	0.00221448	0.226066
S06_52891701	0.00223417	0.282381
S05_31908688	0.00223863	0.0185036
S03_3144639	0.002244	0.0201126
S01_13976030	0.00224633	0.0321802
S01_13976072	0.00224633	0.0321802
S02_59549615	0.00225537	0.0140788
S10_108746	0.00230754	0.263475
S06_59458098	0.00232077	0.355994
S03_51199785	0.00233491	0.0185036
S09_10738185	0.0023368	0.0526951
S09_10738187	0.0023368	0.0526951
S01_6098847	0.00235789	0.438858
S06_60443233	0.00236307	0.15527
S05_56091318	0.00241145	0.0209171
S05_34986346	0.00243371	0.0221239
S05_34986351	0.00243371	0.0221239
S08_61207862	0.00243568	0.131134
S07_32415891	0.00245373	0.0221239
S07_32415935	0.00245373	0.0221239
S05_45502356	0.00249427	0.0213194
S01_59715452	0.00250705	0.0695897
S06_55583082	0.00251313	0.151649
S03_45967616	0.00252521	0.0374095
S06_58230318	0.00252592	0.47144
S03_47230013	0.00252954	0.0470636
S03_5411689	0.00253015	0.0450523
S05_58161035	0.00255782	0.0221239
S06_50551459	0.00259941	0.0792438
S05_23007825	0.00260532	0.0189059
S02_10192438	0.0026244	0.104183
S03_32878455	0.00265249	0.0136766
S08_14853201	0.00265816	0.0567176
S05_52256208	0.00266387	0.0176991
S04_34301078	0.00268983	0.0245374
S02_61115719	0.00269304	0.118665
S02_23107450	0.00270679	0.0575221
S02_23107469	0.00270679	0.0575221
S02_23107474	0.00270679	0.0575221
S02_23107499	0.00270679	0.0575221
S05_11479508	0.00272154	0.0185036
S05_16523347	0.00273572	0.0189059
S06_54452734	0.00274567	0.281175
S10_12343373	0.00274863	0.0442478
S06_46870895	0.00275973	0.0277554
S07_45145533	0.00276633	0.0595334
S06_46188911	0.00278111	0.196299
S06_48614210	0.00278525	0.154063
S06_48614220	0.00278525	0.154063
S03_26865312	0.0027922	0.0293644
S08_21527196	0.0027923	0.0555109
S05_34047596	0.00279398	0.0189059
S03_5913796	0.00282534	0.0152856
S09_44093613	0.00283535	0.0229284
S03_3927294	0.00284245	0.0205149
S06_47643430	0.00284571	0.197506
S05_1546769	0.00285912	0.0168946
S01_62724728	0.00286107	0.0486726
S02_61204629	0.00286559	0.0132743
S03_65776568	0.00287053	0.0659694
S06_55818993	0.00287421	0.243363
S06_55818996	0.00287421	0.243363
S05_923128	0.00290563	0.0168946
S04_12161070	0.00290619	0.0108608
S07_2925810	0.00291849	0.0587289
S07_2925756	0.00291849	0.0587289
S07_2925794	0.00291849	0.0587289
S07_9097255	0.00296396	0.0957361
S06_48096888	0.00297923	0.216814
S02_56134011	0.0029862	0.236525
S02_56134025	0.0029862	0.236525
S02_31988113	0.00300694	0.0253419
S02_30235338	0.00301876	0.0522928
S02_30235361	0.00301876	0.0522928
S02_30235323	0.00301876	0.0522928
S04_4727679	0.00302592	0.19469
S03_40420591	0.00303283	0.0474658
S03_25561661	0.00303316	0.0185036
S10_38703360	0.00303575	0.0229284
S02_21560554	0.00304772	0.0860821
S02_74269513	0.00304972	0.0253419
S01_79753735	0.00307137	0.0189059
S07_45798552	0.00308579	0.0362027
S02_61587297	0.00308943	0.0156879
S06_12326216	0.00309038	0.0804505
S05_59191939	0.0031157	0.0341915
S06_55461233	0.00312192	0.20716
S03_4237316	0.00312469	0.0185036
S05_7720325	0.00313054	0.0378117
S06_60764326	0.00314299	0.211183
S10_429551	0.00315596	0.261866
S10_429552	0.00315596	0.261866
S06_48198539	0.00317616	0.110619
S03_39589526	0.00318021	0.127112
S02_71097896	0.00318682	0.0189059
S04_15805855	0.00319044	0.0309735
S04_15805857	0.00319044	0.0309735
S04_15805899	0.00319044	0.0309735
S03_38787202	0.00319208	0.0502816
S08_36982394	0.00320236	0.0309735
S03_4357930	0.00320954	0.0555109
S02_60383311	0.00322128	0.247385
S03_4477738	0.00322712	0.0176991
S03_4459281	0.00322712	0.0176991
S03_4477750	0.00322712	0.0176991
S03_5262731	0.00326837	0.0152856
S02_9145311	0.00327524	0.0148833
S05_9326623	0.00329025	0.0422365
S01_64553979	0.00329145	0.124296
S03_28102770	0.0032935	0.0185036
S04_65932320	0.00329773	0.0293644
S05_55517583	0.00330493	0.0217216
S02_60423992	0.00330979	0.102574
S02_60424013	0.00330979	0.102574
S02_60424016	0.00330979	0.102574
S03_45716536	0.00331079	0.0579244
S03_50898047	0.00333789	0.127112
S03_50898052	0.00333789	0.127112
S05_41286890	0.00334356	0.0156879
S05_44408675	0.00335007	0.0160901
S05_9987089	0.00335035	0.0193081
S05_9987096	0.00335035	0.0193081
S03_73500367	0.00335085	0.0884956
S03_73500364	0.00335085	0.0884956
S08_58055444	0.00335716	0.421963
S03_54221137	0.00336078	0.495575
S08_1078990	0.00336458	0.0076428
S06_53559452	0.00337213	0.426388
S01_79738856	0.00337349	0.0205149
S05_36590586	0.00337596	0.0265487
S05_43045448	0.00339899	0.0201126
S03_12456706	0.00340682	0.109413
S04_5972573	0.00342137	0.218423
S06_55442665	0.00346092	0.492759
S06_55442666	0.00346092	0.492759
S02_61709338	0.00346389	0.0156879
S06_57284447	0.00346491	0.101368
S03_49272964	0.00346661	0.0181014
S03_49273005	0.00346661	0.0181014
S03_49593413	0.00346661	0.0181014
S03_51123517	0.00346661	0.0181014
S06_60362699	0.00348147	0.206356
S02_70908973	0.00352523	0.0176991
S03_55891311	0.00352542	0.166533
S01_61905793	0.00352634	0.0152856
S03_8002320	0.00353701	0.141995
S03_45763478	0.00354011	0.0201126
S06_58115286	0.00354149	0.0108608
S01_7877031	0.00354761	0.0249397
S03_61696113	0.00356059	0.434433
S05_22873913	0.00356394	0.123492
S10_16062015	0.00357824	0.0378117
S06_60118372	0.00357885	0.188254
S06_48613447	0.00359552	0.154867
S06_48613448	0.00359552	0.154867
S03_49273041	0.00360352	0.0176991
S03_35967022	0.00362117	0.0148833
S06_54938025	0.00362209	0.471842
S03_61696123	0.00362861	0.435237
S03_5411593	0.00362986	0.0442478
S03_5411595	0.00362986	0.0442478
S03_5411594	0.00362986	0.0442478
S01_4582057	0.00363539	0.421158
S01_4582066	0.00363539	0.421158
S07_52595609	0.00364821	0.202333
S08_33729905	0.00365189	0.04465
S05_55178759	0.00368073	0.0201126
S03_58456212	0.00372605	0.0193081
S03_35744808	0.00372725	0.0426388
S01_25667253	0.0037311	0.0583266
S03_73768976	0.00374641	0.185438
S09_26634253	0.00375493	0.0374095
S01_4773830	0.00376007	0.45897
S07_38808917	0.00376994	0.081255
S03_43995391	0.00377197	0.0482703
S06_2686004	0.00377858	0.190265
S05_9984665	0.00377973	0.0193081
S04_59492420	0.00380466	0.119067
S06_38523699	0.00380596	0.140788
S07_11933363	0.00381854	0.0707965
S07_11933313	0.00381854	0.0707965
S03_4046141	0.00382351	0.081255
S03_4046150	0.00382351	0.081255
S03_4046155	0.00382351	0.081255
S05_12298232	0.0038283	0.0426388
S06_58277142	0.00385783	0.497989
S06_50565997	0.00386134	0.0852776
S08_56584320	0.00386166	0.0418343
S05_45495339	0.00388105	0.0176991
S06_59338714	0.00389684	0.495173
S03_4483384	0.00390503	0.0205149
S03_60876148	0.00391157	0.0603379
S04_2754740	0.00393692	0.0156879
S06_57166643	0.00394092	0.347546
S06_57166656	0.00394092	0.347546
S03_51536508	0.00394324	0.0197104
S01_18753852	0.0039534	0.041432
S06_47699673	0.00395353	0.245776
S06_47699706	0.00395353	0.245776
S01_7637200	0.00397197	0.417538
S02_1301297	0.00397437	0.0868866
S09_58193228	0.0039802	0.0176991
S06_55750838	0.00401422	0.262269
S06_60618112	0.0040225	0.329847
S03_27589474	0.00402487	0.0494771
S06_54849865	0.00404307	0.0297667
S03_5804814	0.00406164	0.0181014
S03_5804813	0.00406164	0.0181014
S03_5804817	0.00406164	0.0181014
S06_384235	0.00409929	0.0233307
S03_51123437	0.00411354	0.0185036
S03_32104362	0.00415693	0.0474658
S03_37919029	0.0041629	0.0197104
S03_40333911	0.00416763	0.110619
S01_5716159	0.00417049	0.301689
S01_47067721	0.00417198	0.0209171
S03_14388915	0.00417452	0.122285
S10_439084	0.00418083	0.261464
S03_67099475	0.00418864	0.0148833
S03_22843346	0.0042142	0.0193081
S03_22843347	0.0042142	0.0193081
S06_61136221	0.00421446	0.16251
S03_69866767	0.00422155	0.127112
S06_1590557	0.00422269	0.0172969
S02_56069812	0.00422451	0.383749
S03_42039204	0.00422511	0.0502816
S05_55392151	0.00422845	0.0205149
S03_50287669	0.00425337	0.0168946
S03_50287695	0.00425337	0.0168946
S06_60764327	0.00425557	0.21078
S01_68739681	0.00427027	0.331858
S03_53586526	0.00427172	0.217619
S06_53916811	0.00427998	0.432824
S03_32791629	0.0042887	0.0470636
S03_32763261	0.0042887	0.0470636
S02_10134666	0.00429381	0.104183
S02_56085011	0.00429909	0.219228
S05_10797604	0.00431163	0.0559131
S08_56501449	0.00431833	0.219228
S02_60383083	0.00432416	0.247385
S03_33132892	0.00433864	0.0176991
S05_1159837	0.00433882	0.0164924
S03_24336205	0.00434063	0.0197104
S03_22847860	0.00434509	0.0193081
S06_54993559	0.0043718	0.0945294
S06_54993568	0.0043718	0.0945294
S06_47860741	0.00439571	0.141593
S02_11408840	0.00439788	0.268302
S05_64039409	0.00439927	0.0410298
S10_43689957	0.00440646	0.043041
S06_60520140	0.00441744	0.123894
S01_5767427	0.00442359	0.300483
S03_22848293	0.00442844	0.0189059
S03_3454948	0.00446973	0.0193081
S03_55182604	0.00447184	0.0172969
S03_3946900	0.00447592	0.0185036
S05_34073742	0.0044805	0.15527
S01_25667243	0.00450774	0.0643604
S06_45881310	0.00451207	0.0635559
S05_46926727	0.00451261	0.0181014
S05_27866157	0.0045243	0.0213194
S01_73920167	0.00455722	0.0160901
S03_73447306	0.00456916	0.125905
S06_60437828	0.00458004	0.154465
S06_2928099	0.00459789	0.0494771
S06_56833112	0.00460244	0.119469
S08_39159705	0.00462446	0.110217
S06_56986025	0.00462575	0.0201126
S05_33415265	0.00463738	0.0217216
S01_51874322	0.00464357	0.139984
S08_15566565	0.00465111	0.0225261
S05_1225150	0.00465852	0.0160901
S06_56612071	0.00466576	0.0973451
S08_33729893	0.00467526	0.0454545
S08_33729902	0.00467526	0.0454545
S05_16483312	0.00469481	0.0185036
S05_16483340	0.00469481	0.0185036
S05_16483297	0.00469481	0.0185036
S03_42039186	0.00469534	0.0510861
S01_37071507	0.00470932	0.0181014
S03_41895810	0.00471646	0.0181014
S03_41895821	0.00471646	0.0181014
S04_58494908	0.00472435	0.287208
S03_46234810	0.00472472	0.0498793
S05_875977	0.00474363	0.171762
S03_48926641	0.00474987	0.0172969
S03_49030691	0.00474987	0.0172969
S03_51034736	0.00474987	0.0172969
S06_51815171	0.00475248	0.0156879
S05_71004004	0.0047691	0.0213194
S07_8219366	0.00478002	0.07321
S06_50895868	0.00478016	0.131537
S06_52109347	0.00481081	0.465809
S02_19056950	0.00482868	0.228882
S05_12366212	0.00483018	0.0229284
S09_44402135	0.00483436	0.119067
S03_22340096	0.00485109	0.0201126
S03_22340107	0.00485109	0.0201126
S03_24397337	0.00485109	0.0201126
S03_29097820	0.00485109	0.0201126
S06_47361985	0.0048541	0.0635559
S06_60618064	0.00487972	0.329445
S08_459374	0.00489071	0.0406275
S02_6662305	0.00490727	0.0136766
S10_48797582	0.00491383	0.0120676
S02_22882082	0.00491626	0.0768302
S01_31763718	0.00492188	0.0168946
S03_34707437	0.00492203	0.0193081
S03_34707459	0.00492203	0.0193081
S06_58269496	0.00492756	0.471038
S01_79301819	0.00492807	0.0221239
S06_61182526	0.00492968	0.173773
S06_61182535	0.00492968	0.173773
S06_61182577	0.00492968	0.173773
S07_58974440	0.00493716	0.0225261
S02_60324955	0.00494014	0.103379
S01_8091729	0.00495861	0.351971
S03_45636087	0.0049605	0.0189059
S03_45636088	0.0049605	0.0189059
S05_34073760	0.00499182	0.156879
S09_24498574	0.00499742	0.247788
S10_48432471	0.00500876	0.0201126
S10_48432524	0.00500876	0.0201126
S03_30193203	0.0050193	0.0482703
S07_49323299	0.00503214	0.191874
S07_49323300	0.00503214	0.191874
S06_56478499	0.00506302	0.0981496
S02_8942847	0.00507053	0.139582
S10_429571	0.00507597	0.138375
S03_34707527	0.00510613	0.0506838
S03_59686655	0.00511408	0.0257442
S05_62241258	0.00511736	0.123492
S06_60437102	0.00513298	0.153258
S08_61959444	0.00513385	0.468624
S03_63300143	0.00515319	0.221641
S08_8125869	0.00515944	0.0156879
S07_2461245	0.0052007	0.0257442
S08_59365147	0.00522459	0.372084
S06_58764791	0.0052285	0.246179
S06_60417146	0.00523861	0.379726
S01_8091830	0.0052407	0.347546
S06_48168236	0.0052422	0.108206
S01_80011493	0.00525808	0.0217216
S10_8888284	0.00531028	0.0816573
S02_20859887	0.00531447	0.38576
S06_6604797	0.00532031	0.0209171
S01_68738730	0.00533713	0.30531
S05_1044541	0.00536029	0.0164924
S02_60097039	0.00536686	0.0510861
S02_53231751	0.00538101	0.171762
S03_22431026	0.00539937	0.0185036
S05_32105716	0.00540186	0.0217216
S09_24893209	0.0054052	0.0329847
S09_24893224	0.0054052	0.0329847
S07_17577050	0.00540531	0.300885
S06_57098283	0.00541324	0.257039
S03_47943745	0.00542649	0.0454545
S03_3769156	0.00544914	0.0647627
S03_3245213	0.00546574	0.0185036
S03_3245233	0.00546574	0.0185036
S03_3265186	0.00546574	0.0185036
S04_59492410	0.00548151	0.119469
S04_59492416	0.00548151	0.119469
S03_33687885	0.00548364	0.0486726
S03_33687878	0.00548364	0.0486726
S03_33687896	0.00548364	0.0486726
S09_18904465	0.00548472	0.238134
S03_49863750	0.00549911	0.0152856
S01_55832208	0.00550506	0.128721
S02_19464361	0.00552361	0.176187
S10_54387085	0.00555445	0.0362027
S02_55184197	0.00555847	0.177393
S01_8091836	0.0055586	0.347949
S01_4897133	0.00557018	0.45535
S02_14861914	0.00557289	0.031778
S03_42034889	0.00557449	0.0197104
S05_45560522	0.00559004	0.0225261
S02_61211646	0.00559173	0.0144811
S02_29593833	0.00559206	0.0675784
S02_29593821	0.00559206	0.0675784
S02_29593837	0.00559206	0.0675784
S06_60573855	0.00559681	0.176589
S05_10440076	0.00559946	0.0776348
S02_56343852	0.00560128	0.347949
S02_56343876	0.00560128	0.347949
S02_56343901	0.00560128	0.347949
S02_56343910	0.00560128	0.347949
S05_28122419	0.00562352	0.0225261
S03_42324093	0.00565983	0.0438455
S05_57941461	0.00566451	0.0185036
S01_9711738	0.00567523	0.0293644
S03_5190565	0.00568267	0.0599356
S03_11609160	0.00568426	0.0426388
S03_50364784	0.0056916	0.0181014
S02_8231510	0.00569551	0.0124698
S02_62742914	0.0057021	0.246581
S06_47699772	0.00571523	0.246179
S05_18871922	0.00572052	0.0197104
S09_40693312	0.00572111	0.107804
S03_14755617	0.00572725	0.041432
S06_60186048	0.00572971	0.476267
S06_55991506	0.00573398	0.473854
S03_54134717	0.00574392	0.491955
S03_54134759	0.00574392	0.491955
S03_54134755	0.00574392	0.491955
S01_14585981	0.00574499	0.04465
S01_14586015	0.00574499	0.04465
S06_50843556	0.00575946	0.0619469
S06_39988943	0.00576203	0.079646
S06_50565830	0.0058172	0.0840708
S05_1608659	0.0058302	0.0156879
S01_9970731	0.00583556	0.432824
S06_20318881	0.00585572	0.120274
S01_67949913	0.005858	0.246983
S02_55586303	0.00586728	0.36967
S07_40623369	0.00587401	0.0148833
S10_429567	0.00587735	0.138777
S04_23276763	0.00588247	0.125905
S05_34050271	0.00589165	0.0189059
S05_25335541	0.00591118	0.0156879
S06_50914827	0.00593658	0.10177
S01_30590952	0.00595701	0.0659694
S01_5767460	0.00596225	0.30008
S02_60350747	0.00596604	0.10177
S03_28636692	0.00599977	0.0193081
S06_48684070	0.00600094	0.0591311
S03_65776111	0.00602878	0.0619469
S06_1345871	0.00602888	0.0181014
S05_34047702	0.00604802	0.0209171
S07_64563662	0.0060496	0.0345937
S01_72405542	0.00605285	0.0591311
S03_65792362	0.00605449	0.0623492
S01_17597109	0.00607018	0.105792
S06_48230870	0.00607576	0.106999
S07_32415931	0.00608158	0.0241352
S05_21003760	0.00608454	0.0217216
S05_38880197	0.00609008	0.0309735
S05_38880165	0.00609008	0.0309735
S02_64144576	0.0060986	0.0172969
S06_58605783	0.0061026	0.34473
S06_58605809	0.0061026	0.34473
S03_19155667	0.00610478	0.0514883
S01_7026583	0.00611184	0.495173
S01_7026568	0.00611184	0.495173
S01_6622398	0.00612957	0.378117
S01_6622397	0.00612957	0.378117
S01_6622402	0.00612957	0.378117
S03_12201220	0.0061411	0.0406275
S03_57040068	0.00615716	0.0921158
S03_54940367	0.00625899	0.0209171
S01_64883860	0.00626896	0.0888978
S03_51898734	0.00628432	0.0193081
S05_2665962	0.00629026	0.0172969
S09_49341951	0.00635398	0.0655672
S03_21573010	0.00636502	0.0148833
S06_1477897	0.00640577	0.192277
S03_5113573	0.00641588	0.121883
S04_56826624	0.00641934	0.146822
S04_56826585	0.00641934	0.146822
S04_56826625	0.00641934	0.146822
S02_8426349	0.00641934	0.0124698
S03_50361923	0.00642571	0.0176991
S06_2685999	0.00643095	0.218021
S02_20432351	0.00645172	0.0514883
S07_3940728	0.00645843	0.04465
S02_30145735	0.00645943	0.283588
S04_52768307	0.00646512	0.0305712
S06_59040617	0.00648198	0.0768302
S03_59395523	0.00648441	0.0229284
S02_35560909	0.00650484	0.0237329
S05_55938833	0.00652048	0.0193081
S03_10959624	0.00652274	0.0422365
S02_48897369	0.0065233	0.0116653
S08_56501482	0.00652992	0.222446
S06_60442260	0.00655127	0.154063
S06_60442261	0.00655127	0.154063
S06_60442262	0.00655127	0.154063
S06_60442263	0.00655127	0.154063
S05_55107475	0.00655158	0.0197104
S09_42253219	0.00656459	0.0543041
S02_6259969	0.00658412	0.0768302
S03_53329292	0.00658622	0.0201126
S03_53329291	0.00658622	0.0201126
S03_53329330	0.00658622	0.0201126
S03_53375275	0.00658622	0.0201126
S03_56437199	0.00659295	0.0816573
S03_65771205	0.00659324	0.0623492
S04_5973316	0.00659498	0.226468
S05_44566954	0.00659538	0.0293644
S05_44566940	0.00659538	0.0293644
S02_10192431	0.00661613	0.0534996
S03_13885976	0.0066372	0.0418343
S03_65776062	0.00664088	0.0623492
S03_65778165	0.00664088	0.0623492
S03_65776059	0.00664088	0.0623492
S03_65778195	0.00664088	0.0623492
S03_13480232	0.00666106	0.11786
S04_35859328	0.00666279	0.0241352
S02_61135453	0.00666535	0.164119
S03_13480283	0.00667895	0.118262
S01_53550376	0.00668444	0.0148833
S01_53550382	0.00668444	0.0148833
S01_53550385	0.00668444	0.0148833
S09_15524786	0.00669762	0.0691874
S03_32188805	0.00670348	0.0482703
S06_53836196	0.00670713	0.262269
S06_60764332	0.00672096	0.239743
S06_57160965	0.0067251	0.217619
S05_38866954	0.00673396	0.0213194
S03_54135171	0.00674159	0.494368
S06_47700166	0.00675097	0.2321
S01_33650816	0.00675325	0.467015
S01_7025771	0.00675581	0.491955
S03_54137370	0.00678429	0.494771
S03_54137373	0.00678429	0.494771
S02_44721347	0.00678755	0.121078
S01_64683165	0.00680857	0.174175
S02_6843383	0.00681874	0.0563154
S01_3620429	0.00682179	0.463797
S05_35002725	0.00683561	0.0225261
S03_27322446	0.00684026	0.0189059
S03_27322450	0.00684026	0.0189059
S06_60244612	0.00685721	0.409895
S05_3088431	0.0069184	0.201126
S03_46623758	0.00694263	0.0209171
S03_65126846	0.00695897	0.0603379
S02_61345441	0.00696084	0.176991
S01_79290305	0.00696693	0.0213194
S01_79290306	0.00696693	0.0213194
S01_79469210	0.00696693	0.0213194
S01_79290307	0.00696693	0.0213194
S01_79290343	0.00696693	0.0213194
S03_54134664	0.00698908	0.494368
S03_38965031	0.00699059	0.103379
S03_38965043	0.00699059	0.103379
S03_59728152	0.00701874	0.0611424
S08_53400584	0.00703761	0.0571199
S05_39399131	0.00705864	0.0209171
S03_31350905	0.00711478	0.0486726
S03_5093277	0.00715319	0.0176991
S04_22423110	0.00717294	0.0281577
S06_9470683	0.00718059	0.0506838
S06_9470651	0.00718059	0.0506838
S03_54343053	0.00718248	0.462591
S07_17510623	0.00719173	0.317377
S09_44402045	0.00720096	0.122285
S03_51796110	0.0072017	0.0185036
S04_1602254	0.00720331	0.470233
S05_45785004	0.00720859	0.0450523
S02_10200538	0.00722436	0.0530973
S07_60478511	0.00724417	0.0193081
S01_4989821	0.00724841	0.310137
S05_22243685	0.00725259	0.0197104
S05_1758946	0.00727712	0.0148833
S05_32868503	0.00729514	0.0237329
S01_8131980	0.00733626	0.406677
S06_56833075	0.00735897	0.239743
S03_13174891	0.00736171	0.255028
S03_12104912	0.00736386	0.241754
S03_12104943	0.00736386	0.241754
S03_12104952	0.00736386	0.241754
S03_46598136	0.00737116	0.0490748
S01_6098761	0.00737196	0.454545
S01_6098764	0.00737196	0.454545
S05_20562224	0.00737547	0.0221239
S05_20562229	0.00737547	0.0221239
S06_47362012	0.00738318	0.0917136
S08_56501491	0.00739708	0.221239
S01_7652418	0.00740624	0.449316
S03_22266331	0.00744028	0.0185036
S06_46075441	0.0074454	0.174578
S02_2767150	0.00749735	0.0579244
S02_2769084	0.00749735	0.0579244
S03_20031595	0.00750855	0.0193081
S06_2686003	0.00752047	0.220837
S06_60417168	0.00752255	0.399035
S03_3185840	0.00754116	0.0229284
S05_56293887	0.00754631	0.0285599
S03_59720447	0.00755285	0.0643604
S02_1406806	0.00755634	0.182623
S06_54146328	0.00756632	0.138777
S03_42446824	0.00757105	0.0189059
S08_13260489	0.00757254	0.0269509
S01_6277092	0.00758985	0.430813
S03_38972979	0.00759048	0.0498793
S02_5413249	0.00766031	0.111826
S06_59335989	0.00766627	0.0752212
S03_20471588	0.00766764	0.0193081
S01_5891927	0.00767909	0.465406
S03_61773171	0.00770643	0.391794
S02_62510805	0.00770791	0.0884956
S03_54825038	0.00771412	0.0140788
S03_13925917	0.00775369	0.0422365
S03_43944143	0.00775561	0.0193081
S01_61639667	0.00777052	0.0506838
S01_61639685	0.00777052	0.0506838
S03_60397984	0.00777546	0.357603
S02_5662046	0.00780094	0.0591311
S02_5662088	0.00780094	0.0591311
S06_48212681	0.00780965	0.106195
S01_3249860	0.00781559	0.00804505
S01_4151503	0.00782604	0.444891
S03_21251218	0.00785504	0.0185036
S07_53872401	0.00786146	0.316171
S03_59678535	0.00786993	0.0643604
S05_27978460	0.00789471	0.0221239
S05_25372729	0.00790714	0.0201126
S10_901455	0.00790979	0.0225261
S02_10444120	0.00792347	0.0603379
S06_60764186	0.00794446	0.222446
S03_45480965	0.00795098	0.0181014
S03_46229656	0.00795098	0.0181014
S03_46229658	0.00795098	0.0181014
S03_54557677	0.00797331	0.0185036
S03_27899063	0.00797332	0.0490748
S02_56069813	0.00797778	0.370877
S06_50400716	0.00798346	0.274336
S05_2268857	0.00800133	0.124296
S08_60946334	0.00801422	0.0671762
S01_19588106	0.00803595	0.0394208
S02_60094948	0.00803679	0.0518906
S02_60094959	0.00803679	0.0518906
S07_64563624	0.00805124	0.033387
S06_50584696	0.00805195	0.314159
S02_20098986	0.00805219	0.0530973
S09_49341863	0.00808064	0.0655672
S09_49341912	0.00808064	0.0655672
S09_49341866	0.00808064	0.0655672
S02_17228097	0.00809068	0.0293644
S01_65223504	0.00810503	0.276348
S01_65223546	0.00810503	0.276348
S01_26101565	0.00810745	0.0181014
S03_7510573	0.00810852	0.0526951
S03_44646007	0.00811091	0.0478681
S06_50400717	0.00811485	0.279968
S05_58298935	0.00812591	0.0189059
S03_30843303	0.00816457	0.0494771
S10_7495778	0.00817577	0.0607401
S03_11533227	0.00817679	0.0418343
S03_52978415	0.00820972	0.0197104
S02_11919354	0.00822234	0.0120676
S02_11919363	0.00822234	0.0120676
S03_37842350	0.00823437	0.0494771
S03_37852743	0.00823437	0.0494771
S05_65755390	0.00825081	0.0587289
S07_3694990	0.0082518	0.0671762
S07_3695014	0.0082518	0.0671762
S01_73791380	0.00825451	0.421963
S03_5291224	0.00828513	0.0611424
S01_52922850	0.00830246	0.0474658
S06_12479607	0.00832459	0.0140788
S03_41054455	0.0083734	0.106195
S02_71892221	0.00838171	0.0205149
S03_53559674	0.00840165	0.448914
S08_56501763	0.00842116	0.277957
S07_2461223	0.00846565	0.0325825
S09_48283921	0.00848129	0.148431
S02_1602584	0.00848293	0.278359
S05_25464832	0.00848389	0.0209171
S01_80197917	0.00848701	0.0181014
S03_39213761	0.00849526	0.0619469
S03_14388993	0.00850036	0.0595334
S05_65295057	0.00850156	0.0639582
S02_61439705	0.00851057	0.240547
S03_11711022	0.00851112	0.0474658
S03_3656111	0.00851862	0.0189059
S01_18947439	0.00852614	0.411504
S06_60764331	0.00852694	0.241352
S04_59535158	0.00853376	0.0168946
S04_59535165	0.00853376	0.0168946
S06_56993673	0.00854186	0.216412
S06_56993672	0.00854186	0.216412
S04_59554583	0.00854657	0.0462591
S06_46075105	0.00855472	0.187047
S03_52297488	0.00856997	0.0897023
S08_61385256	0.00858559	0.00804505
S03_40232026	0.00858614	0.0506838
S01_7282252	0.00859748	0.0591311
S03_36915663	0.00859775	0.0482703
S03_18798160	0.00861646	0.0189059
S03_27322993	0.00861646	0.0189059
S03_42039160	0.00861646	0.0189059
S03_37835721	0.00862767	0.0502816
S05_52523648	0.00864238	0.0205149
S10_2790906	0.00865464	0.0321802
S02_5648391	0.00866143	0.0164924
S03_10505431	0.00868079	0.0309735
S05_19543881	0.00868275	0.25543
S04_56679287	0.00868759	0.132341
S06_55463372	0.00869552	0.495977
S06_55463383	0.00869552	0.495977
S04_1802892	0.00869915	0.101368
S08_51660432	0.00870774	0.228077
S08_51660444	0.00870774	0.228077
S03_22244789	0.00871357	0.0205149
S03_22201905	0.00871357	0.0205149
S05_16781411	0.00873923	0.0406275
S05_16781431	0.00873923	0.0406275
S05_16781406	0.00873923	0.0406275
S08_49092712	0.00874435	0.0305712
S03_13524040	0.00875038	0.0543041
S02_70824084	0.00875148	0.074819
S05_37908924	0.00875315	0.0197104
S02_65371069	0.00876742	0.374497
S05_34569998	0.00878826	0.0189059
S04_7302485	0.00878943	0.0993564
S04_7302468	0.00878943	0.0993564
S04_7302469	0.00878943	0.0993564
S06_59725484	0.0087945	0.0518906
S08_12161970	0.00880474	0.0241352
S10_8852788	0.00881154	0.104988
S01_71091466	0.00882813	0.157683
S02_10835330	0.00884613	0.251006
S06_38423115	0.00888851	0.0269509
S04_8916581	0.00889252	0.0880933
S07_65361160	0.00890566	0.119871
S08_18836022	0.00890743	0.0486726
S05_2210394	0.00892388	0.348351
S04_1694817	0.00895025	0.409493
S04_1694828	0.00895025	0.409493
S03_45675989	0.00895401	0.164521
S05_53579953	0.00897642	0.0193081
S05_53579984	0.00897642	0.0193081
S05_18771651	0.00898055	0.0197104
S01_61632551	0.00898826	0.0510861
S01_61632570	0.00898826	0.0510861
S03_28461962	0.00899859	0.0522928
S06_47930168	0.00900117	0.104988
S02_54801079	0.00900309	0.132743
S03_8036369	0.00901043	0.0168946
S01_46184827	0.00901117	0.454545
S01_4353422	0.00901511	0.419549
S03_34712490	0.00902539	0.0185036
S01_634888	0.0090261	0.0193081
S10_9808834	0.00903608	0.226066
S05_2806326	0.00904366	0.0168946
S05_9536287	0.0090438	0.352776
S05_9536298	0.0090438	0.352776
S01_19225709	0.00904842	0.0374095
S01_19225687	0.00904842	0.0374095
S01_4950332	0.00906603	0.456557
S06_55434853	0.00906674	0.493564
S07_45185427	0.00907562	0.0128721
S08_56572663	0.00908759	0.0253419
S02_3017141	0.00908932	0.0559131
S02_3017142	0.00908932	0.0559131
S01_7282271	0.0090944	0.0969429
S02_50419111	0.0091065	0.0603379
S01_3249861	0.00910676	0.0076428
S06_58230356	0.00911296	0.293644
S02_65356622	0.00911567	0.335881
S01_62915903	0.00913146	0.0466613
S03_61249331	0.00917008	0.498391
S03_61249348	0.00917008	0.498391
S01_65185948	0.00917075	0.209574
S09_9595009	0.00919316	0.111826
S08_1418623	0.00927176	0.0768302
S02_5655555	0.00932643	0.0176991
S02_5655557	0.00932643	0.0176991
S07_27013554	0.00933746	0.0711987
S01_19225629	0.00934375	0.038214
S01_19225646	0.00934375	0.038214
S03_65736818	0.00935405	0.0627514
S03_5402907	0.00938045	0.04465
S04_20744462	0.00941705	0.0108608
S02_72259294	0.00944816	0.0181014
S07_30127073	0.00945518	0.0197104
S05_7765027	0.00946039	0.0185036
S02_14340846	0.00947296	0.383749
S06_869484	0.00947829	0.0201126
S06_55461208	0.00952154	0.228882
S03_25185944	0.00953954	0.0193081
S02_71664127	0.00956306	0.0281577
S01_56160859	0.00956682	0.0245374
S05_18102652	0.00957032	0.0172969
S05_18102653	0.00957032	0.0172969
S03_59482639	0.00958027	0.0205149
S01_6644187	0.00960553	0.223652
S08_39450415	0.00961751	0.0136766
S03_46229652	0.00962214	0.0498793
S08_56433163	0.00966487	0.23572
S01_34328043	0.00969045	0.441271
S08_4447130	0.00969163	0.137973
S08_4447125	0.00969163	0.137973
S08_4447128	0.00969163	0.137973
S08_4447131	0.00969163	0.137973
S05_2529210	0.00969759	0.122285
S05_2529230	0.00969759	0.122285
S03_21577598	0.00970482	0.0197104
S04_67204837	0.00970584	0.0164924
S04_46988415	0.00970877	0.423974
S03_25158522	0.00973867	0.0185036
S03_19157771	0.0097551	0.0502816
S06_60583990	0.00978415	0.0643604
S01_65226203	0.00978638	0.281175
S01_65226250	0.00978638	0.281175
S01_79289515	0.00982799	0.0209171
S03_54137312	0.00982863	0.495173
S04_5973349	0.00984565	0.229686
S01_65245533	0.00986612	0.28399
S01_65245565	0.00986612	0.28399
S01_3412599	0.00987893	0.0253419
S03_41673118	0.00990917	0.0494771
S06_59361993	0.00993348	0.495575
S03_3265219	0.00995221	0.0140788
S03_54089630	0.00996107	0.44288
S05_43143066	0.00996611	0.0209171
S06_58832425	0.00997208	0.461786
S04_6109440	0.00997523	0.10901
S07_58855587	0.00997568	0.0229284
S01_74527856	0.00998016	0.0160901
S09_9934544	0.00998185	0.175784
S03_30803181	0.0100249	0.0506838
S03_54705270	0.0100249	0.391794
S05_34764327	0.0100397	0.0197104
S09_58818995	0.0100407	0.0229284
S02_60408725	0.0100519	0.100563
S01_4401493	0.010054	0.356396
S03_45273856	0.0100578	0.0185036
S06_54424675	0.0100598	0.0876911
S10_56175154	0.010072	0.0760257
S01_48454126	0.0101073	0.0921158
S01_7160963	0.0101105	0.460981
S02_19656303	0.0101138	0.316573
S02_11038364	0.0101144	0.232502
S03_40229466	0.0101638	0.0510861
S02_10444327	0.0101715	0.125503
S08_40100570	0.0101866	0.084473
S10_4032900	0.0101877	0.0329847
S10_54671052	0.0101896	0.0168946
S01_2556848	0.0101949	0.34634
S03_49113430	0.0101993	0.0176991
S06_954924	0.0102338	0.076428
S02_64433453	0.0102491	0.0193081
S06_58952766	0.0102581	0.122687
S01_34366312	0.0102627	0.46782
S09_13505341	0.0102773	0.0337892
S02_20853295	0.0102993	0.387369
S03_59423413	0.0103125	0.0221239
S03_59423363	0.0103125	0.0221239
S03_19935111	0.0103138	0.0486726
S03_19935120	0.0103138	0.0486726
S09_5153776	0.010315	0.0720032
S09_5153823	0.010315	0.0720032
S09_47118536	0.0103242	0.0209171
S02_10355888	0.0103357	0.0514883
S08_4874124	0.0103952	0.0281577
S10_13692415	0.0104058	0.25543
S10_412727	0.0104073	0.125503
S10_412752	0.0104073	0.125503
S03_9970332	0.0104121	0.0189059
S06_57663651	0.0104345	0.0213194
S06_57663667	0.0104345	0.0213194
S01_10380113	0.0104363	0.423974
S08_35558756	0.010443	0.0181014
S05_438130	0.010461	0.0148833
S05_438139	0.010461	0.0148833
S04_53322431	0.0104637	0.031778
S06_54995864	0.0105008	0.0933226
S03_29372352	0.0105052	0.0510861
S02_1415654	0.0105062	0.348753
S06_47871555	0.0105138	0.102172
S09_4087533	0.010518	0.140788
S07_2564867	0.0105193	0.0233307
S09_2019441	0.0105221	0.209171
S03_51934092	0.010529	0.0518906
S01_49205645	0.0105344	0.42317
S01_49205650	0.0105344	0.42317
S05_52502610	0.0105353	0.0181014
S05_21063614	0.0105513	0.118262
S05_2503921	0.0105559	0.17498
S01_59308445	0.0105621	0.0913113
S02_55191935	0.0105667	0.486323
S02_55191970	0.0105667	0.486323
S02_64144630	0.0105696	0.0217216
S07_65418061	0.0105786	0.116653
S07_65418076	0.0105786	0.116653
S01_62432087	0.0106292	0.0168946
S01_62432090	0.0106292	0.0168946
S06_16934357	0.0106619	0.0309735
S02_71871639	0.010715	0.0197104
S05_636214	0.0107154	0.0172969
S03_34974358	0.0107245	0.0189059
S01_4887737	0.0107298	0.456154
S01_4887738	0.0107298	0.456154
S09_5903504	0.0107469	0.213194
S01_70190904	0.0107514	0.493966
S07_19289217	0.0107519	0.0615447
S06_21448779	0.0107519	0.0522928
S01_16960045	0.0107708	0.081255
S08_546906	0.0108158	0.123089
S09_42259380	0.0108425	0.0551086
S09_42259375	0.0108425	0.0551086
S09_44586724	0.0108439	0.0124698
S05_39282520	0.010865	0.0156879
S05_39282496	0.010865	0.0156879
S05_39282501	0.010865	0.0156879
S05_46878757	0.0108656	0.0913113
S06_1589024	0.01087	0.0213194
S06_55013806	0.0108706	0.413918
S01_19906319	0.010891	0.0148833
S08_56433161	0.0109044	0.234111
S06_17761935	0.0109473	0.07321
S07_140570	0.0109533	0.0559131
S05_57933950	0.0109709	0.0265487
S08_59521309	0.0109796	0.0269509
S01_73644577	0.0109834	0.309735
S07_56752464	0.0109946	0.486323
S01_73791442	0.0110364	0.422365
S08_36899667	0.0110395	0.0390185
S03_40595992	0.011047	0.0217216
S10_4765760	0.011056	0.122687
S03_53578899	0.0110903	0.448512
S03_45676027	0.0110975	0.164924
S01_46193866	0.0110986	0.465406
S07_56787394	0.0111132	0.411102
S05_13175640	0.0111179	0.0209171
S05_13175641	0.0111179	0.0209171
S06_54805386	0.011129	0.495575
S03_28673006	0.0111315	0.0502816
S03_28636652	0.0111315	0.0502816
S04_53612911	0.0111427	0.0426388
S02_14838401	0.011145	0.0671762
S03_31545545	0.0111506	0.0494771
S07_55177530	0.0111518	0.0792438
S05_250710	0.0111738	0.0152856
S09_49041772	0.0111765	0.0181014
S01_61603867	0.0111771	0.0514883
S05_31217267	0.0111838	0.497586
S03_47172333	0.0111954	0.041432
S06_60766225	0.0112028	0.0478681
S01_56408091	0.0112061	0.0164924
S03_3144049	0.0112148	0.0518906
S06_49474173	0.0112281	0.195495
S02_433234	0.0112403	0.367659
S02_433231	0.0112403	0.367659
S02_433232	0.0112403	0.367659
S02_433233	0.0112403	0.367659
S01_6379411	0.0112487	0.418745
S08_56890423	0.0112759	0.0623492
S08_56890425	0.0112759	0.0623492
S08_56890434	0.0112759	0.0623492
S08_56890455	0.0112759	0.0623492
S07_64875131	0.0112804	0.0305712
S06_50678426	0.0112806	0.0470636
S06_50678430	0.0112806	0.0470636
S03_59195097	0.0113067	0.0261464
S02_71803509	0.0113157	0.0185036
S05_32868517	0.0113243	0.0241352
S01_5084925	0.0113266	0.307723
S02_5413243	0.0113365	0.116653
S03_6328976	0.0113374	0.0156879
S08_44749978	0.0113379	0.1428
S09_48920234	0.0113486	0.0563154
S02_8345711	0.0113541	0.0124698
S06_54897646	0.0113715	0.425181
S05_15135808	0.0113746	0.074819
S01_6048463	0.0113979	0.435237
S03_66159438	0.0114074	0.0663717
S03_53212520	0.011416	0.0189059
S04_421485	0.0114265	0.356798
S01_65763047	0.0114309	0.486323
S01_65763073	0.0114309	0.486323
S03_8814529	0.0114316	0.0185036
S03_8814535	0.0114316	0.0185036
S03_45698373	0.0114736	0.0181014
S03_42805063	0.0114736	0.0181014
S03_45716528	0.0114736	0.0181014
S06_57278986	0.011481	0.185841
S04_58545795	0.0114818	0.0961384
S06_37664995	0.0114865	0.0136766
S04_43289754	0.0115002	0.487128
S02_62045079	0.011507	0.356798
S02_62045057	0.011507	0.356798
S05_24248351	0.0115316	0.0172969
S01_71330154	0.0115327	0.101368
S05_367860	0.0115405	0.0148833
S03_49014895	0.0115737	0.0168946
S09_49214176	0.0115797	0.0164924
S09_49214189	0.0115797	0.0164924
S07_7653592	0.0116071	0.198311
S03_3872943	0.0116295	0.0193081
S05_60357780	0.0116334	0.0168946
S01_62269147	0.0116518	0.347546
S02_14265233	0.011654	0.124698
S02_7588276	0.0116573	0.0128721
S02_7588277	0.0116573	0.0128721
S02_7611237	0.0116573	0.0128721
S02_7611265	0.0116573	0.0128721
S03_73744469	0.0116682	0.107401
S03_73744486	0.0116682	0.107401
S03_36835656	0.0116737	0.0478681
S05_891080	0.0117273	0.0164924
S02_61439852	0.0117287	0.236927
S03_46497454	0.0117316	0.0474658
S03_46497462	0.0117316	0.0474658
S02_2693501	0.0117631	0.0526951
S02_6380200	0.0118066	0.0181014
S04_65099357	0.0118164	0.0128721
S03_61746643	0.0118223	0.396621
S04_4470715	0.0118326	0.0120676
S05_18653904	0.0118341	0.0181014
S03_51098920	0.0118509	0.5
S06_6586529	0.0118548	0.0209171
S01_14779802	0.0118559	0.14642
S09_27436607	0.0118643	0.257039
S02_55784885	0.0118707	0.24457
S02_55784900	0.0118707	0.24457
S03_7666994	0.0118915	0.0164924
S08_6153617	0.0119092	0.21601
S08_6153616	0.0119092	0.21601
S04_691963	0.0119217	0.463797
S06_60167578	0.011945	0.143202
S06_50695909	0.0119514	0.0482703
S05_65413215	0.0119515	0.0595334
S01_80344829	0.0119571	0.0197104
S01_73790453	0.0119643	0.422365
S05_55227982	0.0119833	0.397426
S02_61135380	0.0119862	0.165728
S03_3522753	0.0119944	0.0534996
S01_73644562	0.0120373	0.229686
S03_3893701	0.0120415	0.0197104
S05_20198039	0.0120507	0.0197104
S03_3724417	0.0120848	0.0176991
S03_3724393	0.0120848	0.0176991
S03_58848295	0.0121143	0.185841
S08_32818581	0.0121444	0.0639582
S03_25588116	0.0121491	0.0438455
S02_62513151	0.0121528	0.0872888
S05_32589010	0.0121536	0.0233307
S05_18531276	0.0121759	0.0193081
S06_51208365	0.0121901	0.167739
S04_53705086	0.0122064	0.0410298
S03_49590683	0.0122134	0.0293644
S06_38126490	0.012226	0.0313757
S10_47969967	0.0122481	0.0422365
S07_56762898	0.012249	0.0241352
S03_46373702	0.0122611	0.0193081
S01_18908461	0.0122919	0.0217216
S01_79273066	0.0123018	0.0209171
S01_79471616	0.0123018	0.0209171
S01_79471634	0.0123018	0.0209171
S03_19393014	0.0123246	0.0470636
S03_19394317	0.0123246	0.0470636
S03_38813104	0.0123246	0.0176991
S05_9987604	0.0123307	0.0193081
S05_2357313	0.0123379	0.291231
S01_60462322	0.0123383	0.116251
S02_9810138	0.0123414	0.0205149
S02_9018212	0.0123497	0.265084
S02_33962495	0.0123641	0.0390185
S02_33962525	0.0123641	0.0390185
S04_4727656	0.0123726	0.199115
S01_52100966	0.0123885	0.0683829
S08_58121567	0.0123927	0.0925181
S10_49949884	0.012396	0.125101
S03_44374572	0.0123975	0.0494771
S10_20741262	0.0124026	0.0832663
S02_1573389	0.0124027	0.279566
S01_61354118	0.0124153	0.0172969
S06_56810367	0.0124233	0.0514883
S06_56810368	0.0124233	0.0514883
S08_53400563	0.0124292	0.0345937
S09_9447862	0.0124339	0.00724055
S03_19679973	0.0124455	0.0498793
S03_19387861	0.0124678	0.0470636
S03_19392429	0.0124678	0.0470636
S08_60572340	0.0124833	0.0623492
S07_26987921	0.0125089	0.0152856
S07_26987938	0.0125089	0.0152856
S06_1288875	0.0125241	0.128721
S03_34707406	0.0125268	0.0510861
S05_26020706	0.0125662	0.124296
S01_23122078	0.0125817	0.261062
S04_1728887	0.0125904	0.472647
S04_2068806	0.0126106	0.306516
S03_49720716	0.0126169	0.0168946
S06_47397973	0.0126524	0.113033
S01_4762079	0.0126535	0.45897
S05_16711190	0.012656	0.0201126
S03_12106003	0.0126646	0.241754
S01_78610599	0.0127081	0.0241352
S03_51992107	0.0127129	0.493966
S03_35895947	0.012733	0.0510861
S01_19201506	0.0127331	0.133146
S01_19201511	0.0127331	0.133146
S05_64221247	0.0127527	0.0329847
S03_53550760	0.0127562	0.4642
S05_1021230	0.0127658	0.0156879
S06_51599115	0.012787	0.0728077
S02_20090103	0.0127892	0.0530973
S05_2136829	0.0128202	0.171762
S07_17163616	0.0128259	0.320193
S04_4544103	0.0128296	0.071601
S01_5072779	0.0128367	0.304103
S01_5072808	0.0128367	0.304103
S01_51874330	0.0128428	0.202333
S02_74891832	0.012848	0.0249397
S09_40269028	0.0129028	0.110217
S06_61183065	0.0129029	0.174175
S06_61183104	0.0129029	0.174175
S06_61183111	0.0129029	0.174175
S06_47357059	0.0129137	0.326227
S06_42187188	0.0129169	0.0225261
S06_56634504	0.0129474	0.0482703
S01_65712304	0.0129608	0.222043
S03_24117268	0.0129738	0.0494771
S02_24303574	0.012977	0.322607
S01_7180960	0.0129813	0.448512
S02_26004749	0.0129933	0.358407
S07_59050552	0.0130099	0.0209171
S06_54167926	0.0130101	0.136364
S06_54167931	0.0130101	0.136364
S06_52134577	0.0130232	0.179405
S04_53508417	0.0130452	0.041432
S02_1696612	0.0130498	0.295656
S06_55465525	0.0130946	0.0937249
S01_62218159	0.0130997	0.102574
S04_50181804	0.0131122	0.185438
S03_8814513	0.0131126	0.170153
S03_38965002	0.0131298	0.106999
S01_49044091	0.0131375	0.42679
S01_9970748	0.013153	0.400644
S02_10527213	0.0131576	0.084473
S02_10527249	0.0131576	0.084473
S05_1288067	0.0131643	0.0422365
S03_6644840	0.0131662	0.0607401
S02_4858502	0.0131742	0.0160901
S02_72023194	0.0131757	0.0181014
S02_25332068	0.0131778	0.0647627
S06_55438472	0.0131834	0.158085
S06_55439394	0.0131834	0.158085
S06_55438447	0.0131834	0.158085
S01_68811730	0.0131848	0.25543
S03_18784747	0.0131951	0.0201126
S02_27161059	0.0131996	0.0289622
S04_64107475	0.0132091	0.0156879
S06_58135245	0.0132149	0.413918
S06_58135244	0.0132149	0.413918
S06_58135246	0.0132149	0.413918
S01_46453206	0.0132163	0.45535
S08_56433626	0.013217	0.0888978
S06_29827581	0.0132645	0.0313757
S05_34610904	0.0132842	0.0257442
S05_34610910	0.0132842	0.0257442
S01_18050219	0.0133087	0.0140788
S01_18050254	0.0133087	0.0140788
S01_18050235	0.0133087	0.0140788
S03_40231998	0.0133353	0.0225261
S01_68222208	0.0133388	0.100563
S02_7538595	0.0133609	0.0667739
S06_55434878	0.0133785	0.471842
S06_54187010	0.0133796	0.0937249
S01_69861224	0.0134204	0.431617
S03_63362544	0.0134404	0.216412
S01_63815138	0.0134555	0.111424
S06_55990781	0.0134568	0.479485
S06_57712994	0.0134683	0.177796
S06_53487491	0.013479	0.424779
S02_14387795	0.013483	0.125101
S08_43137161	0.0134862	0.0253419
S06_47280025	0.0134963	0.111022
S06_47813590	0.0134976	0.136766
S03_44207256	0.0135153	0.0474658
S03_44207215	0.0135153	0.0474658
S06_54423551	0.0135338	0.0872888
S01_11410135	0.0135367	0.297667
S01_6803722	0.0135372	0.214803
S01_7172351	0.0135607	0.485117
S07_53155493	0.0135664	0.144409
S01_69925438	0.0135832	0.320998
S04_56365688	0.0135881	0.444489
S06_60089845	0.0136015	0.1428
S01_71377201	0.0136052	0.183427
S03_34712454	0.0136183	0.0478681
S08_59356326	0.0136277	0.337088
S03_49590675	0.0136323	0.043041
S06_54444526	0.013641	0.498391
S01_7282296	0.0136447	0.113435
S08_51699607	0.013654	0.0156879
S06_47929700	0.0136617	0.15527
S07_23424896	0.0136634	0.125905
S07_23424902	0.0136634	0.125905
S06_54711994	0.0136654	0.13033
S06_58688455	0.0136673	0.33387
S02_23771429	0.0136736	0.0595334
S08_58119488	0.0136788	0.0913113
S06_44890268	0.0136791	0.0213194
S07_44602561	0.0137068	0.076428
S06_12573653	0.0137133	0.0864843
S05_60237408	0.0137197	0.222043
S01_69434048	0.0137308	0.0997586
S01_8089506	0.0137329	0.0136766
S05_26020743	0.0137358	0.117458
S03_14178315	0.0137377	0.0438455
S01_38754420	0.0137524	0.0209171
S01_38754419	0.0137524	0.0209171
S06_29310268	0.0137532	0.0193081
S01_69274462	0.0137553	0.132743
S02_3944517	0.0137607	0.427595
S09_9200004	0.0137875	0.0840708
S09_9200016	0.0137875	0.0840708
S03_18054481	0.0137895	0.0185036
S01_60989356	0.0137951	0.0547064
S01_50132154	0.0138244	0.421963
S01_48550092	0.0138334	0.0683829
S01_34324421	0.0138355	0.133146
S01_34324464	0.0138355	0.133146
S06_58276596	0.0138636	0.043041
S04_43970838	0.0138782	0.0458568
S01_6363304	0.0138881	0.40708
S04_67576513	0.0138916	0.0128721
S03_57701326	0.0139306	0.0221239
S03_74012399	0.0139383	0.0422365
S09_45010676	0.0139727	0.0724055
S05_30859789	0.0140154	0.0193081
S01_11410176	0.0140215	0.298471
S01_8090882	0.0140687	0.358005
S01_8090848	0.0140687	0.358005
S01_8090862	0.0140687	0.358005
S02_28753931	0.014083	0.259453
S03_45972146	0.0140901	0.0164924
S01_61806592	0.0141334	0.0172969
S01_61806584	0.0141334	0.0172969
S03_53550752	0.0141451	0.461786
S05_2043392	0.0141483	0.033387
S05_2043401	0.0141483	0.033387
S04_6109427	0.0141629	0.110217
S06_60519718	0.0141653	0.0510861
S02_53205295	0.0142014	0.190265
S05_55236023	0.0142084	0.0189059
S07_26677321	0.0142131	0.0800483
S01_63815135	0.0142143	0.111022
S02_3014599	0.0142252	0.0559131
S03_66065208	0.0142442	0.158488
S01_6731963	0.0142472	0.46782
S03_8876317	0.014249	0.0104586
S04_26205591	0.0142515	0.0426388
S05_45456356	0.0142522	0.0261464
S01_79472894	0.0142587	0.0197104
S06_47802057	0.0143497	0.108608
S02_65822336	0.014364	0.125905
S06_60568662	0.0143831	0.0502816
S01_34704376	0.0143933	0.473049
S02_10454222	0.0143993	0.0132743
S03_845529	0.0144658	0.0269509
S05_7907796	0.0144693	0.0176991
S05_46949510	0.0144735	0.0442478
S09_57919973	0.014495	0.0197104
S09_40686394	0.0144961	0.107804
S02_52398429	0.014522	0.125905
S03_4683649	0.014528	0.0185036
S05_9987186	0.0145347	0.0181014
S05_9987191	0.0145347	0.0181014
S05_9987195	0.0145347	0.0181014
S02_61534530	0.0145404	0.243765
S10_2421981	0.0145413	0.417136
S06_52730657	0.0145445	0.185438
S06_52730667	0.0145445	0.185438
S07_27157774	0.0145474	0.0185036
S07_41080930	0.0145626	0.0543041
S07_41080946	0.0145626	0.0543041
S02_65822387	0.0145713	0.141593
S08_12161949	0.0145772	0.0120676
S01_58037882	0.0145826	0.298874
S01_58037875	0.0145826	0.298874
S06_53972211	0.0145835	0.316171
S06_53972217	0.0145835	0.316171
S06_53972206	0.0145835	0.316171
S02_1550791	0.0145906	0.245374
S06_46615626	0.0145956	0.110619
S05_34764366	0.0146024	0.0647627
S03_51098924	0.0146036	0.445294
S03_54343043	0.0146086	0.395414
S06_50796940	0.0146096	0.0466613
S02_64477621	0.0146127	0.0185036
S02_64477637	0.0146127	0.0185036
S06_30974639	0.0146198	0.0530973
S05_23867103	0.0146267	0.0193081
S05_23867106	0.0146267	0.0193081
S03_11857412	0.0146311	0.0422365
S01_5891909	0.0146406	0.470636
S03_12567192	0.0146413	0.0197104
S03_14937829	0.0146413	0.0197104
S03_14937844	0.0146413	0.0197104
S03_15443943	0.0146413	0.0197104
S05_47452503	0.0146545	0.154465
S01_25332515	0.0146558	0.0213194
S01_25332517	0.0146558	0.0213194
S01_61454070	0.0146596	0.0563154
S04_64210072	0.0146638	0.0888978
S03_23317861	0.0146784	0.043041
S01_68750910	0.0146788	0.47144
S03_30882950	0.0146979	0.0478681
S01_10479797	0.0147185	0.487128
S03_67980081	0.0147188	0.0623492
S04_9260431	0.0147258	0.23572
S03_61585198	0.0147362	0.303298
S03_18470728	0.0147408	0.0185036
S03_18470729	0.0147408	0.0185036
S02_43782745	0.014745	0.0579244
S01_49597099	0.0147794	0.423572
S08_55107021	0.0147794	0.0659694
S01_46318052	0.0147822	0.458166
S02_53231739	0.0148109	0.172969
S03_60919349	0.0148254	0.257844
S03_5113599	0.0148492	0.0201126
S03_27391680	0.0148505	0.0486726
S06_58332048	0.0148563	0.481496
S01_4861088	0.0148814	0.417136
S02_8939617	0.0149142	0.0132743
S06_59036641	0.0149244	0.118665
S02_71246129	0.0149253	0.0193081
S02_10821575	0.0149443	0.201126
S09_705265	0.0149548	0.0724055
S02_63549581	0.0149596	0.331858
S03_52578136	0.0149619	0.0201126
S06_11619927	0.0149813	0.0249397
S06_11619929	0.0149813	0.0249397
S01_61959776	0.0149974	0.125101
S05_65230081	0.0149984	0.103781
S03_52669293	0.0149994	0.0201126
S03_22854939	0.015015	0.0189059
S03_60411422	0.0150571	0.2679
S05_34027020	0.0150582	0.0213194
S03_4581122	0.0150626	0.147224
S03_20002295	0.0150738	0.0502816
S03_34488350	0.0150796	0.0152856
S07_48656488	0.0150872	0.082864
S08_61190000	0.0150995	0.0615447
S01_7181053	0.0151004	0.444891
S01_34939230	0.0151089	0.104988
S06_58317860	0.0151095	0.290829
S01_27958833	0.0151135	0.0458568
S06_60999473	0.0151163	0.100965
S09_10980645	0.0151293	0.0285599
S09_10590796	0.015186	0.101368
S06_19413467	0.0152073	0.193886
S06_19413468	0.0152073	0.193886
S06_19413474	0.0152073	0.193886
S02_18624763	0.0152136	0.175382
S08_55933241	0.0152186	0.104183
S05_12604813	0.0152257	0.0599356
S05_26526131	0.0152294	0.0595334
S01_60877505	0.0152453	0.0567176
S10_56687445	0.015251	0.0168946
S10_36921366	0.0152711	0.0985519
S04_7179086	0.0152727	0.254224
S08_62074836	0.015276	0.11424
S02_7609288	0.0152782	0.0128721
S02_10579875	0.0152946	0.228077
S03_7954292	0.0153076	0.0168946
S07_65422211	0.0153124	0.118262
S06_58317835	0.0153132	0.306114
S06_10364116	0.0153268	0.0583266
S06_10364142	0.0153268	0.0583266
S06_10364115	0.0153268	0.0583266
S01_49299014	0.0153281	0.410298
S02_62047615	0.0153295	0.346742
S03_50689696	0.0153463	0.222043
S03_50689701	0.0153463	0.222043
S03_53023424	0.0153487	0.307723
S07_46876130	0.0153546	0.113033
S06_52487482	0.0153568	0.360016
S02_19056930	0.0153695	0.211987
S03_51441352	0.015373	0.151649
S01_5666314	0.0153811	0.21078
S06_57284824	0.0153975	0.189059
S02_319503	0.0154028	0.0776348
S01_50669240	0.0154045	0.369268
S08_51659292	0.0154378	0.226468
S02_40397956	0.0154517	0.258246
S04_691564	0.0154862	0.462993
S04_691566	0.0154862	0.462993
S04_691556	0.0154862	0.462993
S03_7998414	0.0154883	0.0181014
S05_26020753	0.0154922	0.124698
S02_11408875	0.0154993	0.175784
S02_56791456	0.0155014	0.353982
S06_46992645	0.0155133	0.0144811
S03_12117881	0.0155275	0.0880933
S02_35008923	0.0155425	0.0555109
S01_79048391	0.0155542	0.0213194
S02_25332067	0.0155571	0.0599356
S01_46350205	0.0155593	0.0164924
S08_2959070	0.0155745	0.0209171
S06_58594468	0.0155766	0.337088
S01_9961643	0.0155835	0.427192
S06_54906865	0.0155916	0.0933226
S05_70730639	0.0156212	0.382542
S08_59348450	0.0156234	0.213998
S03_43841153	0.0156313	0.0498793
S01_10035688	0.0156393	0.491553
S02_7504983	0.0156591	0.0301689
S02_7504975	0.0156591	0.0301689
S01_65966223	0.0156711	0.225261
S06_966187	0.0156729	0.0563154
S02_7071218	0.0156765	0.0140788
S02_7071220	0.0156765	0.0140788
S02_7071219	0.0156765	0.0140788
S06_60126964	0.0157091	0.13757
S05_63141972	0.0157108	0.034996
S03_22077243	0.015712	0.215205
S06_30199770	0.0157182	0.0591311
S03_25016995	0.0157267	0.0185036
S03_25017015	0.0157267	0.0185036
S03_25017039	0.0157267	0.0185036
S03_24888530	0.0157267	0.0185036
S03_29392097	0.0157337	0.106999
S03_60922744	0.0157366	0.106195
S02_56343840	0.015739	0.332663
S01_63642641	0.0157453	0.494771
S03_60530103	0.0157471	0.0209171
S01_4632781	0.0157643	0.208769
S07_2027851	0.0157844	0.0450523
S01_4660910	0.0157912	0.195495
S03_8834727	0.0158206	0.0486726
S07_3220813	0.015859	0.2679
S02_62806604	0.0158668	0.0156879
S05_4973300	0.0158693	0.0426388
S10_45721384	0.0158945	0.0185036
S05_68171296	0.015899	0.0148833
S06_47929660	0.0159128	0.15366
S01_63458580	0.0159431	0.44288
S02_7094772	0.0159434	0.0792438
S01_68213744	0.015957	0.0993564
S01_6633196	0.0159696	0.263073
S05_7191617	0.015974	0.0285599
S05_7191618	0.015974	0.0285599
S03_68905162	0.0159742	0.0301689
S03_10736240	0.0159756	0.277957
S03_19595565	0.0159819	0.0482703
S01_67195565	0.0159969	0.320998
S02_63692993	0.0160016	0.0172969
S02_65257935	0.0160204	0.0209171
S02_1404241	0.0160342	0.183025
S02_1404242	0.0160342	0.183025
S02_1404249	0.0160342	0.183025
S02_13243447	0.0160345	0.0189059
S03_52669314	0.0160426	0.390587
S09_3884775	0.0160451	0.081255
S09_3884830	0.0160451	0.081255
S01_65031516	0.0160484	0.458166
S03_34020498	0.0160535	0.170555
S03_34020465	0.0160535	0.170555
S03_34020481	0.0160535	0.170555
S03_8061306	0.016055	0.0176991
S05_65556650	0.0160559	0.0313757
S06_51660216	0.0160588	0.0736122
S02_56753885	0.0160798	0.403459
S01_40373679	0.0161051	0.0921158
S01_79458636	0.0161087	0.0205149
S05_45502245	0.0161099	0.0185036
S05_45502217	0.0161099	0.0185036
S05_45502262	0.0161099	0.0185036
S01_65526929	0.0161191	0.185438
S06_57648127	0.0161329	0.221641
S10_3214787	0.0161391	0.0965406
S02_55037354	0.0161418	0.138777
S02_55037355	0.0161418	0.138777
S08_1346103	0.0161544	0.170957
S04_953868	0.0161602	0.388174
S08_59521318	0.016181	0.0241352
S01_68821221	0.0162036	0.47144
S05_1609139	0.0162162	0.0148833
S06_53906233	0.0162223	0.440064
S03_20471483	0.0162288	0.0498793
S06_58394355	0.0162328	0.119469
S07_20605076	0.0162569	0.0156879
S05_65963487	0.0162617	0.0587289
S05_65963444	0.0162617	0.0587289
S01_10578095	0.0162628	0.403057
S03_4757134	0.0162738	0.0189059
S01_53790963	0.0162793	0.197908
S01_53791016	0.0162793	0.197908
S01_67106362	0.0162894	0.121883
S02_6265306	0.0162901	0.038214
S01_48158044	0.016301	0.0599356
S01_48158079	0.016301	0.0599356
S08_3193976	0.016308	0.0691874
S08_56412747	0.016311	0.0607401
S03_20476497	0.0163149	0.0510861
S03_20476510	0.0163149	0.0510861
S01_70879075	0.0163187	0.371681
S01_72934384	0.0163441	0.470636
S06_49843816	0.0163626	0.0559131
S01_65213826	0.0163634	0.281979
S07_25174530	0.0163672	0.0744167
S05_68171308	0.0163816	0.0152856
S03_74012390	0.0163998	0.0213194
S02_63693156	0.0164109	0.0160901
S02_47813820	0.0164234	0.0309735
S02_47813792	0.0164234	0.0309735
S02_47813793	0.0164234	0.0309735
S08_2156618	0.0164286	0.043041
S08_25847073	0.0164348	0.0462591
S07_13209431	0.0164507	0.0792438
S07_13209479	0.0164507	0.0792438
S03_46856932	0.0164546	0.0185036
S01_75180427	0.016481	0.0181014
S03_36780776	0.0164814	0.0498793
S04_59499720	0.0165194	0.15366
S02_60692280	0.0165319	0.282381
S02_60692293	0.0165319	0.282381
S03_2697858	0.016532	0.0514883
S05_40265748	0.0165463	0.355591
S04_60189653	0.0165489	0.0486726
S04_60189677	0.0165489	0.0486726
S03_44075710	0.0165541	0.0494771
S07_56801635	0.0165672	0.486323
S05_65223690	0.016584	0.0526951
S05_12595941	0.0165919	0.0172969
S03_53114359	0.0165988	0.361223
S02_41177080	0.0166005	0.233709
S05_11144781	0.0166052	0.0539019
S06_56518696	0.0166207	0.154867
S08_57780690	0.0166254	0.0144811
S08_57780676	0.0166254	0.0144811
S08_57780694	0.0166254	0.0144811
S09_4144689	0.0166464	0.0378117
S09_4144688	0.0166464	0.0378117
S01_6706775	0.0166592	0.469429
S07_7398439	0.0167032	0.0197104
S06_48662900	0.0167068	0.172566
S06_48662867	0.0167068	0.172566
S06_48662899	0.0167068	0.172566
S03_13563121	0.016722	0.0193081
S03_61715428	0.016724	0.0607401
S03_11361880	0.016736	0.0193081
S01_6388412	0.0167608	0.382944
S02_6826477	0.0167611	0.0140788
S03_41058955	0.0167672	0.0603379
S03_41058927	0.0167672	0.0603379
S01_7999493	0.0167701	0.469027
S01_7999488	0.0167701	0.469027
S01_7999507	0.0167701	0.469027
S04_55525424	0.0167818	0.0909091
S04_7510090	0.0167834	0.0112631
S08_58255817	0.0168039	0.119067
S08_58255838	0.0168039	0.119067
S09_46099155	0.0168187	0.0136766
S08_34107255	0.0168491	0.0257442
S09_5610960	0.0168596	0.242961
S01_55685946	0.0168633	0.45897
S08_59367280	0.0168951	0.270716
S03_38235028	0.0169094	0.0156879
S06_54995413	0.016913	0.0933226
S02_14463290	0.0169139	0.290024
S10_2902793	0.0169191	0.0325825
S01_75159459	0.0169206	0.0148833
S05_29019945	0.016936	0.0209171
S07_1535565	0.016948	0.483105
S03_29097757	0.0169537	0.0490748
S03_16400831	0.0169608	0.0172969
S03_16424967	0.0169608	0.0172969
S09_15540517	0.0169665	0.0832663
S05_61867716	0.0169709	0.0530973
S03_19630250	0.0169738	0.0474658
S06_1608462	0.0169784	0.0571199
S05_65978603	0.0169786	0.10539
S01_65249065	0.0169802	0.197104
S05_58422909	0.0169874	0.0181014
S08_53568400	0.016989	0.154867
S01_6635856	0.0169944	0.265487
S05_23553823	0.0170063	0.0164924
S05_57088449	0.0170177	0.228479
S05_35790342	0.0170233	0.0559131
S06_47940846	0.0170494	0.204344
S03_44313972	0.0170579	0.0498793
S10_8519893	0.0170646	0.147224
S01_10465660	0.0170831	0.421158
S02_12159295	0.0170839	0.229284
S01_49444610	0.0170966	0.0478681
S01_49444606	0.0170966	0.0478681
S01_73062482	0.0171176	0.0148833
S04_54201630	0.0171189	0.0426388
S02_20069594	0.0171339	0.174578
S01_34932163	0.0171429	0.136364
S07_3636502	0.0171478	0.0631537
S02_10454218	0.0171498	0.0969429
S08_1418606	0.0171654	0.0792438
S05_3138676	0.0171693	0.224055
S03_9621603	0.0171832	0.0185036
S03_54238785	0.0171892	0.239743
S08_60005444	0.0171907	0.0567176
S03_10952694	0.0172335	0.0181014
S03_27567878	0.0172343	0.0482703
S01_4638717	0.0172366	0.209574
S02_2162758	0.017242	0.102574
S05_2252327	0.0172431	0.126307
S10_20741234	0.0172596	0.0784393
S09_11114339	0.0172631	0.116653
S03_28921580	0.0172784	0.0543041
S01_72968880	0.0172837	0.224457
S01_72968895	0.0172837	0.224457
S06_45141303	0.0173323	0.252212
S01_67900026	0.0173377	0.102574
S07_6495460	0.017346	0.07321
S01_10465661	0.0173514	0.420756
S01_6845861	0.0173562	0.228077
S05_28812668	0.0173588	0.0209171
S03_19939835	0.0173672	0.0502816
S03_56373252	0.0173679	0.0249397
S07_56660930	0.017378	0.462591
S07_56911368	0.0173818	0.30893
S06_59513214	0.0173985	0.449316
S05_11047530	0.0174013	0.0518906
S01_58036037	0.0174337	0.298471
S06_60839799	0.0174642	0.0522928
S06_60839813	0.0174642	0.0522928
S02_1032276	0.0174655	0.0997586
S10_1767783	0.0174666	0.0160901
S06_41647124	0.017479	0.269107
S01_80722614	0.0174897	0.0913113
S01_9961534	0.0175266	0.42679
S09_4087609	0.0175326	0.140788
S06_38963294	0.017533	0.0209171
S06_27490964	0.0175336	0.0144811
S02_502823	0.0175353	0.348753
S02_41085076	0.0175492	0.246179
S10_45721402	0.0175506	0.0176991
S07_58121129	0.0175752	0.0140788
S03_61553583	0.017626	0.444489
S02_42458007	0.0176366	0.252615
S08_56407463	0.0176659	0.333467
S06_55684265	0.0176927	0.224457
S06_55684264	0.0176927	0.224457
S06_58478125	0.017717	0.432824
S09_31847898	0.0177315	0.0394208
S06_56935846	0.0177407	0.119067
S03_59455495	0.0177421	0.0217216
S03_24921068	0.0177508	0.0189059
S06_48608902	0.0177672	0.0418343
S01_18050317	0.0177887	0.0144811
S10_2596437	0.0177923	0.0422365
S10_4765762	0.0178164	0.12148
S06_50400701	0.0178187	0.0836685
S02_26157154	0.0178199	0.0402253
S07_64973766	0.0178263	0.0168946
S05_6502426	0.0178311	0.0156879
S06_51709217	0.0178315	0.146822
S02_503064	0.0178478	0.28399
S03_61809001	0.0178746	0.294851
S02_54076564	0.0178795	0.0132743
S03_15355407	0.0179035	0.0197104
S03_53549667	0.0179042	0.493966
S01_12175076	0.017924	0.04465
S01_73799970	0.0179248	0.281175
S01_73799971	0.0179248	0.281175
S02_1942218	0.0179411	0.42679
S09_40750557	0.0179756	0.108608
S08_56552338	0.0179835	0.0148833
S04_56625929	0.0179897	0.199517
S03_19995979	0.0179927	0.0181014
S03_21251274	0.0179927	0.0181014
S08_51715052	0.018008	0.161706
S05_31101815	0.0180256	0.0378117
S05_31307505	0.0180257	0.0205149
S01_10381228	0.0180285	0.421963
S03_21994031	0.0180341	0.0181014
S02_1846811	0.0180549	0.172969
S05_53580063	0.0180654	0.131537
S01_4151366	0.0181339	0.442076
S03_51536454	0.0181366	0.0993564
S06_56849925	0.0181443	0.0691874
S03_61294968	0.0181597	0.5
S02_16410366	0.0181866	0.0498793
S01_69487707	0.0181942	0.0985519
S02_60258024	0.0181989	0.161706
S06_56634526	0.0182147	0.00884956
S06_59513265	0.0182387	0.222043
S09_33005290	0.0182509	0.039823
S01_10570883	0.0182569	0.418745
S06_30199769	0.0182694	0.0587289
S06_47654637	0.0182781	0.071601
S06_56303436	0.0182847	0.233709
S06_56303438	0.0182847	0.233709
S05_20641265	0.0182867	0.0225261
S02_14451934	0.0182873	0.384151
S07_24851600	0.0183137	0.0482703
S06_57943992	0.0183142	0.231295
S02_58175056	0.0183402	0.0466613
S08_58669171	0.0183564	0.0534996
S06_18179693	0.0183642	0.036605
S01_31764147	0.0183749	0.0116653
S06_59105340	0.0183758	0.031778
S01_7598252	0.0183779	0.193081
S07_11695724	0.0183832	0.0683829
S07_58976730	0.0184012	0.0225261
S02_71864919	0.0184218	0.0185036
S05_27390850	0.0184288	0.0209171
S10_12849495	0.0184328	0.0193081
S01_31764490	0.0184467	0.237329
S01_64553969	0.0184483	0.17136
S02_16330834	0.0184706	0.0977474
S02_16330826	0.0184706	0.0977474
S06_52506635	0.0184765	0.16613
S01_46558571	0.0185003	0.471842
S05_65925943	0.0185218	0.0518906
S05_65925978	0.0185218	0.0518906
S01_34932175	0.0185366	0.137168
S05_70730591	0.0185533	0.364843
S06_58674030	0.0185906	0.339099
S07_62479666	0.0185962	0.0253419
S04_8592748	0.0185987	0.116653
S03_73454677	0.0186053	0.439662
S03_73454686	0.0186053	0.439662
S09_50830029	0.018626	0.033387
S04_421367	0.0186345	0.351971
S06_53713758	0.0186531	0.145615
S07_20592136	0.0186579	0.0663717
S02_2080949	0.0186722	0.201931
S03_20969282	0.0186902	0.0185036
S04_2635527	0.0187174	0.43926
S03_63161636	0.0187218	0.0643604
S05_59225708	0.0187376	0.0534996
S05_59325579	0.0187376	0.0534996
[truncated: 63,536 more rows]

## Sheet: GAPIT_Blink_ADF_cov_GWAS_Result
SNP	P.value	maf
S06_50556927	3.16099e-21	0.138777
S06_49648346	2.33939e-10	0.323813
S06_51013259	8.28499e-10	0.382542
S06_43348020	1.02729e-09	0.0386163
S07_599215	1.96135e-09	0.370475
S06_3050560	9.5643e-09	0.177796
S06_52845092	1.67026e-07	0.158488
S03_5088485	5.23445e-07	0.039823
S05_61867716	1.10399e-06	0.0530973
S06_52730667	1.11433e-06	0.185438
S03_56022701	1.10505e-05	0.246983
S03_69866767	1.48686e-05	0.127112
S09_47818098	1.57713e-05	0.104586
S08_61385286	2.59918e-05	0.0108608
S10_3536844	2.62997e-05	0.0683829
S09_17699622	2.93376e-05	0.00925181
S02_20235078	3.21747e-05	0.131537
S06_50895868	4.2594e-05	0.131537
S04_5972573	4.58639e-05	0.218423
S04_6668511	4.73231e-05	0.335881
S04_6668514	4.73231e-05	0.335881
S04_6668540	4.73231e-05	0.335881
S06_42756998	5.11904e-05	0.0611424
S06_47011121	5.63987e-05	0.0285599
S04_6659242	5.97341e-05	0.358407
S04_5973349	6.38332e-05	0.229686
S04_5973316	7.51976e-05	0.226468
S09_43805405	8.584e-05	0.111022
S02_18578778	8.63647e-05	0.129123
S02_18578787	8.63647e-05	0.129123
S10_60603202	0.000102848	0.382542
S09_13505021	0.000116361	0.0281577
S04_12802581	0.000126901	0.0370072
S09_58885879	0.00013131	0.0478681
S06_21448779	0.000147305	0.0522928
S04_421485	0.000171931	0.356798
S09_19427684	0.000174747	0.0132743
S09_19427685	0.000174747	0.0132743
S04_15805855	0.000177962	0.0309735
S04_15805857	0.000177962	0.0309735
S04_15805899	0.000177962	0.0309735
S03_8002320	0.00018528	0.141995
S05_9476438	0.000207855	0.209976
S04_421367	0.000224107	0.351971
S03_2540858	0.000232763	0.123089
S05_59368955	0.000234318	0.143202
S04_51787598	0.000240323	0.0325825
S04_2177723	0.000251093	0.21963
S09_15524786	0.000252091	0.0691874
S05_486063	0.000284805	0.189863
S03_73744469	0.000314719	0.107401
S03_73744486	0.000314719	0.107401
S10_35343053	0.000315733	0.0233307
S04_34895179	0.000323516	0.109815
S05_401235	0.000340632	0.0603379
S06_51276430	0.000345402	0.234513
S03_52297488	0.000390078	0.0897023
S05_1961240	0.000399988	0.0450523
S05_1961258	0.000399988	0.0450523
S02_10023375	0.000426499	0.04465
S08_21527194	0.000431815	0.0579244
S07_1657856	0.000445359	0.491955
S07_1657858	0.000445359	0.491955
S05_1991724	0.000454015	0.0458568
S05_9540786	0.000457744	0.247385
S09_8034026	0.000513368	0.192277
S05_1375867	0.000521559	0.0442478
S04_2210178	0.000524016	0.218021
S08_36982394	0.000575751	0.0309735
S02_60738083	0.000600705	0.126307
S02_19104498	0.000603382	0.0358005
S02_8116009	0.000627029	0.0378117
S01_78640527	0.00063417	0.231698
S05_9536298	0.000644484	0.352776
S05_9536287	0.000644484	0.352776
S02_10023334	0.000645556	0.0490748
S08_57780690	0.000655545	0.0144811
S08_57780676	0.000655545	0.0144811
S08_57780694	0.000655545	0.0144811
S07_2337658	0.000655807	0.335881
S05_2918776	0.000655872	0.0438455
S03_73724261	0.000662207	0.0888978
S02_16295282	0.000664049	0.0201126
S08_56584320	0.000677526	0.0418343
S05_50723555	0.000679511	0.0929204
S08_21527196	0.00068773	0.0555109
S05_1976586	0.000694783	0.04465
S05_1976594	0.000694783	0.04465
S01_60462325	0.000704026	0.323411
S03_73724156	0.000715781	0.0880933
S04_2233401	0.000730956	0.220434
S04_2233468	0.000730956	0.220434
S04_2233506	0.000730956	0.220434
S04_2233438	0.000730956	0.220434
S04_2233503	0.000730956	0.220434
S02_19732996	0.000735855	0.0679807
S06_50914827	0.000741285	0.10177
S05_1633778	0.000741495	0.111424
S07_2183593	0.000757038	0.475865
S10_57830581	0.000765385	0.263475
S05_1991018	0.00077899	0.0438455
S06_54849865	0.000849796	0.0297667
S07_526447	0.000880359	0.0261464
S10_1055243	0.000882982	0.0241352
S10_7495778	0.000890611	0.0607401
S05_1679302	0.000902721	0.0993564
S04_343361	0.000908382	0.372888
S09_23663470	0.000909505	0.152051
S04_6938941	0.000945835	0.331858
S03_14178385	0.00096437	0.0406275
S06_50558124	0.000966985	0.128319
S03_2137732	0.000972555	0.0884956
S02_11568588	0.000995865	0.0197104
S05_1408892	0.00100619	0.0981496
S05_1408894	0.00100619	0.0981496
S05_8668704	0.0010071	0.190265
S07_526446	0.00101329	0.0265487
S05_10442961	0.00101392	0.174175
S04_2068806	0.00102481	0.306516
S02_17992691	0.00102869	0.0217216
S02_19844777	0.00103345	0.078037
S03_54221031	0.00103592	0.106195
S03_54221029	0.00103592	0.106195
S08_14853201	0.00104333	0.0567176
S06_47644451	0.00105057	0.0949316
S06_47644464	0.00105057	0.0949316
S05_9519322	0.00105385	0.238536
S05_9519323	0.00105385	0.238536
S03_25588116	0.00105726	0.0438455
S05_2958069	0.00107429	0.0426388
S03_73943250	0.00109022	0.169348
S10_6623922	0.00109666	0.0925181
S04_7302468	0.00112127	0.0993564
S04_7302469	0.00112127	0.0993564
S04_7302485	0.00112127	0.0993564
S04_54618996	0.00112322	0.0221239
S09_48529540	0.00112544	0.290024
S02_49929258	0.00114091	0.0555109
S09_19427676	0.00117656	0.226066
S02_20098882	0.00119484	0.0353982
S05_13994049	0.00119724	0.139179
S05_13994055	0.00119724	0.139179
S05_13994063	0.00119724	0.139179
S06_47897606	0.00119844	0.193081
S07_1535565	0.00121826	0.483105
S07_3996286	0.00121924	0.378117
S07_7461407	0.00123407	0.0265487
S06_43191471	0.0012828	0.255833
S05_825028	0.00129124	0.128721
S06_47570258	0.00130311	0.0691874
S01_78640561	0.00130763	0.301689
S09_8022005	0.00132393	0.438858
S02_20092187	0.00132577	0.0575221
S05_1375902	0.00132931	0.0245374
S10_48432471	0.00138115	0.0201126
S10_48432524	0.00138115	0.0201126
S06_974999	0.00140372	0.176991
S03_51934710	0.00144557	0.107401
S09_42229802	0.00145028	0.038214
S02_19728007	0.00145174	0.0728077
S09_20088804	0.00146457	0.337892
S09_24933414	0.00146508	0.247385
S05_1044570	0.00146919	0.334272
S08_55809878	0.00148965	0.0953339
S04_953868	0.00149298	0.388174
S02_19104539	0.00149788	0.041432
S01_6662508	0.00152397	0.16251
S07_57211638	0.00155659	0.0534996
S05_7968700	0.00156587	0.358005
S03_23247638	0.00157718	0.0116653
S07_1535594	0.0015776	0.48391
S04_15438282	0.00159622	0.038214
S07_2513149	0.00159776	0.460579
S02_31821299	0.0016098	0.0185036
S01_78917183	0.00161866	0.0997586
S02_19851021	0.00162019	0.0720032
S03_3294267	0.00162225	0.0547064
S04_2083861	0.0016531	0.454545
S06_4565728	0.00166129	0.0502816
S04_7510090	0.0017401	0.0112631
S04_5430405	0.00174924	0.0740145
S02_19943105	0.00175542	0.121883
S10_49365538	0.00175636	0.19992
S05_1699314	0.00178562	0.0442478
S06_35117973	0.00181289	0.0776348
S06_35117994	0.00181289	0.0776348
S09_43085709	0.0018195	0.0450523
S06_43189859	0.00184259	0.256235
S07_57213162	0.00184597	0.102172
S07_57213174	0.00184597	0.102172
S04_2635527	0.00184746	0.43926
S07_59916552	0.00187555	0.0265487
S04_1756792	0.00190864	0.356396
S07_1770204	0.00191458	0.45897
S03_8834727	0.0019194	0.0486726
S09_8286763	0.00192956	0.432422
S08_42986191	0.00195369	0.0880933
S10_6573984	0.0019766	0.0921158
S03_14755617	0.00198521	0.041432
S09_31524398	0.00198818	0.449718
S02_20583497	0.00199403	0.0776348
S04_12828219	0.00200675	0.0893001
S06_47654637	0.00201454	0.071601
S03_3522753	0.00204886	0.0534996
S10_15860852	0.00205493	0.0470636
S09_8127189	0.00206209	0.432824
S03_62387351	0.00206363	0.150845
S01_65526929	0.00206747	0.185438
S02_15972530	0.00207059	0.0213194
S04_6639671	0.00208241	0.0482703
S04_6639673	0.00208241	0.0482703
S04_6639674	0.00208241	0.0482703
S04_6639675	0.00208241	0.0482703
S05_20950388	0.00209647	0.0901046
S05_20950392	0.00209647	0.0901046
S07_57078053	0.00210105	0.104988
S02_5489135	0.00211733	0.0547064
S02_5489144	0.00211733	0.0547064
S02_5489163	0.00211733	0.0547064
S03_8416519	0.00212206	0.0450523
S05_5927119	0.00212693	0.22687
S02_19943071	0.00214511	0.121078
S05_38230725	0.00217207	0.0860821
S03_51935525	0.0021724	0.245374
S02_26838289	0.00218928	0.0140788
S09_31524491	0.00218936	0.448512
S05_891080	0.00219441	0.0164924
S02_18020108	0.0021949	0.0217216
S05_18324666	0.00221549	0.0213194
S07_2508254	0.00221699	0.489541
S07_2508298	0.00221699	0.489541
S05_5915980	0.00223565	0.22687
S07_2349269	0.00223881	0.368866
S09_33546654	0.0022468	0.446903
S02_77352234	0.00225491	0.0209171
S05_9326623	0.00229328	0.0422365
S02_15981411	0.00229618	0.102977
S02_15981412	0.00229618	0.102977
S04_1376565	0.00233215	0.362832
S09_2970652	0.00234486	0.0265487
S09_2970628	0.00234486	0.0265487
S06_48330049	0.00238268	0.07321
S06_48330055	0.00238268	0.07321
S06_48330056	0.00238268	0.07321
S02_16084229	0.00239068	0.0209171
S05_66921033	0.00239643	0.277152
S07_56660915	0.00240571	0.246581
S02_37248151	0.00240682	0.0237329
S02_37248126	0.00240682	0.0237329
S02_37248146	0.00240682	0.0237329
S09_49286849	0.00241311	0.0269509
S03_9296277	0.00245345	0.0394208
S08_50566544	0.00248158	0.0277554
S09_34826416	0.00249342	0.453339
S05_46949510	0.00249357	0.0442478
S05_11353055	0.00249985	0.0209171
S04_7436062	0.00251922	0.193484
S09_21726012	0.00253856	0.332663
S03_8311097	0.00255831	0.0450523
S05_11349135	0.00255831	0.0201126
S03_73338451	0.00256963	0.082864
S02_10025272	0.00258454	0.0269509
S10_7835458	0.00259237	0.0599356
S10_7835459	0.00259237	0.0599356
S07_8219366	0.0025963	0.07321
S09_33390037	0.00262354	0.395414
S04_691963	0.00263292	0.463797
S09_34473933	0.00266007	0.4465
S02_15209671	0.00270557	0.0193081
S03_39286520	0.00271754	0.0639582
S09_34473918	0.0027301	0.446903
S04_1733969	0.00274272	0.36243
S09_8286705	0.00279395	0.434835
S03_54865238	0.00281243	0.0442478
S02_5489184	0.00282789	0.0551086
S05_41286890	0.00283339	0.0156879
S02_17817358	0.00283637	0.0225261
S04_343351	0.00284513	0.427192
S01_52489905	0.00285392	0.0893001
S02_19789093	0.00286176	0.0720032
S07_2513100	0.00287144	0.463395
S06_51434154	0.00289619	0.0917136
S03_45675989	0.00290369	0.164521
S09_33546650	0.00290645	0.39461
S06_6694782	0.00290663	0.254626
S02_19631412	0.00290798	0.0703942
S03_48164757	0.00292378	0.104586
S09_12745987	0.00295886	0.10901
S05_5385906	0.00296271	0.0120676
S04_64422737	0.0029727	0.144811
S02_74269513	0.00298943	0.0253419
S07_64875103	0.00301867	0.0305712
S02_27298210	0.00302111	0.0245374
S03_12856380	0.00302252	0.0394208
S06_47700166	0.0030244	0.2321
S03_8323191	0.00303907	0.0462591
S08_6571399	0.00308714	0.0289622
S09_52900605	0.00310705	0.0442478
S07_5248758	0.00310891	0.0410298
S03_45676027	0.0031325	0.164924
S09_41588451	0.00313418	0.0185036
S09_45257220	0.00313639	0.448109
S07_64563662	0.00313911	0.0345937
S09_8210511	0.00316352	0.399035
S05_5267854	0.003188	0.0410298
S02_65995649	0.00319846	0.0213194
S03_25429663	0.00322349	0.345937
S03_25429668	0.00322349	0.345937
S07_46983352	0.00323093	0.0120676
S07_2264218	0.00323354	0.0140788
S03_56102348	0.003245	0.0100563
S02_15981408	0.00324947	0.110217
S02_15981414	0.00324947	0.110217
S05_7191617	0.00326311	0.0285599
S05_7191618	0.00326311	0.0285599
S03_15707144	0.00327285	0.125503
S02_9145311	0.00328743	0.0148833
S09_31809645	0.00330587	0.43041
S06_47239081	0.00330726	0.133146
S05_9512705	0.00330874	0.104988
S09_21041500	0.00332112	0.394208
S09_20088800	0.00332797	0.340306
S09_20088795	0.00332797	0.340306
S05_57547464	0.00333338	0.0128721
S05_57547429	0.00333338	0.0128721
S04_2039561	0.00334918	0.269509
S05_9180721	0.00335888	0.108206
S03_55891299	0.00336375	0.16613
S03_14178315	0.00338104	0.0438455
S01_73783186	0.00339131	0.0233307
S07_56660834	0.00339202	0.224859
S07_56660812	0.00339202	0.224859
S07_56660815	0.00339202	0.224859
S02_19414023	0.00340197	0.0724055
S04_6129509	0.00340886	0.136766
S04_6129532	0.00340886	0.136766
S05_62016668	0.00346813	0.0249397
S09_34495221	0.0034716	0.454545
S09_34495211	0.0034716	0.454545
S06_25968477	0.00349108	0.0502816
S01_72059738	0.00350988	0.189059
S05_67661547	0.00351685	0.178198
S03_350629	0.00351821	0.0120676
S04_1304837	0.00354858	0.312953
S04_1304848	0.00354858	0.312953
S07_1982486	0.00355625	0.415527
S02_57679390	0.0035678	0.185036
S05_40437985	0.00357823	0.0193081
S01_71428610	0.00359624	0.043041
S07_3010106	0.00360287	0.318986
S07_1628702	0.00366398	0.408286
S07_59915221	0.00369641	0.0438455
S03_3144585	0.00369706	0.0530973
S09_8512701	0.00371323	0.416331
S05_1730671	0.00371621	0.04465
S09_35066938	0.00372687	0.442076
S02_37186854	0.00373011	0.079646
S04_56201518	0.00375519	0.0136766
S05_1299622	0.00376217	0.15366
S09_44680106	0.00378448	0.386967
S03_5411689	0.00380405	0.0450523
S02_58863808	0.00381094	0.0197104
S07_20592156	0.00381206	0.0438455
S06_48213184	0.00381732	0.0756235
S05_45502356	0.00382688	0.0213194
S08_56684272	0.00382831	0.0289622
S06_47699673	0.00383248	0.245776
S06_47699706	0.00383248	0.245776
S09_49286592	0.00384598	0.0257442
S09_49286590	0.00384598	0.0257442
S06_2556855	0.00384617	0.0607401
S06_47644064	0.00385665	0.198713
S06_47644071	0.00385665	0.198713
S06_47644081	0.00385665	0.198713
S02_12120636	0.00386924	0.0510861
S02_12120658	0.00386924	0.0510861
S02_12120640	0.00386924	0.0510861
S06_12573692	0.00389885	0.0768302
S03_13818683	0.00390936	0.175784
S07_55253407	0.00393336	0.0176991
S01_18947439	0.00394531	0.411504
S09_35568183	0.00395366	0.447707
S07_841604	0.0039839	0.169751
S01_52986062	0.00398467	0.0422365
S03_15690549	0.00400022	0.124698
S04_13471182	0.00400147	0.069992
S03_3290315	0.00400637	0.0575221
S01_72537376	0.00400921	0.0120676
S04_2624157	0.00400934	0.19469
S09_46040498	0.00401844	0.495977
S07_64210537	0.0040276	0.284393
S09_9200004	0.00403019	0.0840708
S09_9200016	0.00403019	0.0840708
S05_10091205	0.00403708	0.112228
S04_691564	0.00403915	0.462993
S04_691566	0.00403915	0.462993
S04_691556	0.00403915	0.462993
S06_6694800	0.00404896	0.038214
S06_6694792	0.00404896	0.038214
S06_6694831	0.00404896	0.038214
S03_8526714	0.00405469	0.158488
S04_6044812	0.00406543	0.0981496
S09_24552146	0.00407374	0.4465
S04_1120549	0.0040806	0.263878
S09_34723402	0.00409418	0.132743
S04_7122027	0.00410084	0.0514883
S01_36830142	0.00411679	0.0941271
S09_7379397	0.00412219	0.17498
S09_7379400	0.00412219	0.17498
S04_2032167	0.00412362	0.269912
S09_25281229	0.0041291	0.449316
S09_8336275	0.00413625	0.421963
S09_45511253	0.00414688	0.449718
S07_2513131	0.00414717	0.459775
S06_50802500	0.00418712	0.0901046
S03_7856347	0.00420032	0.0494771
S02_18406913	0.0042017	0.0973451
S09_44391650	0.00420869	0.145213
S09_8022752	0.00422436	0.464602
S06_43190911	0.00424299	0.105792
S03_72663876	0.00424507	0.146822
S09_44842612	0.00425565	0.381738
S05_9197951	0.00426572	0.0836685
S10_58050223	0.00428852	0.395414
S10_58050207	0.00428852	0.395414
S07_53812645	0.00429301	0.0289622
S05_9197924	0.00430073	0.16613
S05_9197957	0.00430073	0.16613
S02_19790363	0.00430884	0.198311
S07_56890218	0.00431829	0.178198
S09_32262199	0.0043261	0.440869
S06_49474155	0.00432718	0.0438455
S09_32439451	0.00433841	0.443685
S09_44566091	0.00434889	0.390185
S09_44566100	0.00434889	0.390185
S09_8121229	0.00436385	0.433628
S10_6071343	0.00436446	0.409493
S03_15290528	0.00437005	0.135157
S09_4856777	0.00437369	0.0249397
S07_9923622	0.00438458	0.0547064
S07_9923626	0.00438458	0.0547064
S01_11126862	0.00438667	0.0128721
S09_15175684	0.00438888	0.0615447
S06_2114970	0.0043918	0.0418343
S10_47074848	0.00439407	0.0724055
S10_47074850	0.00439407	0.0724055
S02_62049235	0.00439502	0.0341915
S02_62049237	0.00439502	0.0341915
S02_62049259	0.00439502	0.0341915
S02_62049269	0.00439502	0.0341915
S07_462192	0.00440736	0.0703942
S06_48217975	0.0044258	0.198311
S01_64324883	0.00442775	0.034996
S05_68437849	0.00443458	0.0502816
S06_41603803	0.00445117	0.159292
S10_7838492	0.00445966	0.0740145
S09_7847625	0.00445978	0.442478
S07_2155276	0.00446053	0.379324
S09_54876391	0.00448504	0.0410298
S05_8220356	0.00450491	0.156879
S05_8220381	0.00450491	0.156879
S10_5247343	0.00451415	0.125503
S07_8187442	0.00455594	0.0253419
S10_57295970	0.00455877	0.190668
S05_51709316	0.00456689	0.259453
S04_1596481	0.00456858	0.372888
S09_21728105	0.00457655	0.397828
S09_37814654	0.00458194	0.4465
S01_52489939	0.00460542	0.0438455
S09_39067551	0.00460937	0.0362027
S09_39067538	0.00460937	0.0362027
S10_33497641	0.00462789	0.147224
S02_5530902	0.00463708	0.0551086
S02_5530940	0.00463708	0.0551086
S06_42422447	0.00465485	0.0233307
S06_42422432	0.00465485	0.0233307
S06_42422439	0.00465485	0.0233307
S04_6184554	0.00467361	0.249397
S06_47643430	0.00468145	0.197506
S05_41079231	0.00469136	0.0185036
S10_49949884	0.00475049	0.125101
S02_58199240	0.00476489	0.0438455
S01_18861209	0.00477151	0.0917136
S06_48235932	0.00478094	0.0921158
S03_37482849	0.0047851	0.0510861
S06_54549580	0.00481342	0.0249397
S05_34078651	0.00481621	0.043041
S01_31764166	0.00481717	0.0876911
S09_38275999	0.00483186	0.440467
S04_55525520	0.004832	0.0647627
S05_54762278	0.00486326	0.154465
S09_47929476	0.00486811	0.489139
S07_2264219	0.00487052	0.327031
S06_51338993	0.00487932	0.476669
S09_46989420	0.00488776	0.478278
S03_15087599	0.00489878	0.0168946
S02_19789475	0.00490926	0.0720032
S03_34488345	0.00491086	0.0410298
S09_20088841	0.00491806	0.343524
S02_69965422	0.00494006	0.039823
S10_6623903	0.00497719	0.0607401
S09_21031632	0.00497945	0.392599
S03_14290505	0.00498685	0.0197104
S04_12048313	0.00500784	0.189461
S05_8874275	0.00501625	0.169348
S09_8286761	0.00502373	0.438053
S02_5396225	0.00505279	0.107401
S09_45557644	0.005077	0.45897
S09_45557677	0.005077	0.45897
S09_45557653	0.005077	0.45897
S07_9507778	0.00509436	0.154465
S04_5679931	0.00510965	0.0687852
S04_6339971	0.00511413	0.0784393
S09_39086950	0.0051143	0.202735
S07_64210553	0.00512348	0.28037
S01_51753725	0.00512763	0.0438455
S01_51753714	0.00512763	0.0438455
S04_22766752	0.00513118	0.294449
S01_65245533	0.00513303	0.28399
S01_65245565	0.00513303	0.28399
S03_20909457	0.00518298	0.0148833
S09_43961372	0.00521192	0.159694
S09_43961380	0.00521192	0.159694
S03_52273030	0.00521576	0.11424
S02_19145683	0.00522071	0.0402253
S05_11161838	0.00522521	0.0205149
S09_45982955	0.00523981	0.498391
S09_32287921	0.00525323	0.425986
S01_6662175	0.0052765	0.161303
S08_60946334	0.00528792	0.0671762
S04_2582766	0.00529925	0.371279
S09_37660634	0.00530238	0.444891
S04_2548343	0.00531082	0.373693
S03_3035356	0.0053154	0.0526951
S05_8091669	0.0053306	0.168544
S01_74521427	0.00534008	0.0257442
S09_34700102	0.00534886	0.388576
S02_7336261	0.00535613	0.0957361
S10_1310822	0.00536935	0.0603379
S01_30582303	0.00537325	0.16613
S06_27223493	0.00539062	0.0205149
S01_2114248	0.00539166	0.0547064
S03_8601212	0.00540196	0.0422365
S03_8601214	0.00540196	0.0422365
S03_54135877	0.00540689	0.109815
S01_72144190	0.00540941	0.0454545
S02_16072022	0.00541283	0.0197104
S07_2953302	0.00541769	0.275945
S03_14846132	0.00542109	0.0474658
S09_44680048	0.00543371	0.384553
S01_51711420	0.00545466	0.043041
S01_51711444	0.00545466	0.043041
S05_8848307	0.00545957	0.0201126
S09_45049302	0.00551229	0.445696
S04_15604760	0.00551871	0.0297667
S09_45049308	0.00552433	0.445294
S07_2953370	0.00552626	0.280772
S05_5968458	0.00553283	0.207965
S05_34078647	0.00553492	0.0422365
S04_7414344	0.00554417	0.189863
S09_40402001	0.00555096	0.0454545
S01_75796980	0.00555827	0.0297667
S04_7179086	0.00556623	0.254224
S02_37909247	0.00557177	0.0229284
S05_6766913	0.00560649	0.0502816
S05_6766914	0.00560649	0.0502816
S07_1090204	0.00561779	0.141593
S09_46036884	0.00562281	0.495977
S03_10422743	0.00563512	0.0454545
S03_56319804	0.00565918	0.143604
S06_54906977	0.00567623	0.3214
S05_45495339	0.00570804	0.0176991
S01_74530857	0.00571466	0.0261464
S05_62908882	0.00572049	0.221641
S09_21953371	0.00575529	0.447305
S07_64563624	0.00579007	0.033387
S03_7456724	0.00579146	0.139984
S03_24252274	0.00582279	0.213998
S05_1044593	0.00585336	0.336685
S03_63820575	0.0058599	0.0321802
S03_45241532	0.00586748	0.0687852
S03_45241536	0.00586748	0.0687852
S03_45241553	0.00586748	0.0687852
S07_957194	0.00587997	0.0189059
S03_32850453	0.00588098	0.136364
S03_70640443	0.00588858	0.0703942
S07_57100759	0.00589781	0.343524
S07_64210595	0.00590669	0.283186
S07_64210618	0.00590669	0.283186
S07_64210644	0.00590669	0.283186
S07_64210629	0.00590669	0.283186
S09_22087880	0.00591423	0.45173
S05_11715491	0.00591765	0.0201126
S05_899660	0.00592818	0.0442478
S05_899659	0.00592818	0.0442478
S04_1055329	0.00592853	0.263878
S04_1376649	0.00593457	0.257442
S03_12751974	0.00594015	0.0374095
S09_18974682	0.00594042	0.0691874
S03_32104362	0.00595687	0.0474658
S09_46944707	0.00601108	0.347144
S09_44579608	0.00601643	0.292035
S05_64031485	0.00602201	0.135157
S08_1418601	0.00603356	0.0736122
S01_2642544	0.00603807	0.0555109
S05_31908688	0.0060429	0.0185036
S04_2562250	0.00604485	0.376508
S10_1373728	0.00604499	0.0418343
S10_1373729	0.00604499	0.0418343
S09_57676491	0.00604738	0.0253419
S09_57676475	0.00604738	0.0253419
S09_57676505	0.00604738	0.0253419
S09_44570852	0.00606713	0.302092
S09_47932156	0.00606775	0.487932
S09_44644180	0.00607277	0.499195
S04_1055249	0.00607925	0.264682
S09_22627873	0.00608185	0.384956
S01_18861179	0.00610098	0.0901046
S05_8210409	0.00610288	0.259453
S04_24195175	0.00611055	0.0128721
S03_74268034	0.00612361	0.247788
S09_22758269	0.00613042	0.444891
S03_38787202	0.00614401	0.0502816
S10_15836616	0.00621545	0.0386163
S02_9925014	0.00626384	0.0502816
S03_71510515	0.00626982	0.0840708
S03_30193195	0.00628805	0.127916
S05_8848272	0.00631786	0.0197104
S05_8848306	0.00631786	0.0197104
S09_24344045	0.00632186	0.447305
S09_24344035	0.00632186	0.447305
S07_2155521	0.00633177	0.310941
S05_9778517	0.00633972	0.0587289
S03_8885777	0.00635797	0.0390185
S01_73785176	0.00635906	0.0257442
S03_10505399	0.00636436	0.0438455
S10_4935791	0.00637459	0.0293644
S08_48971781	0.00638405	0.0792438
S09_40602776	0.0064238	0.394208
S09_30885253	0.00644076	0.081255
S09_46991927	0.00644552	0.475865
S04_36212842	0.00645918	0.0522928
S07_59303017	0.00647093	0.0345937
S01_79740449	0.00649776	0.238134
S10_28473172	0.00650058	0.0233307
S05_67718190	0.00651333	0.0510861
S09_24831170	0.0065181	0.456959
S01_73656429	0.00652586	0.0225261
S02_71664127	0.00653247	0.0281577
S02_3722938	0.00653737	0.26066
S06_43348855	0.00656859	0.0386163
S06_47854886	0.00657467	0.0438455
S07_3010088	0.00659154	0.258246
S04_990267	0.00660103	0.331456
S03_52642130	0.0066057	0.0442478
S02_36740114	0.00661983	0.0225261
S03_13885976	0.00662536	0.0418343
S01_72322595	0.00663785	0.0249397
S04_5782707	0.0066389	0.291633
S05_63984289	0.00669321	0.125503
S07_58162332	0.00670371	0.0707965
S05_55517583	0.0067051	0.0217216
S06_51086908	0.00671144	0.116653
S07_23650561	0.00672161	0.118262
S07_23650574	0.00672161	0.118262
S02_10025264	0.00672417	0.0261464
S07_2984542	0.00674995	0.258648
S06_307763	0.00675589	0.12671
S05_63406976	0.0067631	0.158085
S05_63407004	0.0067631	0.158085
S04_42061866	0.00678926	0.102574
S03_12416613	0.0067935	0.0418343
S03_12416608	0.0067935	0.0418343
S03_12416649	0.0067935	0.0418343
S02_49761827	0.00681	0.195897
S09_8501092	0.00681586	0.387369
S09_18803031	0.00682461	0.374899
S10_23784806	0.00684622	0.132743
S05_11447522	0.00685896	0.0189059
S05_11447498	0.00685896	0.0189059
S09_35028028	0.00686004	0.387369
S05_65126983	0.00686095	0.345133
S09_33191695	0.00686221	0.128721
S05_67673008	0.00688251	0.0522928
S06_47430487	0.00689268	0.071601
S05_58298895	0.00690331	0.179807
S03_49908798	0.00690885	0.0168946
S02_55202470	0.00691918	0.0526951
S04_8412982	0.00693524	0.0353982
S02_2936910	0.00694447	0.0209171
S05_32056594	0.00696711	0.211183
S09_18229622	0.00698306	0.396621
S07_1764011	0.00699094	0.261866
S02_15316439	0.00699229	0.0229284
S02_15316466	0.00699229	0.0229284
S09_8346453	0.00702296	0.36243
S01_72183213	0.00704174	0.0237329
S10_3930859	0.0070441	0.074819
S09_44570853	0.00705042	0.456959
S03_14846097	0.00705368	0.0478681
S08_2356781	0.00708923	0.309735
S09_46608388	0.00709224	0.475463
S09_46143225	0.00711528	0.468222
S03_56585443	0.00713387	0.0225261
S03_56585444	0.00713387	0.0225261
S03_56585448	0.00713387	0.0225261
S03_56585449	0.00713387	0.0225261
S01_79603727	0.00720633	0.186243
S06_12573653	0.00720891	0.0864843
S02_3661843	0.00721424	0.137168
S09_7342742	0.00723128	0.427997
S02_36587450	0.00725885	0.0124698
S07_61552905	0.00726505	0.039823
S01_79740447	0.00727812	0.238938
S03_5411593	0.00729034	0.0442478
S03_5411595	0.00729034	0.0442478
S03_5411594	0.00729034	0.0442478
S04_1376563	0.00729102	0.363234
S05_53833349	0.00729719	0.0156879
S04_7066644	0.00730565	0.0510861
S02_15713789	0.00731935	0.0221239
S09_45701276	0.00734398	0.438858
S09_45701312	0.00734398	0.438858
S06_9663682	0.00739291	0.00965406
S06_50678426	0.00739558	0.0470636
S06_50678430	0.00739558	0.0470636
S02_20070120	0.00742674	0.0868866
S09_13515892	0.00742914	0.0490748
S01_78577048	0.00743281	0.19992
S09_43389921	0.00744017	0.0245374
S09_43389922	0.00744017	0.0245374
S01_52723450	0.00745342	0.0466613
S01_52723462	0.00745342	0.0466613
S03_51536454	0.00745523	0.0993564
S03_9071483	0.0074565	0.115447
S05_71687775	0.00746185	0.0647627
S05_71687791	0.00746185	0.0647627
S05_71687792	0.00746185	0.0647627
S10_33998278	0.00746281	0.100965
S10_10347138	0.00748317	0.0189059
S06_43976617	0.0074976	0.0181014
S03_19231339	0.00750367	0.0736122
S03_21002777	0.00750479	0.0281577
S03_21002800	0.00750479	0.0281577
S03_21002804	0.00750479	0.0281577
S03_21002819	0.00750479	0.0281577
S02_7089651	0.00751803	0.279968
S02_7089682	0.00751803	0.279968
S02_7089654	0.00751803	0.279968
S06_51468335	0.00753919	0.43041
S01_54556338	0.00754503	0.0434433
S09_32409924	0.00756672	0.036605
S05_8069184	0.00758568	0.0273532
S05_8069206	0.00758568	0.0273532
S10_1993954	0.00761206	0.174578
S03_8783070	0.00762015	0.0402253
S01_74539602	0.00762477	0.0241352
S06_47699772	0.00764155	0.246179
S04_12807477	0.00766007	0.0591311
S02_14881413	0.00766496	0.0221239
S02_9894330	0.00767126	0.0502816
S09_48985267	0.00768592	0.0277554
S05_44408675	0.00770831	0.0160901
S02_45991369	0.00772171	0.176187
S04_1357877	0.00772804	0.286002
S05_59918768	0.00774556	0.0559131
S05_59918772	0.00774556	0.0559131
S09_47925512	0.0077579	0.333065
S09_23795344	0.00775994	0.454143
S09_45626241	0.00777627	0.474256
S09_45626245	0.00777627	0.474256
S05_41286898	0.00778705	0.0164924
S05_41286910	0.00778705	0.0164924
S09_34305335	0.00779204	0.0462591
S05_10358338	0.00780399	0.103379
S03_52429889	0.00781592	0.0454545
S05_64281775	0.0078187	0.11424
S01_72180801	0.00782225	0.0237329
S04_1103505	0.00782787	0.263878
S04_1103493	0.00782787	0.263878
S04_1103511	0.00782787	0.263878
S02_20564584	0.00783225	0.07321
S03_70692117	0.0078372	0.079646
S05_5887237	0.00784174	0.196299
S02_3819616	0.00784318	0.0506838
S09_46374513	0.00784812	0.456959
S09_46095092	0.00785846	0.432019
S04_2837253	0.00786267	0.179807
S01_52527471	0.00787346	0.0434433
S01_52527474	0.00787346	0.0434433
S01_52527476	0.00787346	0.0434433
S01_52527503	0.00787346	0.0434433
S02_23148664	0.0078744	0.076428
S05_25508673	0.00788044	0.0213194
S04_5165418	0.00789531	0.0313757
S06_47661888	0.00790643	0.177393
S06_38869318	0.00791106	0.0482703
S03_62247248	0.00794758	0.142397
S07_469862	0.00795589	0.148431
S01_66711040	0.00797494	0.116653
S08_2377557	0.00799336	0.291231
S03_40420591	0.00800285	0.0474658
S07_2155507	0.00800455	0.163717
S09_45059133	0.00803424	0.449316
S09_45059134	0.00803424	0.449316
S10_42432606	0.00804716	0.0506838
S08_25291867	0.00805667	0.082864
S07_526466	0.00805988	0.0301689
S06_12326216	0.00807882	0.0804505
S09_43058027	0.00810402	0.377715
S09_21151611	0.00811692	0.401046
S03_13925917	0.00812487	0.0422365
S06_46324960	0.00813478	0.0953339
S03_44005294	0.00816337	0.122285
S09_36145784	0.00818068	0.448512
S07_4045408	0.00818081	0.251408
S03_29372352	0.00818807	0.0510861
S05_55392151	0.00821979	0.0205149
S05_45560522	0.00822825	0.0225261
S07_840377	0.00824414	0.167739
S01_78575332	0.00826765	0.202333
S06_47699758	0.00828892	0.123894
S01_65226203	0.00830212	0.281175
S01_65226250	0.00830212	0.281175
S10_52586634	0.00830821	0.360016
S10_35826747	0.00831553	0.100161
S07_9334673	0.00835861	0.0836685
S04_51754322	0.0083868	0.0691874
S07_9507795	0.00839302	0.0929204
S03_69088166	0.00839595	0.0353982
S02_16643937	0.00840178	0.0197104
S02_16643951	0.00840178	0.0197104
S06_48336725	0.00845299	0.197908
S01_77663429	0.00846107	0.0410298
S05_24270104	0.00849427	0.0358005
S08_2377548	0.00851154	0.207562
S05_9993095	0.00853004	0.0225261
S04_1607976	0.00853147	0.48753
S04_1607987	0.00853147	0.48753
S03_4683048	0.00855523	0.0534996
S01_78126073	0.00856171	0.0470636
S03_62247200	0.00856473	0.144811
S04_1286578	0.00856663	0.298874
S04_9919966	0.00861428	0.0518906
S04_55584592	0.0086398	0.0905068
S04_36212828	0.00866092	0.0498793
S07_36887871	0.00866342	0.0619469
S09_32256117	0.00866372	0.39461
S03_13911787	0.00867427	0.137168
S09_9704439	0.00868717	0.490748
S08_18194440	0.00871165	0.156074
S07_58121131	0.00871354	0.0325825
S09_35679539	0.00871585	0.447305
S04_6598488	0.0087628	0.203942
S06_6694837	0.00877294	0.265084
S06_51709217	0.00878169	0.146822
S04_1608335	0.00879487	0.483508
S04_1608336	0.00879487	0.483508
S09_24967324	0.00879727	0.418745
S06_51266320	0.00882518	0.0941271
S08_41731735	0.00884188	0.143604
S08_41731688	0.00884188	0.143604
S09_53212262	0.00884212	0.0502816
S01_67594570	0.00885904	0.109815
S07_451705	0.00886489	0.215205
S07_451707	0.00886489	0.215205
S03_46338462	0.0088649	0.110619
S03_350626	0.00886576	0.291633
S10_47671446	0.00886918	0.0784393
S10_47671409	0.00886918	0.0784393
S10_47671413	0.00886918	0.0784393
S09_39004651	0.00888891	0.0176991
S05_5785477	0.00889195	0.257039
S01_67515046	0.0088938	0.112631
S02_14861914	0.00889605	0.031778
S06_44501144	0.00889626	0.101368
S05_10038116	0.00890992	0.158085
S08_55144852	0.00891407	0.281979
S04_34775234	0.00891885	0.0293644
S04_9809870	0.00892835	0.0530973
S09_13892270	0.00893896	0.451327
S10_1769600	0.00896842	0.0438455
S04_2010910	0.00897978	0.252212
S04_2010932	0.00897978	0.252212
S04_2010941	0.00897978	0.252212
S07_36588053	0.00898156	0.0591311
S05_11701642	0.00899643	0.0189059
S05_11701662	0.00899643	0.0189059
S01_30590941	0.00901203	0.0189059
S02_65897347	0.00902507	0.038214
S09_8624033	0.00906046	0.49115
S05_68468954	0.00909285	0.0671762
S05_68468969	0.00909285	0.0671762
S10_5145217	0.00909299	0.0917136
S02_72675521	0.0091131	0.0362027
S04_65568602	0.00912195	0.106999
S03_46429268	0.00913688	0.033387
S03_46429246	0.00913688	0.033387
S05_23007825	0.00915266	0.0189059
S06_47305799	0.00916586	0.0909091
S02_10134627	0.00918777	0.0522928
S03_70742559	0.0092127	0.0808528
S03_70742594	0.0092127	0.0808528
S04_50181804	0.00924031	0.185438
S05_35266490	0.00927728	0.0225261
S05_35266512	0.00927728	0.0225261
S09_45728614	0.00928172	0.346742
S02_31925420	0.00930312	0.148431
S02_31925399	0.00930312	0.148431
S09_17629043	0.00930407	0.395817
S02_15401340	0.00930931	0.0229284
S02_57163527	0.00931329	0.302494
S04_10896236	0.00932592	0.0140788
S06_1697288	0.00933333	0.0567176
S03_52523043	0.00935862	0.0438455
S04_6509049	0.0093701	0.209574
S04_6509083	0.0093701	0.209574
S07_2506109	0.00937351	0.379726
S01_71688458	0.00937633	0.184634
S10_6533512	0.00939284	0.0599356
S08_42986189	0.00940289	0.0534996
S09_8111397	0.00940351	0.397828
S04_1728887	0.00940588	0.472647
S04_7436101	0.00941389	0.196702
S06_5960933	0.00942331	0.0309735
S03_56671192	0.00942733	0.15004
S03_16099952	0.00943011	0.0281577
S02_5396234	0.0094321	0.108206
S05_45502245	0.00943312	0.0185036
S05_45502217	0.00943312	0.0185036
S05_45502262	0.00943312	0.0185036
S08_6360135	0.00944533	0.0160901
S06_47312991	0.00945004	0.0760257
S09_46275212	0.00945412	0.462188
S01_40075587	0.00949257	0.034996
S05_70517394	0.00953111	0.0410298
S06_46119385	0.00958803	0.104988
S06_47935248	0.00959156	0.0438455
S04_13471167	0.00959264	0.0848753
S04_55227177	0.00959875	0.0233307
S09_39454421	0.00960464	0.454143
S03_52406012	0.00960608	0.0390185
S01_55188484	0.00962158	0.043041
S05_66623075	0.00962519	0.0848753
S05_7659734	0.00966781	0.158085
S05_64101690	0.00969865	0.119871
S05_41286904	0.00975044	0.0249397
S05_68255821	0.00975191	0.0547064
S05_68255824	0.00975545	0.0575221
S02_23182313	0.00975877	0.0744167
S03_10145132	0.00976452	0.0631537
S03_39589526	0.00978402	0.127112
S04_4838910	0.00980433	0.0301689
S05_56284126	0.00981048	0.0116653
S05_61530644	0.00981209	0.0840708
S08_58669171	0.00981608	0.0534996
S03_53376315	0.00983761	0.0454545
S09_24831164	0.00984942	0.355189
S09_33994556	0.00985524	0.49115
S03_5998232	0.00986257	0.0490748
S10_52748432	0.00986867	0.450121
S01_72142848	0.00987518	0.0261464
S07_9671933	0.00987741	0.102574
S09_33994535	0.00987856	0.495977
S05_28122419	0.00989668	0.0225261
S06_1900994	0.00989907	0.428801
S03_54825038	0.00990501	0.0140788
S04_423278	0.00992767	0.447707
S04_5163036	0.00992905	0.0313757
S04_5163058	0.00992905	0.0313757
S09_45510516	0.00995768	0.105792
S03_9701919	0.00997392	0.0426388
S09_9538613	0.00999874	0.442478
S02_5277379	0.00999982	0.0567176
S01_65213826	0.0100207	0.281979
S01_80245380	0.0100733	0.0474658
S04_5682242	0.0101008	0.0679807
S04_5682192	0.0101008	0.0679807
S09_46608458	0.0101061	0.492357
S04_2011226	0.0101353	0.249397
S02_58201899	0.0101423	0.0442478
S02_19345214	0.0101477	0.304907
S01_65223504	0.0101802	0.276348
S01_65223546	0.0101802	0.276348
S09_37950710	0.0101875	0.443685
S02_7176343	0.0102163	0.0249397
S01_37533017	0.0102502	0.0164924
S01_37533014	0.0102502	0.0164924
S03_71352182	0.010257	0.0703942
S10_6936581	0.010261	0.0736122
S06_56687670	0.0103068	0.125503
S09_40810226	0.0103231	0.497184
S03_37277875	0.0103275	0.0655672
S10_1493392	0.0103518	0.175382
S09_46275189	0.0103579	0.462591
S03_70640338	0.0103621	0.0736122
S03_70640369	0.0103621	0.0736122
S01_73898548	0.0103994	0.0241352
S05_11806652	0.0104133	0.125503
S03_30193203	0.0104267	0.0482703
S09_46230802	0.0104465	0.473049
S03_28921579	0.0104536	0.104988
S01_74132549	0.0104545	0.0418343
S05_7907816	0.0104634	0.257039
S01_48158044	0.0104686	0.0599356
S01_48158079	0.0104686	0.0599356
S01_72245783	0.0104823	0.139582
S07_9672073	0.0104917	0.102172
S08_61385256	0.0104922	0.00804505
S04_56824881	0.0105163	0.0691874
S05_64005093	0.0105256	0.125905
S09_46626017	0.0105257	0.489944
S05_64145923	0.0105469	0.123492
S02_48897352	0.0105514	0.031778
S07_63707853	0.0105564	0.271923
S02_3760427	0.0105692	0.0148833
S09_13352204	0.010575	0.446903
S09_8183168	0.0105803	0.373693
S09_7379441	0.0105922	0.177796
S05_10640435	0.0105972	0.0671762
S05_68255815	0.010619	0.0555109
S07_1837967	0.0106319	0.390587
S07_1837990	0.0106319	0.390587
S07_1837994	0.0106319	0.390587
S07_1837951	0.0106319	0.390587
S09_16632266	0.0106401	0.039823
S03_37032296	0.0106406	0.119871
S09_48529539	0.0106411	0.233709
S09_47120005	0.0106432	0.0217216
S05_68193051	0.0106565	0.0518906
S04_388787	0.010669	0.493564
S08_58241114	0.0106841	0.0329847
S09_22912865	0.0106877	0.387772
S06_50796940	0.0107008	0.0466613
S09_32262193	0.0107078	0.386163
S08_42633181	0.0107093	0.0909091
S01_31042849	0.0107158	0.0209171
S05_67924094	0.0107417	0.0518906
S02_17601667	0.0107594	0.0201126
S02_4426684	0.0107755	0.0514883
S06_47239097	0.0107787	0.134352
S04_65703925	0.0108287	0.0768302
S04_65703928	0.0108287	0.0768302
S01_10190699	0.0108308	0.0100563
S06_49030252	0.0108321	0.0897023
S03_15187215	0.0108507	0.179405
S03_70941955	0.010876	0.081255
S04_57522681	0.0108906	0.0245374
S07_3539163	0.0108929	0.0555109
S06_41603791	0.0108966	0.268705
S07_2264221	0.0108985	0.220837
S09_44586368	0.0108987	0.298874
S09_36472163	0.0109005	0.104586
S05_58422844	0.0109036	0.130732
S09_9594969	0.0109173	0.0104586
S04_10498708	0.0109204	0.0547064
S07_61900888	0.0109389	0.0205149
S06_35966649	0.0109399	0.15366
S05_64975644	0.0109653	0.0530973
S01_68799023	0.0109683	0.0454545
S05_67910891	0.0109722	0.0526951
S05_67910884	0.0109722	0.0526951
S03_44207183	0.0109749	0.0647627
S02_5125048	0.0109846	0.0522928
S02_23185624	0.0109938	0.0740145
S06_5960914	0.0109986	0.0100563
S05_15070359	0.0110046	0.0156879
S02_64939320	0.0110217	0.0993564
S06_2686004	0.0110282	0.190265
S08_60000653	0.0110372	0.119871
S07_4450893	0.0110409	0.00884956
S09_47609199	0.0110834	0.433628
S09_37596626	0.0110929	0.385358
S01_77833499	0.0111164	0.126307
S05_61867740	0.0111615	0.0176991
S01_72145161	0.011198	0.0450523
S09_45049216	0.0112019	0.447305
S09_45049218	0.0112019	0.447305
S09_45049217	0.0112019	0.447305
S09_34648656	0.0112307	0.390587
S05_19910365	0.0112552	0.0189059
S06_50932191	0.011258	0.207965
S04_6941989	0.0113298	0.40185
S08_12976868	0.0113509	0.0261464
S10_5671632	0.0113638	0.0788415
S01_78569955	0.0113641	0.201126
S01_78569977	0.0113641	0.201126
S03_20579920	0.0113739	0.16251
S03_38972979	0.0113838	0.0498793
S03_70694025	0.0113885	0.081255
S09_38925170	0.011395	0.449718
S01_3466697	0.011416	0.0583266
S09_9704420	0.0114165	0.491553
S03_2982203	0.0114278	0.0237329
S04_1365791	0.0114972	0.256637
S05_67642729	0.0115203	0.0510861
S03_42125181	0.011523	0.127112
S01_3352570	0.0115726	0.00925181
S01_3352560	0.0115726	0.00925181
S03_2229710	0.011581	0.134755
S03_2229721	0.011581	0.134755
S03_2229724	0.011581	0.134755
S08_46282478	0.0115991	0.467418
S08_46282477	0.0115991	0.467418
S10_7425457	0.0116005	0.276348
S06_60310107	0.0116261	0.230491
S06_60310100	0.0116261	0.230491
S02_66467307	0.0116319	0.0321802
S05_18937323	0.0116379	0.0217216
S10_6560881	0.0116384	0.111826
S06_55885910	0.0116526	0.0490748
S01_53060309	0.011704	0.041432
S05_58296119	0.0117076	0.17498
S05_58296156	0.0117076	0.17498
S01_63904817	0.0117096	0.078037
S06_46188911	0.0117148	0.196299
S05_50502674	0.0117162	0.166935
S04_65703850	0.0117179	0.076428
S04_65703851	0.0117179	0.076428
S05_8456984	0.011735	0.270716
S06_3963980	0.0117495	0.071601
S07_57100753	0.011756	0.413113
S09_34612990	0.0117684	0.393805
S01_20658900	0.0117718	0.0526951
S03_70692105	0.0117905	0.0800483
S05_11479508	0.0117921	0.0185036
S06_38687859	0.0118012	0.0281577
S03_73084891	0.0118198	0.217619
S01_48454126	0.0118367	0.0921158
S04_1120447	0.0118541	0.263475
S04_1120450	0.0118541	0.263475
S09_18155358	0.0118677	0.39461
S06_54667283	0.0118817	0.0305712
S09_46060822	0.0118888	0.384956
S05_63334018	0.0119074	0.250603
S05_71716783	0.0119177	0.0458568
S08_41254335	0.0119265	0.388174
S02_51707147	0.0119325	0.0201126
S08_7150153	0.0119334	0.0160901
S05_2575035	0.011944	0.0160901
S02_58157459	0.0119487	0.0450523
S09_51499764	0.0119973	0.0728077
S06_48403083	0.012047	0.45897
S07_46616582	0.012057	0.0772325
S07_46616583	0.012057	0.0772325
S09_8568068	0.0120646	0.370475
S03_53028986	0.0121039	0.0470636
S02_9992310	0.0121084	0.0470636
S02_9992319	0.0121084	0.0470636
S02_9992365	0.0121084	0.0470636
S01_46350205	0.0121304	0.0164924
S02_39923974	0.0121329	0.0185036
S07_37152892	0.0121599	0.0281577
S05_38195022	0.0121684	0.0172969
S10_60450112	0.0121728	0.0615447
S08_25291913	0.012192	0.0840708
S08_3364438	0.012203	0.116251
S06_51284095	0.0122376	0.217216
S06_51284118	0.0122376	0.217216
S06_51284109	0.0122376	0.217216
S05_62921503	0.0122481	0.151649
S07_2812306	0.0122497	0.316975
S03_23490975	0.0122847	0.0221239
S03_23491008	0.0122847	0.0221239
S03_23491020	0.0122847	0.0221239
S03_23491021	0.0122847	0.0221239
S01_3665808	0.0122892	0.0462591
S07_10829661	0.01229	0.125905
S01_59826031	0.012294	0.0124698
S03_11659054	0.0123003	0.0297667
S01_34697788	0.0123009	0.254626
S08_3364398	0.0123347	0.115447
S08_3364414	0.0123347	0.115447
S08_3364447	0.0123347	0.115447
S02_23770699	0.0123438	0.0703942
S06_51284025	0.0123919	0.217619
S09_23689345	0.0124042	0.450523
S02_70400505	0.0124273	0.326629
S09_18500281	0.0124274	0.0611424
S09_23689342	0.0124297	0.449718
S03_51467842	0.0124317	0.101368
S09_26312901	0.0124571	0.452534
S05_39282520	0.0124653	0.0156879
S05_39282496	0.0124653	0.0156879
S05_39282501	0.0124653	0.0156879
S03_73500367	0.0124796	0.0884956
S03_73500364	0.0124796	0.0884956
S03_29097801	0.0124981	0.0494771
S04_2320740	0.0125079	0.0160901
S08_24464182	0.0125273	0.0148833
S08_24464185	0.0125273	0.0148833
S01_64060915	0.0125663	0.127514
S03_70852142	0.0125871	0.0816573
S02_72646083	0.0125896	0.169751
S09_14928166	0.0125904	0.497184
S07_3220813	0.0125957	0.2679
S10_36576254	0.012632	0.325422
S06_21035111	0.0126417	0.0176991
S07_2127266	0.0126447	0.354787
S04_33145963	0.01265	0.0925181
S09_35577134	0.0126569	0.398632
S05_63334023	0.0126666	0.24819
S05_63334022	0.0126666	0.24819
S10_34799195	0.0126731	0.0776348
S03_73695154	0.0126738	0.192277
S09_15321396	0.0126762	0.345937
S05_70915070	0.0126971	0.168544
S04_52457712	0.0127019	0.135157
S03_28273363	0.0127024	0.104586
S06_54845723	0.0127115	0.142397
S05_46949516	0.0127143	0.0707965
S01_18947408	0.0127154	0.0518906
S06_41647124	0.0127176	0.269107
S02_20432329	0.0127246	0.0736122
S02_51301543	0.0127268	0.0241352
S01_70449212	0.012733	0.033387
S02_57026340	0.0127331	0.17498
S04_9913816	0.0127427	0.0961384
S06_53247039	0.0127534	0.0269509
S07_9349632	0.0127626	0.084473
S01_13049506	0.0127671	0.0329847
S04_1406520	0.0127874	0.489139
S04_1406521	0.0127874	0.489139
S09_46220442	0.0127957	0.368866
S08_2631041	0.0127983	0.0663717
S01_7572223	0.0128046	0.151649
S10_51744408	0.0128059	0.033387
S05_12366212	0.0128138	0.0229284
S04_2999759	0.0128339	0.0124698
S05_9196967	0.0128545	0.0792438
S04_23865891	0.0128555	0.0140788
S06_22476266	0.0128611	0.0305712
S06_57098283	0.0128665	0.257039
S05_25335541	0.0128825	0.0156879
S05_68255827	0.0128858	0.0543041
S04_4163200	0.0129112	0.0309735
S01_4632850	0.0129257	0.0241352
S01_4632889	0.0129257	0.0241352
S09_40686478	0.0129592	0.389783
S03_19997074	0.0129868	0.228077
S05_9196027	0.012988	0.20716
S04_1602254	0.012995	0.470233
S01_64060800	0.0130039	0.12671
S05_27877377	0.0130085	0.0474658
S05_26020743	0.0130246	0.117458
S09_7279451	0.0130252	0.453339
S01_75637943	0.0130318	0.140788
S09_17816184	0.0130467	0.393403
S01_23121934	0.0130521	0.0358005
S05_64145813	0.0130616	0.123894
S03_28931252	0.0130627	0.105792
S05_68256569	0.0130923	0.0514883
S05_68262499	0.0130923	0.0514883
S05_68262501	0.0130923	0.0514883
S07_4885601	0.0130958	0.177393
S01_67106362	0.0130971	0.121883
S06_48638638	0.0131494	0.133146
S06_47788844	0.0131543	0.043041
S09_13853206	0.0131887	0.397023
S06_29827581	0.0131901	0.0313757
S04_57524884	0.0131936	0.0474658
S07_58318955	0.0131988	0.0868866
S01_30482055	0.0132007	0.031778
S05_28512665	0.0132268	0.0249397
S09_26868200	0.0132288	0.393403
S05_891077	0.0132666	0.0152856
S02_18811243	0.013267	0.236927
S02_18811278	0.013267	0.236927
S04_13330345	0.0132674	0.0233307
S09_42141584	0.0132732	0.473451
S03_74073165	0.0132953	0.0362027
S05_67569895	0.0132955	0.0514883
S05_11778486	0.0133281	0.078037
S05_2357313	0.0133324	0.291231
S03_350638	0.0133717	0.0148833
S04_6810612	0.013399	0.127514
S01_78251680	0.0134157	0.0482703
S01_78161439	0.0134157	0.0482703
S01_63867364	0.013447	0.111424
S01_63867385	0.013447	0.111424
S02_3127033	0.013459	0.0901046
S09_13505341	0.0134596	0.0337892
S05_68180380	0.0134604	0.0526951
S05_68199967	0.0134604	0.0526951
S05_68150648	0.0134604	0.0526951
S05_68200450	0.0134604	0.0526951
S03_6924494	0.0134666	0.0579244
S09_13836376	0.0134686	0.453741
S07_2264220	0.013491	0.0876911
S09_47133410	0.0134913	0.282784
S01_9485528	0.0135073	0.105792
S01_73339255	0.0135188	0.0933226
S03_12533174	0.013522	0.0402253
S03_12533200	0.013522	0.0402253
S03_12533203	0.013522	0.0402253
S03_12533215	0.013522	0.0402253
S07_23650545	0.0135357	0.158085
S07_23650583	0.0135357	0.158085
S02_56985131	0.0135543	0.174175
S05_5814593	0.0136051	0.236525
S03_26945169	0.013624	0.04465
S03_73610402	0.0136526	0.0434433
S03_51675839	0.0136648	0.138777
S01_52726091	0.013685	0.0454545
S05_6025249	0.0137404	0.257844
S06_47915069	0.0137434	0.0442478
S01_79603730	0.0137505	0.0949316
S05_10358671	0.0137627	0.205953
S03_40333911	0.0137728	0.110619
S06_2560726	0.0137732	0.11424
S01_1270534	0.0137788	0.0575221
S01_76605640	0.0137959	0.078037
S09_44391700	0.0138185	0.137973
S04_2360877	0.0138305	0.0156879
S05_11876706	0.0138384	0.0285599
S07_21540989	0.0138387	0.0426388
S09_40686477	0.0138538	0.39099
S09_2875238	0.0138573	0.103781
S05_68262415	0.0138691	0.0539019
S10_59758431	0.0138984	0.0237329
S10_59758432	0.0138984	0.0237329
S10_59758423	0.0138984	0.0237329
S10_59758430	0.0138984	0.0237329
S04_5113101	0.0139033	0.0671762
S08_61209982	0.0139373	0.0772325
S03_5402907	0.0139484	0.04465
S06_41271233	0.013979	0.0623492
S01_75637914	0.0139904	0.0293644
S05_68085787	0.0140041	0.0539019
S05_11810217	0.0140057	0.376508
S02_18138053	0.0140316	0.0225261
S08_53749233	0.0140548	0.0209171
S08_53749235	0.0140548	0.0209171
S09_23810660	0.014055	0.453339
S09_38925273	0.0140589	0.389381
S02_7176370	0.0140776	0.0253419
S06_51645316	0.0140779	0.148029
S06_51645318	0.0140779	0.148029
S06_51645357	0.0140779	0.148029
S01_4181799	0.0141121	0.00884956
S07_1802209	0.0141269	0.389783
S05_9196839	0.0141396	0.124296
S07_1774796	0.0141685	0.388978
S08_36918303	0.0141872	0.315768
S03_24117268	0.0141982	0.0494771
S09_43998513	0.0142218	0.445696
S08_42629087	0.0142324	0.0245374
S04_8078997	0.0142443	0.0977474
S06_51284115	0.0142479	0.217619
S02_55059628	0.01425	0.0534996
S07_46234033	0.0142815	0.0257442
S02_11933351	0.0142899	0.0337892
S02_11905071	0.0143029	0.0185036
S02_11905072	0.0143029	0.0185036
S03_53549592	0.0143117	0.106999
S02_34266050	0.0143546	0.0530973
S02_34266054	0.0143546	0.0530973
S09_48490162	0.0143589	0.240145
S05_50502675	0.0143669	0.167739
S02_24957446	0.0143906	0.330249
S02_24957396	0.0143906	0.330249
S06_1872974	0.0144001	0.0559131
S03_46234810	0.0144009	0.0498793
S03_73500366	0.0144248	0.0418343
S03_73500368	0.0144248	0.0418343
S03_32791629	0.0144614	0.0470636
S03_32763261	0.0144614	0.0470636
S07_2444545	0.0144811	0.491955
S01_58885136	0.01449	0.0647627
S05_4891053	0.014494	0.0880933
S05_4891052	0.014494	0.0880933
S04_2573149	0.0144987	0.370877
S07_63929078	0.0145163	0.361223
S06_14098913	0.0145248	0.0120676
S02_57035397	0.0145261	0.334674
S02_57035398	0.0145261	0.334674
S03_70640512	0.0145419	0.0728077
S03_32878455	0.014544	0.0136766
S05_47012339	0.0145507	0.0205149
S05_2745709	0.0145581	0.163315
S05_7659733	0.0145609	0.449718
S05_7659747	0.0145609	0.449718
S06_56634526	0.0145681	0.00884956
S01_61140447	0.0146064	0.0144811
S06_56687653	0.0146344	0.123894
S03_51353851	0.01464	0.0148833
S02_45240008	0.0146636	0.0370072
S09_14532423	0.0146715	0.489541
S01_75494871	0.0146863	0.0281577
S10_13577865	0.0146981	0.0760257
S09_43066225	0.0147005	0.446098
S09_7347530	0.0147071	0.161706
S09_8623799	0.0147217	0.444087
S09_26008692	0.0147304	0.039823
S03_13238832	0.0147416	0.0245374
S04_2988862	0.0147416	0.302092
S09_46989502	0.0147489	0.476267
S06_41329504	0.0147763	0.0176991
S03_4694062	0.0148035	0.0534996
S03_4707963	0.0148035	0.0534996
S03_4756191	0.0148035	0.0534996
S03_17285039	0.0148044	0.140788
S04_67814122	0.014821	0.0510861
S04_4507372	0.0148735	0.0917136
S02_4295654	0.0149228	0.0490748
S03_12324652	0.0149299	0.0599356
S03_12324704	0.0149299	0.0599356
S09_12151542	0.0149315	0.454143
S09_12151566	0.0149315	0.454143
S03_1750530	0.0149739	0.0603379
S03_1750543	0.0149739	0.0603379
S01_1541169	0.0150009	0.191874
S04_26361619	0.0150025	0.0478681
S03_31313673	0.0150268	0.0353982
S07_58121129	0.0150316	0.0140788
S03_4724825	0.0150684	0.0925181
S08_19036549	0.0150782	0.0378117
S08_19036573	0.0150782	0.0378117
S08_19036584	0.0150782	0.0378117
S05_34716847	0.015081	0.128721
S02_52731097	0.0150872	0.0559131
S08_2965185	0.0150903	0.0172969
S05_71134960	0.0151065	0.280772
S09_7379549	0.0151093	0.163315
S05_9941175	0.0151153	0.081255
S01_18252942	0.0151397	0.0144811
S01_18252903	0.0151397	0.0144811
S05_71613313	0.0151416	0.0442478
S05_71613310	0.0151416	0.0442478
S03_71233966	0.0151434	0.0683829
S04_34122791	0.0151435	0.109815
S01_72902648	0.0151521	0.0913113
S07_5511821	0.0151531	0.0703942
S05_34078695	0.0151618	0.0406275
S02_30235338	0.0151686	0.0522928
S02_30235361	0.0151686	0.0522928
S02_30235323	0.0151686	0.0522928
S01_68879450	0.0151711	0.0921158
S01_59715452	0.0151735	0.0695897
S08_58760742	0.0151897	0.127514
S08_58760762	0.0151897	0.127514
S05_64145818	0.0152005	0.124296
S04_34122787	0.0152081	0.109413
S04_34122826	0.0152081	0.109413
S04_50181767	0.0152138	0.171762
S03_70945793	0.0152382	0.079646
S01_34326668	0.0152413	0.039823
S06_48290924	0.015256	0.0233307
S01_25465595	0.0152795	0.13395
S01_25465607	0.0152795	0.13395
S07_5086798	0.0153121	0.0362027
S05_11876732	0.0153179	0.0104586
S06_47414914	0.0153257	0.0442478
S01_3082598	0.0153469	0.1428
S03_73768976	0.0153566	0.185438
S02_77229694	0.0153609	0.170153
S07_57226016	0.0153616	0.125101
S07_57226020	0.0153616	0.125101
S06_1398950	0.015371	0.290426
S05_71543109	0.015374	0.0611424
S03_23317861	0.0153826	0.043041
S02_9925120	0.0154027	0.0490748
S03_40229466	0.0154111	0.0510861
S03_68270647	0.0154175	0.0305712
S01_77839179	0.0154698	0.127916
S02_20088873	0.0154792	0.302896
S05_67931853	0.0155212	0.151649
S03_29097757	0.0155656	0.0490748
S10_60095300	0.0155797	0.0197104
S10_58883725	0.0156038	0.0233307
S03_55212662	0.015608	0.0691874
S04_12207573	0.0156088	0.180209
S04_53937390	0.0156089	0.162108
S03_27747498	0.0156169	0.104988
S01_3352549	0.0156188	0.0136766
S06_48096888	0.0156191	0.216814
S07_5196179	0.0156231	0.0591311
S07_5203957	0.0156231	0.0591311
S07_5207878	0.0156231	0.0591311
S07_5208118	0.0156231	0.0591311
S09_40963164	0.0156289	0.0112631
S09_13490373	0.0156382	0.378117
S02_64939337	0.0156414	0.0953339
S06_45438821	0.015643	0.0740145
S07_63314318	0.0156741	0.0454545
S05_10439984	0.0156775	0.357603
S09_26054379	0.015692	0.444087
S05_7686391	0.0156937	0.159694
S06_2229178	0.0156945	0.432019
S03_5989813	0.0157081	0.0470636
S05_56933323	0.0157324	0.0386163
S04_2583652	0.0157342	0.103781
S04_2583656	0.0157342	0.103781
S04_2583632	0.0157342	0.103781
S01_74123864	0.0157417	0.131537
S03_72312685	0.0157479	0.0848753
S09_12719151	0.0158107	0.0474658
S03_9725793	0.0158355	0.0406275
S03_55555604	0.0158801	0.314562
S05_58703511	0.0158819	0.181014
S05_627711	0.0158824	0.266291
S04_2011259	0.0158891	0.251408
S01_79580111	0.0159037	0.0490748
S06_26976128	0.0159196	0.258246
S01_72667533	0.0159339	0.0438455
S04_6073925	0.0159396	0.0434433
S05_31250635	0.0159527	0.0394208
S06_44573530	0.0159558	0.158085
S06_44573536	0.0159558	0.158085
S03_19935111	0.015957	0.0486726
S03_19935120	0.015957	0.0486726
S05_1609110	0.015962	0.331456
S03_12201220	0.0159792	0.0406275
S02_18065123	0.0159901	0.0474658
S03_15102732	0.016008	0.0160901
S07_1396866	0.0160153	0.034996
S05_67895369	0.0160261	0.0494771
S10_22030658	0.0160355	0.0466613
S01_25165023	0.016039	0.0120676
S09_52900530	0.01604	0.0707965
S01_55797071	0.0160602	0.041432
S05_4889607	0.0160635	0.0888978
S05_4889661	0.0160635	0.0888978
S01_58246209	0.0160885	0.0506838
S04_18917982	0.0160989	0.0442478
S04_466252	0.0161013	0.451327
S03_70690857	0.0161086	0.0800483
S04_23132046	0.0161124	0.0470636
S05_64032140	0.0161149	0.135961
S02_885596	0.0161383	0.478681
S01_3358855	0.0161467	0.00884956
S08_61207862	0.0161722	0.131134
S04_13276685	0.016195	0.0534996
S07_56726072	0.0162143	0.491955
S10_3930847	0.0162149	0.0418343
S04_22423110	0.016216	0.0281577
S03_20471483	0.0162277	0.0498793
S01_9673632	0.0162357	0.106195
S07_3117289	0.0162554	0.44288
S01_52726006	0.0162705	0.0474658
S09_24893209	0.0162879	0.0329847
S09_24893224	0.0162879	0.0329847
S02_885500	0.0163103	0.481094
S02_885507	0.0163103	0.481094
S06_15734883	0.0163312	0.0800483
S02_319503	0.0163363	0.0776348
S06_42479848	0.0163493	0.174578
S04_51680032	0.0163498	0.246581
S03_56569220	0.016356	0.21078
S06_47804198	0.0163659	0.493162
S03_71972528	0.0163667	0.0808528
S09_59054218	0.0163739	0.174578
S09_32598209	0.0163838	0.0929204
S09_14585766	0.0164002	0.459372
S03_17589810	0.0164026	0.148431
S05_68166930	0.0164108	0.0530973
S09_47513955	0.016413	0.419147
S09_47513976	0.016413	0.419147
S08_36918304	0.0164141	0.375302
S06_47756419	0.0164232	0.0454545
S02_18811186	0.0164386	0.238536
S10_5348358	0.0164443	0.0575221
S09_35602732	0.0164516	0.455752
S07_3075482	0.0164531	0.28399
S05_68433141	0.0164536	0.0514883
S05_52840315	0.016458	0.11424
S03_6644840	0.016469	0.0607401
S09_22578835	0.0165166	0.448512
S06_47829353	0.0165317	0.043041
S06_47829315	0.0165317	0.043041
S04_26361585	0.0165418	0.0486726
S04_8144819	0.0165586	0.0555109
S04_8144809	0.0165586	0.0555109
S05_32056608	0.0165975	0.197506
S05_32056614	0.0165975	0.197506
S09_47781201	0.0166019	0.0522928
S09_47781230	0.0166019	0.0522928
S09_47781234	0.0166019	0.0522928
S09_47781224	0.0166019	0.0522928
S07_54896525	0.0166165	0.0353982
S07_54896535	0.0166165	0.0353982
S07_54896522	0.0166165	0.0353982
S07_54896560	0.0166165	0.0353982
S01_59682360	0.0166291	0.0466613
S05_64148581	0.0166385	0.125905
S10_52702016	0.0166465	0.0486726
S01_63867608	0.0166528	0.111826
S01_63867644	0.0166528	0.111826
S03_36835656	0.016655	0.0478681
S04_1357882	0.0166575	0.277152
S09_48116759	0.0166719	0.493966
S03_73513315	0.0166751	0.0434433
S10_16602343	0.0166762	0.0804505
S09_13835615	0.0166925	0.388978
S02_22300516	0.0166955	0.238134
S01_68939971	0.0166999	0.0909091
S07_15327662	0.0167006	0.185438
S03_39286456	0.0167029	0.0426388
S07_64843087	0.016703	0.0156879
S05_435948	0.0167259	0.16613
S05_435934	0.0167259	0.16613
S02_7176344	0.0167265	0.0253419
S07_15327701	0.016739	0.185841
S03_8829953	0.0167421	0.0418343
S03_19155667	0.0167443	0.0514883
S03_4683149	0.0167646	0.0526951
S05_65114626	0.0167797	0.195093
S10_26066039	0.0167805	0.0671762
S10_26066049	0.0167805	0.0671762
S10_26066056	0.0167805	0.0671762
S06_47736160	0.0167885	0.0434433
S01_13924820	0.0167982	0.039823
S03_15689533	0.0168245	0.177393
S06_57109794	0.0168461	0.170957
S07_44198228	0.0168513	0.0530973
S01_55660990	0.0168647	0.12148
S10_901455	0.0168656	0.0225261
S03_73357433	0.0168818	0.041432
S09_23648250	0.0168937	0.403459
S06_44567624	0.016895	0.0772325
S06_44567594	0.016895	0.0772325
S07_537305	0.016899	0.43564
S07_537283	0.016899	0.43564
S08_55048740	0.0169167	0.127916
S09_38925177	0.0169559	0.392599
S01_39998054	0.0169727	0.26428
S01_39998106	0.0169727	0.26428
S06_14164433	0.0169945	0.0281577
S06_14164401	0.0169945	0.0281577
S06_14164404	0.0169945	0.0281577
S06_14164443	0.0169945	0.0281577
S03_15625891	0.016995	0.176991
S03_15625893	0.016995	0.176991
S09_2966558	0.017003	0.39099
S10_1993921	0.0170112	0.0559131
S07_2433772	0.0170154	0.144006
S01_34328137	0.0170354	0.126307
S03_12865322	0.0170408	0.113837
S09_13709932	0.0170419	0.452132
S08_1418606	0.0170447	0.0792438
S10_8888275	0.0170574	0.0510861
S04_4184629	0.0170662	0.0329847
S05_71828652	0.0170768	0.0454545
S02_63221567	0.0170919	0.14642
S08_5018397	0.0170942	0.0156879
S03_6922457	0.0170999	0.0132743
S03_6922438	0.0170999	0.0132743
S09_7314159	0.0171086	0.444891
S04_1056396	0.0171307	0.267498
S03_33513702	0.0171487	0.039823
S03_19393014	0.0171778	0.0470636
S03_19394317	0.0171778	0.0470636
S03_70742593	0.0171948	0.0965406
S03_13887879	0.017245	0.286002
S04_68485971	0.0172467	0.131939
S10_5145331	0.0172697	0.0945294
S05_11688414	0.0172936	0.0760257
S03_73609205	0.017307	0.0442478
S02_885286	0.0173128	0.481899
S09_23663472	0.0173486	0.298874
S02_75909681	0.0173757	0.0136766
S03_49273038	0.0173911	0.108608
S03_54825036	0.0173915	0.0305712
S05_26020706	0.017402	0.124296
S04_6253778	0.0174053	0.0792438
S03_35895947	0.017408	0.0510861
S10_14602901	0.0174101	0.115447
S04_59265892	0.0174145	0.0313757
S01_79240006	0.017416	0.0502816
S09_23749638	0.0174192	0.490346
S03_57341851	0.0174308	0.0494771
S01_63160513	0.0174418	0.0193081
S01_9459479	0.0174521	0.0583266
S02_21560584	0.0174545	0.315366
S06_47362012	0.0174727	0.0917136
S06_1784277	0.0174798	0.468624
S05_28598519	0.0174851	0.186645
S06_27529548	0.0174944	0.0277554
S09_32472825	0.0175335	0.388174
S09_32472826	0.0175335	0.388174
S09_39297220	0.0175571	0.441673
S02_15316474	0.0175609	0.0221239
S06_1659233	0.0175849	0.0587289
S05_11047530	0.0176312	0.0518906
S09_10591884	0.0176353	0.458568
S07_64346401	0.0176631	0.309735
S07_704505	0.0176717	0.212389
S05_67642724	0.017672	0.0551086
S02_11560582	0.0176915	0.0458568
S04_4727679	0.0177123	0.19469
S03_48488756	0.0177184	0.0406275
S03_48488784	0.0177184	0.0406275
S03_48488745	0.0177184	0.0406275
S10_1255008	0.0177298	0.0406275
S10_57114312	0.0177394	0.135559
S07_5190509	0.0177462	0.0591311
S07_5190523	0.0177462	0.0591311
S07_5190524	0.0177462	0.0591311
S01_53059486	0.0177531	0.0136766
S09_13378256	0.0177707	0.483105
S06_17761930	0.0177846	0.0647627
S03_44646007	0.0178192	0.0478681
S03_15768753	0.0178392	0.130732
S03_15768755	0.0178392	0.130732
S03_15768752	0.0178392	0.130732
S03_54149936	0.0178405	0.113033
S03_54149952	0.0178405	0.113033
S05_5040187	0.0178607	0.100563
S06_41271258	0.0178677	0.0619469
S05_18829674	0.0178732	0.0189059
S05_18829690	0.0178732	0.0189059
S07_56752464	0.0178902	0.486323
S09_46276158	0.0179508	0.485921
S04_59258126	0.0179646	0.031778
S04_59258141	0.0179646	0.031778
S10_49365542	0.0179747	0.209171
S05_45456359	0.017993	0.0217216
S07_60981182	0.0180573	0.00965406
S02_16405257	0.0180646	0.0201126
S03_72424795	0.0180731	0.0659694
S06_47930141	0.0180813	0.0442478
S06_47686829	0.0180813	0.0442478
S06_47930138	0.0180813	0.0442478
S03_71813602	0.0180845	0.113837
S06_47759211	0.0180854	0.041432
S06_47759251	0.0180854	0.041432
S06_47759262	0.0180854	0.041432
S07_15953122	0.0180898	0.139582
S09_23410938	0.0181053	0.450523
S02_11783959	0.0181123	0.033387
S01_55104034	0.018114	0.0418343
S09_32659883	0.0181233	0.360016
S02_6845061	0.0181234	0.0168946
S04_40241101	0.0181991	0.0418343
S05_357352	0.0182058	0.177393
S04_53426559	0.0182496	0.106999
S03_20002295	0.0182502	0.0502816
S02_4823622	0.0182504	0.0526951
S07_2347063	0.0182562	0.140386
S04_47270205	0.0182653	0.163717
S10_26066031	0.0182773	0.0679807
S09_47704832	0.0182906	0.295656
S04_15910779	0.0182924	0.0406275
S05_64932309	0.0183265	0.238938
S10_5436788	0.0183271	0.0949316
S05_8035250	0.0183378	0.031778
S05_7943119	0.0183378	0.031778
S02_21856156	0.0183443	0.0583266
S03_19157771	0.0183462	0.0502816
S04_2781088	0.01835	0.12671
S09_47254839	0.0184384	0.464602
S05_16483382	0.0184549	0.0197104
S05_16483416	0.0184549	0.0197104
S10_36058429	0.0184631	0.0559131
S07_24872506	0.0184685	0.370877
S07_24872509	0.0184685	0.370877
S07_24872519	0.0184685	0.370877
S09_42423304	0.018482	0.338697
S03_73084958	0.0184827	0.216412
S06_55957672	0.0184914	0.436042
S04_466256	0.0184948	0.450121
S09_8480389	0.0184955	0.353982
S06_2583275	0.0185359	0.148029
S09_19622067	0.0185366	0.278359
S08_8125869	0.0185367	0.0156879
S02_49237934	0.0185629	0.0160901
S08_62074836	0.0185704	0.11424
S02_1575603	0.0185796	0.0752212
S02_1575605	0.0185796	0.0752212
S06_20318881	0.01858	0.120274
S08_34775454	0.0185849	0.240145
S04_48464280	0.0186201	0.102172
S04_48464323	0.0186201	0.102172
S02_23811576	0.0186262	0.0337892
S02_23811589	0.0186262	0.0337892
S09_34826413	0.0186461	0.396621
S06_46075156	0.0186853	0.0643604
S06_54253250	0.018691	0.149638
S03_47943745	0.0187142	0.0454545
S01_32486300	0.0187259	0.0551086
S01_32486309	0.0187259	0.0551086
S01_32486331	0.0187259	0.0551086
S01_32486341	0.0187259	0.0551086
S05_35002725	0.0187339	0.0225261
S06_22476265	0.0187356	0.0277554
S05_61185584	0.0187369	0.351569
S10_58000090	0.0187479	0.284393
S01_7572196	0.0187536	0.144006
S04_23276763	0.0187583	0.125905
S03_15788870	0.0188067	0.0502816
S10_52748435	0.0188096	0.438858
S03_17115249	0.0188247	0.15004
S03_27899063	0.0188257	0.0490748
S06_43632539	0.0188294	0.0989541
S06_46075441	0.0188373	0.174578
S03_60830122	0.0188422	0.0506838
S03_19387817	0.0188495	0.104988
S09_47498256	0.0188923	0.4642
S05_62692028	0.0189017	0.119067
S03_15190750	0.0189123	0.0961384
S10_1993908	0.0189157	0.126307
S10_37168263	0.0189301	0.244167
S10_58963577	0.0189461	0.0639582
S01_1720523	0.0189469	0.234916
S07_15953105	0.0189507	0.166533
S01_18602124	0.018956	0.0832663
S01_298325	0.0189563	0.341512
S07_41624707	0.0189731	0.0820595
S07_41624718	0.0189731	0.0820595
S02_63928119	0.0189825	0.0490748
S08_1418623	0.018989	0.0768302
S06_44650646	0.0190318	0.0615447
S05_18871922	0.0190343	0.0197104
S02_54022903	0.019039	0.0534996
S07_2874329	0.0190555	0.484714
S05_38880205	0.0190856	0.0172969
S03_42039204	0.0191458	0.0502816
S04_59259234	0.0191614	0.0313757
S04_59259242	0.0191614	0.0313757
S01_59994587	0.0191616	0.0611424
S01_18856570	0.0191634	0.0185036
S10_47969967	0.0191718	0.0422365
S01_67545078	0.0191866	0.0804505
S01_13090909	0.0192086	0.0273532
S01_19200885	0.0192185	0.0655672
S01_19200867	0.0192185	0.0655672
S05_55178759	0.0192322	0.0201126
S07_10246650	0.0192358	0.0205149
S05_62770215	0.0192457	0.134755
S10_11712677	0.0192602	0.0245374
S06_55890681	0.0192853	0.0482703
S06_55890692	0.0192853	0.0482703
S04_27579486	0.0193109	0.432824
S10_10541211	0.0193278	0.0253419
S07_4053822	0.0193525	0.270716
S07_30127073	0.0193984	0.0197104
S08_36918353	0.0194058	0.374095
S05_62728463	0.0194467	0.351569
S02_7176377	0.019451	0.0261464
S02_43782745	0.0194522	0.0579244
S09_13892266	0.0194534	0.386967
S04_1109759	0.0194544	0.267498
S09_38599782	0.0194823	0.396621
S06_47255499	0.0194855	0.0953339
S06_47255504	0.0194855	0.0953339
S04_59126266	0.0195443	0.0293644
S07_22831564	0.0195481	0.0973451
S06_27942301	0.0195679	0.0711987
S05_70517393	0.0195841	0.039823
S07_63322367	0.0195912	0.04465
S02_57739929	0.0195969	0.339099
S03_6781789	0.0196289	0.0571199
S02_63908432	0.0196377	0.0498793
S02_319332	0.0196446	0.0804505
S01_18693872	0.0196585	0.464602
S02_15265093	0.019673	0.0567176
S02_15265094	0.019673	0.0567176
S06_9470683	0.0196841	0.0506838
S06_9470651	0.0196841	0.0506838
S04_63848970	0.0196897	0.476669
S07_7630628	0.0197032	0.0555109
S07_7630652	0.0197032	0.0555109
S03_617335	0.0197151	0.106195
S07_3175119	0.0197318	0.132341
S07_3175155	0.0197318	0.132341
S06_49030370	0.0197329	0.0876911
S03_4707930	0.019781	0.145213
S03_4707951	0.019781	0.145213
S06_26230777	0.0197824	0.0168946
S06_26230817	0.0197824	0.0168946
S06_26230774	0.0197824	0.0168946
S09_23451643	0.019799	0.448512
S02_63675179	0.0198098	0.0498793
S03_52136292	0.0198192	0.0434433
S03_51975508	0.0198192	0.0434433
S03_56727831	0.0198401	0.0176991
S01_72222622	0.0198625	0.120676
S08_1418633	0.0198752	0.0808528
S01_63867107	0.019877	0.217619
S05_10405232	0.0199104	0.431215
S05_34073760	0.0199122	0.156879
S08_55021719	0.0199339	0.12671
S03_8668381	0.0199462	0.0390185
S03_8668393	0.0199462	0.0390185
S07_57029228	0.0199546	0.164521
S07_1173909	0.0199571	0.151649
S07_1173921	0.0199571	0.151649
S05_11041347	0.0199739	0.12148
S04_2034926	0.0199829	0.0261464
S03_10505431	0.0199848	0.0309735
S09_13416181	0.0199924	0.0772325
S09_24877408	0.0200163	0.212389
S04_7390344	0.0200476	0.34473
S03_29392097	0.0200558	0.106999
S04_54682676	0.0200639	0.263073
S05_53579953	0.0200902	0.0193081
S05_53579984	0.0200902	0.0193081
S06_48154810	0.020091	0.041432
S10_10541227	0.020108	0.0265487
S09_47662526	0.02012	0.296862
S09_47662550	0.02012	0.296862
S09_39307069	0.0201406	0.441673
S09_24318975	0.0201443	0.407884
S01_62030718	0.0201595	0.0297667
S05_11198840	0.0201706	0.071601
S04_10206028	0.0201795	0.038214
S07_4994442	0.020204	0.0635559
S03_2531611	0.020263	0.0502816
S07_39531969	0.020273	0.0518906
S04_35835098	0.0202732	0.0285599
S03_70945967	0.0203009	0.079646
S01_1054977	0.0203079	0.0116653
S05_435966	0.0203743	0.166533
S09_38762744	0.0203849	0.0112631
S04_34895145	0.0204039	0.169751
S05_62770251	0.0204121	0.169751
S09_43966349	0.0204156	0.462591
S05_20562224	0.0204174	0.0221239
S05_20562229	0.0204174	0.0221239
S09_23651554	0.0204188	0.468222
S05_47580016	0.0204204	0.0297667
S02_18243973	0.0204231	0.0893001
S07_3409085	0.0204271	0.0985519
S06_23887754	0.0204375	0.0772325
S07_21689058	0.0204539	0.0132743
S07_46341397	0.0204555	0.0526951
S03_13765734	0.0204562	0.246179
S03_13765736	0.0204562	0.246179
S10_57239784	0.0204617	0.0486726
S06_47245184	0.0204624	0.074819
S09_12575989	0.0204751	0.459372
S09_12576015	0.0204751	0.459372
S06_53460559	0.0204813	0.327836
S05_66548236	0.0204874	0.0245374
S05_66548205	0.0204874	0.0245374
S05_65114581	0.0204891	0.330249
S05_65114592	0.0204891	0.330249
S09_12074675	0.0205062	0.0156879
S02_29493783	0.0205383	0.0205149
S02_13906824	0.0205491	0.0776348
S09_43484264	0.0205497	0.45173
S10_55061653	0.0205536	0.0253419
S03_32188805	0.0205605	0.0482703
S07_58296163	0.0205607	0.0583266
S09_13515292	0.0206122	0.0152856
S06_21035097	0.0206485	0.0176991
S09_20521282	0.0206662	0.412309
S09_20521284	0.0206662	0.412309
S07_464645	0.0206685	0.100965
S05_11767811	0.0207021	0.038214
S06_59687422	0.0207199	0.417136
S04_6116023	0.0207336	0.43926
S02_2532110	0.0207414	0.0402253
S01_634888	0.0207481	0.0193081
S05_34073742	0.0207648	0.15527
S05_9180718	0.0207866	0.0205149
S05_9180737	0.0207866	0.0205149
S08_37896696	0.0207875	0.0901046
S05_63377241	0.0208333	0.26066
S05_9197861	0.0208389	0.0800483
S09_13720516	0.0208643	0.179807
S02_15387793	0.0208925	0.228479
S03_57205620	0.0209014	0.24819
S05_45942708	0.0209072	0.0289622
S02_4594002	0.0209505	0.0933226
S09_45339076	0.0209705	0.197104
S05_5798242	0.0209832	0.0579244
S01_5120884	0.0210018	0.0567176
S06_47793719	0.0210156	0.0498793
S03_47964916	0.0210707	0.104988
S01_58246195	0.0210788	0.033387
S03_6714287	0.0210899	0.227273
S02_19222620	0.0211503	0.236122
S03_55368193	0.0211586	0.0768302
S09_44563357	0.0211701	0.449718
S03_59294064	0.0211717	0.144811
S08_2362878	0.0211853	0.0852776
S03_74012390	0.0212	0.0213194
S05_20198039	0.0212101	0.0197104
S01_78928107	0.0212145	0.0466613
S09_9601049	0.0212248	0.354385
S04_2545115	0.0212278	0.485519
S03_51977358	0.0212537	0.0418343
S03_51977375	0.0212537	0.0418343
S08_59521318	0.0212651	0.0241352
S10_40914927	0.0212704	0.0671762
S04_1454920	0.0212717	0.233709
S05_52523648	0.0212734	0.0205149
S03_51995374	0.021294	0.128319
S06_4565452	0.021306	0.0313757
S03_28673006	0.0213348	0.0502816
S03_28636652	0.0213348	0.0502816
S01_12036460	0.0213568	0.0426388
S01_12052166	0.0213568	0.0426388
S06_43911914	0.0213645	0.177393
S09_44578486	0.0213863	0.462591
S09_7342521	0.0214059	0.473451
S07_47968795	0.0214064	0.105792
S09_13023676	0.0214284	0.413516
[truncated: 63,536 more rows]

## Sheet: GAPIT_Blink_aNDF_cov_GWAS_Resul
SNP	P.value	maf
S06_50558124	1.72622e-52	0.128319
S06_48662867	3.95082e-27	0.172566
S06_52730657	7.65575e-18	0.185438
S06_43348043	5.2783e-12	0.0386163
S06_58088648	8.55033e-10	0.034996
S06_25968477	6.50504e-09	0.0502816
S05_61867716	8.04289e-09	0.0530973
S04_51787598	1.80396e-08	0.0325825
S10_57790957	2.54494e-08	0.220434
S03_8002320	2.91993e-08	0.141995
S07_8219366	3.44938e-08	0.07321
S03_13439266	9.30586e-08	0.104183
S10_60603202	1.80455e-07	0.382542
S06_50695909	2.07319e-07	0.0482703
S07_599215	3.46381e-07	0.370475
S10_49949884	1.71141e-06	0.125101
S06_2686004	1.28714e-05	0.190265
S04_5973316	1.67955e-05	0.226468
S06_21448779	1.82423e-05	0.0522928
S05_67573378	2.11982e-05	0.179405
S02_69965422	2.93187e-05	0.039823
S01_77833499	3.34882e-05	0.126307
S02_71664127	4.3396e-05	0.0281577
S02_70769495	5.89672e-05	0.0394208
S10_7495778	6.5762e-05	0.0607401
S03_7933146	0.000104163	0.232904
S01_23660261	0.000104751	0.038214
S07_1894907	0.000137767	0.103781
S02_69966185	0.00013781	0.0374095
S05_9536287	0.000155612	0.352776
S02_70369929	0.000160072	0.0374095
S01_18947439	0.00017533	0.411504
S02_69926410	0.000188161	0.036605
S02_57728880	0.000198657	0.0933226
S02_56985131	0.000202578	0.174175
S02_57163527	0.000212077	0.302494
S05_40437985	0.000215933	0.0193081
S07_36887871	0.000226588	0.0619469
S10_35343053	0.000229076	0.0233307
S06_974999	0.000231638	0.176991
S01_65213826	0.000241131	0.281979
S02_70217662	0.000255903	0.0370072
S07_2264218	0.000256774	0.0140788
S01_11310107	0.000261931	0.0647627
S10_59083624	0.000264288	0.211585
S01_56507731	0.000265078	0.187047
S05_28512665	0.000270603	0.0249397
S02_57026340	0.000277591	0.17498
S02_69967280	0.000304434	0.036605
S02_69967246	0.000304434	0.036605
S04_57920225	0.000310155	0.225261
S02_70531712	0.000312103	0.242156
S03_12416613	0.000314524	0.0418343
S03_12416608	0.000314524	0.0418343
S03_12416649	0.000314524	0.0418343
S05_34478926	0.000337402	0.0329847
S08_59399968	0.000374971	0.0458568
S08_59399974	0.000374971	0.0458568
S02_70230924	0.000377601	0.036605
S02_70230947	0.000377601	0.036605
S02_57570193	0.000378565	0.100965
S05_52006769	0.000390089	0.163315
S02_57679390	0.000429371	0.185036
S05_44408675	0.00043028	0.0160901
S06_51338993	0.000437579	0.476669
S06_51468335	0.000438697	0.43041
S07_1857628	0.000441563	0.102574
S09_58460024	0.000445828	0.275141
S04_58228070	0.00044676	0.265084
S04_27684772	0.000465138	0.0189059
S05_41286890	0.000476442	0.0156879
S06_51915203	0.000479804	0.475463
S06_52845092	0.000491222	0.158488
S06_52618180	0.000508	0.325825
S06_52618173	0.000508	0.325825
S03_7460711	0.000512889	0.319791
S04_55480986	0.000526135	0.0374095
S04_55525520	0.000528839	0.0647627
S02_57679410	0.000531025	0.185841
S07_7948191	0.000531434	0.0510861
S07_7948053	0.000531434	0.0510861
S04_58247552	0.000531962	0.23572
S09_58316055	0.000553668	0.388576
S02_69965473	0.000555108	0.036605
S09_47818098	0.000565402	0.104586
S01_56545542	0.000575752	0.189461
S09_17360064	0.000578739	0.0144811
S06_52087220	0.000604848	0.484312
S07_7871169	0.000623041	0.0518906
S07_7871168	0.000623041	0.0518906
S07_7871170	0.000623041	0.0518906
S06_43348855	0.000623151	0.0386163
S04_55525670	0.000627341	0.0362027
S04_55782030	0.000638328	0.0362027
S04_56824881	0.000639475	0.0691874
S02_57679406	0.000652507	0.1786
S03_2540774	0.000673264	0.143202
S05_11191156	0.00068977	0.456557
S04_58494908	0.000697829	0.287208
S04_63052271	0.000699773	0.07321
S06_52845156	0.000704413	0.162108
S02_69965532	0.000706418	0.0390185
S07_64563662	0.000710967	0.0345937
S01_56507634	0.000714843	0.158085
S07_7858555	0.000715779	0.0514883
S04_55665537	0.000748031	0.0362027
S05_41079231	0.000748654	0.0185036
S03_66421436	0.000749868	0.0792438
S03_70640443	0.000752974	0.0703942
S04_55918818	0.00077346	0.0362027
S04_55664362	0.000775214	0.0358005
S04_55878068	0.000780333	0.0953339
S04_56031962	0.000789114	0.176187
S04_56031918	0.000789114	0.176187
S05_52006856	0.000789152	0.105792
S06_52061078	0.000795432	0.478278
S04_55806653	0.000806468	0.0358005
S04_12807477	0.000807489	0.0591311
S02_61501648	0.000810071	0.0820595
S02_61501689	0.000810071	0.0820595
S02_61501655	0.000810071	0.0820595
S02_61501697	0.000810071	0.0820595
S05_45560522	0.000822861	0.0225261
S05_42350481	0.000823478	0.0362027
S06_51533537	0.000839063	0.429606
S02_57348760	0.000840157	0.235318
S02_61859827	0.000875398	0.0394208
S02_61859829	0.000875398	0.0394208
S03_46429268	0.000883768	0.033387
S03_46429246	0.000883768	0.033387
S08_61385286	0.000888273	0.0108608
S06_52602717	0.000890437	0.328238
S04_55466249	0.000893617	0.034996
S04_55466237	0.000893617	0.034996
S04_58519631	0.000895595	0.150845
S09_48064131	0.000930039	0.0265487
S10_11451860	0.00097172	0.237329
S09_47581568	0.00099283	0.106999
S04_56030458	0.00100173	0.172969
S07_10781066	0.00103729	0.0136766
S06_52060854	0.00104176	0.487932
S04_22182255	0.00104326	0.303701
S04_55878081	0.00105515	0.0370072
S06_43324055	0.00106146	0.32502
S06_43324062	0.00106146	0.32502
S06_43324079	0.00106146	0.32502
S09_23663470	0.00107431	0.152051
S02_57665599	0.0010819	0.179405
S02_57035397	0.00110181	0.334674
S02_57035398	0.00110181	0.334674
S07_58162332	0.00111286	0.0707965
S06_51973010	0.00111766	0.15004
S01_14026700	0.00112974	0.0547064
S02_61738909	0.00113084	0.039823
S02_61738876	0.00113084	0.039823
S02_60010778	0.00114525	0.123894
S09_58885879	0.00114783	0.0478681
S05_42350491	0.00116377	0.0374095
S10_15860852	0.00117729	0.0470636
S07_64563624	0.00118045	0.033387
S05_11194871	0.00118634	0.457361
S02_64694920	0.00119937	0.15527
S10_60257343	0.00120605	0.493966
S03_7460658	0.00121353	0.359212
S03_7460677	0.00121353	0.359212
S09_58344107	0.00121407	0.424377
S09_58885889	0.00122123	0.271118
S04_55687783	0.00123323	0.0353982
S06_54253250	0.00123612	0.149638
S02_57679415	0.00124258	0.185841
S10_36058429	0.00124594	0.0559131
S06_51456533	0.00124617	0.437249
S02_9145311	0.00125472	0.0148833
S06_52287019	0.00127635	0.183427
S05_11353055	0.00128057	0.0209171
S08_2648196	0.00130777	0.0482703
S08_2683449	0.00130803	0.0490748
S02_57664956	0.00132464	0.188254
S04_691963	0.00133161	0.463797
S02_57032121	0.0013321	0.334272
S03_5190565	0.00133959	0.0599356
S02_58287641	0.00134939	0.308126
S02_56646778	0.00137989	0.337088
S02_57739866	0.00138153	0.339099
S02_57739905	0.00138153	0.339099
S09_56497595	0.00138889	0.39099
S04_55437884	0.00139368	0.0422365
S05_53449329	0.0013976	0.409895
S09_58136014	0.00140554	0.452936
S07_58318955	0.00141707	0.0868866
S02_57634852	0.00142121	0.193081
S09_43085709	0.00145343	0.0450523
S06_52287039	0.00145651	0.183829
S06_52287059	0.00145651	0.183829
S08_56584320	0.001461	0.0418343
S04_55452705	0.00146212	0.0353982
S03_66425370	0.00149178	0.0804505
S07_8969541	0.00149289	0.0486726
S07_8969511	0.00149289	0.0486726
S03_73447309	0.00149678	0.14642
S04_343351	0.00155738	0.427192
S06_10477658	0.00155825	0.0168946
S08_2405726	0.00156689	0.0506838
S09_17699622	0.00157968	0.00925181
S05_9786238	0.00160167	0.0309735
S05_11161838	0.00167071	0.0205149
S02_58288886	0.00168211	0.310539
S05_18324666	0.001688	0.0213194
S06_51893911	0.00169213	0.183829
S04_55466169	0.00169622	0.0341915
S04_55466149	0.00169622	0.0341915
S02_73973215	0.00170824	0.10539
S04_15438282	0.00177119	0.038214
S06_34838665	0.00177264	0.0647627
S05_19910365	0.00178747	0.0189059
S04_65938098	0.00179284	0.127514
S04_65938102	0.00179284	0.127514
S02_58395524	0.0018343	0.25543
S08_39159705	0.00185783	0.110217
S02_56654598	0.00186534	0.342719
S07_20592221	0.00187105	0.0724055
S02_56654611	0.00187359	0.343121
S02_57739929	0.00188781	0.339099
S07_8814808	0.00189946	0.0486726
S07_8814816	0.00189946	0.0486726
S06_51208365	0.00192673	0.167739
S06_15973560	0.00192898	0.084473
S05_66611859	0.00193315	0.404264
S02_73519313	0.00193356	0.180209
S02_73519340	0.00193356	0.180209
S08_59521318	0.00193574	0.0241352
S05_52006806	0.0019405	0.125905
S04_56820972	0.00196489	0.0418343
S04_57521784	0.00197197	0.0337892
S02_57717758	0.00197665	0.133548
S02_74269513	0.00197706	0.0253419
S02_60105867	0.00197723	0.138777
S09_58472528	0.00198675	0.300885
S06_51972959	0.00199218	0.151247
S09_47157327	0.00199286	0.0937249
S10_33517434	0.0020106	0.149638
S10_33517458	0.0020106	0.149638
S08_2516316	0.00201995	0.0627514
S03_56437199	0.00202545	0.0816573
S02_58286606	0.00204076	0.29646
S04_56507281	0.00207875	0.143604
S08_6571399	0.00208177	0.0289622
S10_60542110	0.00208479	0.00965406
S04_56028181	0.00210172	0.166533
S06_51870339	0.0021052	0.391392
S03_5291224	0.00210544	0.0611424
S07_59303017	0.00212275	0.0345937
S02_34266050	0.00212765	0.0530973
S02_34266054	0.00212765	0.0530973
S04_62463940	0.00213257	0.111826
S03_20909457	0.00213565	0.0148833
S04_691556	0.0021369	0.462993
S04_691564	0.0021369	0.462993
S04_691566	0.0021369	0.462993
S07_21464101	0.00214116	0.0518906
S07_25825799	0.00216819	0.0498793
S07_8942100	0.0021691	0.0490748
S07_8942109	0.0021691	0.0490748
S05_11715491	0.00217404	0.0201126
S05_45502245	0.00217667	0.0185036
S05_45502217	0.00217667	0.0185036
S05_45502262	0.00217667	0.0185036
S07_45759232	0.002184	0.0498793
S03_70640338	0.00219564	0.0736122
S03_70640369	0.00219564	0.0736122
S07_46744081	0.00223023	0.0555109
S04_53928387	0.00227258	0.261866
S09_47243038	0.00227828	0.0953339
S06_42756998	0.00229443	0.0611424
S05_41286910	0.00229825	0.0164924
S05_41286898	0.00229825	0.0164924
S04_52871915	0.0022999	0.325825
S06_39876474	0.00231409	0.158085
S04_58228067	0.00231855	0.323813
S02_69799874	0.00233754	0.162108
S07_36588041	0.00234415	0.0168946
S02_58545591	0.00237144	0.372084
S07_8814759	0.00239505	0.0482703
S04_57821086	0.00240256	0.0840708
S04_57821123	0.00240256	0.0840708
S04_57821120	0.00240256	0.0840708
S09_43805378	0.0024052	0.113033
S02_60738083	0.00241044	0.126307
S04_53920502	0.00243098	0.274739
S09_15524786	0.00244358	0.0691874
S05_19532198	0.00248037	0.0591311
S06_52632225	0.0024933	0.283186
S06_52060775	0.00251514	0.439662
S06_52060776	0.00251514	0.439662
S02_18466501	0.00252004	0.0337892
S05_31908688	0.00252451	0.0185036
S07_44218071	0.0025341	0.0502816
S07_44218072	0.0025341	0.0502816
S07_44218073	0.0025341	0.0502816
S07_18604135	0.00253677	0.0197104
S07_18604087	0.00253677	0.0197104
S03_70742593	0.00256885	0.0965406
S10_15438537	0.00257084	0.0374095
S02_65914821	0.00258222	0.129928
S07_54904440	0.00258398	0.368463
S07_54904446	0.00258398	0.368463
S04_54495996	0.00258974	0.0329847
S03_70640512	0.00259705	0.0728077
S07_45196568	0.00260412	0.0510861
S04_59793358	0.0026099	0.0197104
S05_11194896	0.00261544	0.412711
S01_48454126	0.00261893	0.0921158
S07_18109170	0.00262044	0.0539019
S05_400410	0.00267758	0.0510861
S02_36587450	0.00269438	0.0124698
S04_56567898	0.00269957	0.144409
S05_55392151	0.00271083	0.0205149
S04_55508656	0.00272139	0.0358005
S04_58247539	0.00274101	0.221239
S06_2928099	0.00274646	0.0494771
S05_66548237	0.0027501	0.0221239
S10_28473172	0.00276453	0.0233307
S09_32402236	0.00276802	0.0438455
S05_36294433	0.00277482	0.0285599
S05_11349135	0.00280131	0.0201126
S07_29383990	0.0028037	0.0551086
S06_13693594	0.00280561	0.034996
S08_5013169	0.00280573	0.144811
S06_51893993	0.00281878	0.184232
S07_15953122	0.00282458	0.139582
S06_42782482	0.00283571	0.462188
S10_53353674	0.00285005	0.0362027
S04_58532699	0.00285667	0.288817
S06_41603803	0.00286018	0.159292
S04_53924590	0.00287357	0.262269
S07_48653532	0.00287666	0.0539019
S04_57820900	0.00287717	0.0840708
S05_8848307	0.00288345	0.0201126
S06_42783012	0.00289728	0.460981
S07_8861700	0.00290365	0.0514883
S05_11266730	0.00290583	0.459775
S09_43805405	0.0029096	0.111022
S05_46926727	0.0029317	0.0181014
S09_57907179	0.00293979	0.304103
S10_56168684	0.00294884	0.078037
S10_56168659	0.00294884	0.078037
S10_56168666	0.00294884	0.078037
S10_56168671	0.00294884	0.078037
S02_8116009	0.0029617	0.0378117
S04_57053571	0.00297085	0.0534996
S06_42663727	0.00299291	0.420756
S06_42663759	0.00299291	0.420756
S07_526447	0.00299791	0.0261464
S05_11701642	0.00300194	0.0189059
S05_11701662	0.00300194	0.0189059
S07_22253875	0.00300537	0.0539019
S07_7630652	0.00301352	0.0555109
S07_7630628	0.00301352	0.0555109
S04_22182347	0.00301626	0.23934
S06_35117973	0.00301669	0.0776348
S06_35117994	0.00301669	0.0776348
S10_54674390	0.00305508	0.0148833
S07_27582615	0.00306779	0.0547064
S06_51885681	0.00310757	0.34634
S07_46763428	0.00310898	0.0539019
S09_58603105	0.00311471	0.326227
S03_24551996	0.00311514	0.0337892
S04_54346299	0.00312187	0.102574
S04_54346298	0.00312187	0.102574
S01_12935535	0.00317347	0.0539019
S06_8498404	0.00318128	0.0502816
S05_45502356	0.00318486	0.0213194
S06_59426448	0.00325931	0.0651649
S09_58974706	0.00326458	0.465004
S10_18353364	0.00327181	0.0474658
S05_8848272	0.00327917	0.0197104
S05_8848306	0.00327917	0.0197104
S05_14615528	0.00328822	0.0563154
S06_51045400	0.00329559	0.48391
S09_46276158	0.00331878	0.485921
S07_21686963	0.00332343	0.0534996
S07_21686967	0.00332343	0.0534996
S07_25836935	0.00334226	0.0539019
S02_1301297	0.00336355	0.0868866
S07_19754522	0.00336995	0.0534996
S03_69966714	0.00337041	0.191874
S03_69966740	0.00337041	0.191874
S04_55918898	0.00337874	0.0329847
S02_61637835	0.00340267	0.0394208
S02_63221567	0.00340982	0.14642
S09_47243053	0.0034146	0.0969429
S07_41839998	0.00342193	0.0164924
S07_41839963	0.00342193	0.0164924
S06_51252050	0.00343002	0.298874
S06_51252059	0.00343002	0.298874
S07_19593719	0.00343847	0.0534996
S09_58316025	0.00344857	0.465004
S09_43805390	0.00344871	0.10901
S05_11266743	0.00345423	0.45897
S01_70449212	0.00348184	0.033387
S03_5913796	0.0034832	0.0152856
S03_55941146	0.0035076	0.0325825
S07_43690710	0.00350809	0.043041
S07_43690724	0.00350809	0.043041
S01_76827421	0.00351043	0.0116653
S07_30567962	0.00351677	0.0539019
S02_57728933	0.00354571	0.15889
S05_25508673	0.00355137	0.0213194
S08_33963262	0.00355184	0.0374095
S08_33963285	0.00355184	0.0374095
S03_20911062	0.00355535	0.0438455
S08_60817988	0.00356447	0.190265
S04_62683167	0.00356485	0.0756235
S03_68226378	0.00357905	0.132341
S07_20001283	0.00358298	0.0530973
S07_526446	0.0035969	0.0265487
S09_44842612	0.00361046	0.381738
S03_66789283	0.003612	0.185036
S08_53568400	0.00364669	0.154867
S07_2984542	0.00364827	0.258648
S08_13617692	0.003673	0.0181014
S06_51709289	0.00367891	0.430008
S01_17604939	0.00368877	0.0181014
S09_45511253	0.00368973	0.449718
S03_71798270	0.00369438	0.288415
S03_71798280	0.00369438	0.288415
S03_71798298	0.00369438	0.288415
S07_29917349	0.00369607	0.0534996
S04_65932320	0.00370267	0.0293644
S07_43259346	0.00370275	0.0539019
S10_12343373	0.0037109	0.0442478
S03_7101787	0.00374659	0.253821
S02_55513690	0.00376101	0.0217216
S06_6694782	0.00376451	0.254626
S09_58540235	0.00377522	0.308528
S04_58196427	0.00377634	0.420756
S09_47242987	0.00378335	0.103379
S09_58695567	0.00378761	0.0474658
S05_2575035	0.00378968	0.0160901
S04_388787	0.00379918	0.493564
S06_2444158	0.00380489	0.163717
S02_56561094	0.00381332	0.0973451
S09_32088222	0.00385526	0.107804
S07_28442086	0.00385803	0.0522928
S04_52501325	0.00386346	0.284393
S07_22291282	0.00386617	0.0534996
S05_9180718	0.00387424	0.0205149
S05_9180737	0.00387424	0.0205149
S06_51899919	0.00389347	0.188656
S07_48584300	0.0039105	0.0534996
S07_48584329	0.0039105	0.0534996
S04_55525634	0.00391886	0.0655672
S03_7086299	0.00392811	0.139582
S09_45557644	0.00393044	0.45897
S09_45557677	0.00393044	0.45897
S09_45557653	0.00393044	0.45897
S06_51865012	0.00393764	0.431617
S07_28998908	0.00396295	0.0530973
S08_50829253	0.00397279	0.0144811
S02_63778651	0.00397366	0.252212
S02_57728035	0.00398366	0.159292
S03_56680318	0.00399777	0.242961
S04_27058238	0.00403448	0.0406275
S04_6676586	0.00403657	0.221641
S10_22313426	0.00408271	0.125101
S07_29606425	0.00408582	0.0498793
S09_58540294	0.00410723	0.305712
S02_61551250	0.00411308	0.081255
S07_28534231	0.00411528	0.0534996
S01_13226138	0.00411665	0.0707965
S01_13226145	0.00411665	0.0707965
S08_36184735	0.00417213	0.0474658
S08_36184741	0.00417213	0.0474658
S08_36184720	0.00417213	0.0474658
S06_16380452	0.00421646	0.113837
S10_13748020	0.00427228	0.132341
S07_64875103	0.00427419	0.0305712
S02_2679997	0.00432186	0.285599
S07_53879002	0.00432277	0.0534996
S06_50932959	0.00432578	0.43926
S09_56461447	0.00433687	0.134755
S09_56461425	0.00433687	0.134755
S02_61508749	0.00434267	0.0852776
S04_49151911	0.00435483	0.152454
S02_64701072	0.00436609	0.175382
S07_24231876	0.00436937	0.0534996
S09_24893209	0.00438982	0.0329847
S09_24893224	0.00438982	0.0329847
S07_27100203	0.00440356	0.0522928
S05_69938200	0.00440504	0.0273532
S09_45701276	0.00440769	0.438858
S09_45701312	0.00440769	0.438858
S08_1188839	0.00442469	0.0627514
S07_19539924	0.0044403	0.0534996
S05_26020706	0.00446558	0.124296
S04_15805855	0.00447588	0.0309735
S04_15805857	0.00447588	0.0309735
S04_15805899	0.00447588	0.0309735
S07_61900888	0.00447958	0.0205149
S07_43901640	0.00449323	0.0530973
S06_51848448	0.00449467	0.315768
S06_51848470	0.00449467	0.315768
S07_25350791	0.00449879	0.0514883
S07_25350795	0.00449879	0.0514883
S09_58182670	0.00451296	0.428801
S02_56612060	0.00451886	0.0965406
S07_24350014	0.00452463	0.0547064
S01_13234772	0.00455415	0.0695897
S01_14917790	0.00455628	0.139179
S04_57907285	0.00456961	0.181416
S02_60094960	0.00460347	0.19469
S02_63778046	0.00460926	0.228882
S05_53177661	0.00462352	0.0583266
S09_19427685	0.00463128	0.0132743
S09_19427684	0.00463128	0.0132743
S04_27411236	0.0046318	0.0583266
S04_27411258	0.0046318	0.0583266
S04_27411264	0.0046318	0.0583266
S02_59487576	0.00463579	0.0647627
S02_59487601	0.00463579	0.0647627
S10_1217129	0.00463622	0.224457
S07_47129771	0.00464781	0.0197104
S03_73447306	0.00464848	0.125905
S08_1188827	0.00467994	0.0595334
S03_68226383	0.00469085	0.132743
S09_58701442	0.00469165	0.462993
S07_19992613	0.00469653	0.0522928
S10_14627753	0.00470324	0.0273532
S07_48582011	0.00473491	0.0442478
S07_48582010	0.00473491	0.0442478
S07_24590046	0.00473913	0.0534996
S07_24590048	0.00473913	0.0534996
S10_965978	0.00474087	0.0607401
S04_54682670	0.00474263	0.038214
S04_54682571	0.00474263	0.038214
S09_58738174	0.00476494	0.0474658
S05_14449691	0.00476549	0.0607401
S10_40914927	0.00476872	0.0671762
S07_49128884	0.00477791	0.0543041
S07_21882326	0.00480432	0.0530973
S09_45982955	0.00480925	0.498391
S07_47711716	0.00484837	0.0539019
S04_53921450	0.00488188	0.0615447
S07_8302734	0.00489049	0.0744167
S10_9808834	0.00491208	0.226066
S07_25285747	0.00491306	0.0543041
S07_29889539	0.00491835	0.0547064
S02_63735928	0.00492474	0.297667
S04_52505843	0.00493493	0.28399
S07_29889486	0.00493638	0.0534996
S07_29889493	0.00493638	0.0534996
S06_13162172	0.00495778	0.0120676
S09_46036884	0.00498414	0.495977
S03_7472308	0.00498922	0.355994
S03_10145132	0.00500907	0.0631537
S07_49170527	0.00502119	0.0539019
S05_39232698	0.0050222	0.0559131
S09_58253968	0.00504088	0.0434433
S06_51722636	0.00506276	0.48029
S03_4581122	0.00506313	0.147224
S05_12466511	0.0050876	0.0213194
S04_55443803	0.005089	0.106597
S07_26069212	0.00508982	0.0530973
S01_13679451	0.00510271	0.0406275
S10_10860096	0.00512562	0.0353982
S10_19842778	0.00513006	0.0458568
S06_76437	0.00517285	0.265487
S07_57194504	0.00517833	0.183025
S09_46143225	0.00517848	0.468222
S02_62911773	0.00517965	0.113837
S07_13419648	0.00521023	0.0543041
S07_28660995	0.00521996	0.0543041
S09_59189650	0.00522668	0.0454545
S07_55215805	0.00523411	0.0611424
S06_42835328	0.00523835	0.437651
S06_42835284	0.00523835	0.437651
S02_64608305	0.00523869	0.152856
S09_59192268	0.00525519	0.0454545
S07_28329464	0.00527209	0.0559131
S07_26683893	0.0052728	0.0237329
S07_26683927	0.0052728	0.0237329
S02_56612000	0.00530202	0.0868866
S10_59797300	0.00534958	0.142397
S03_71813602	0.00536086	0.113837
S06_51284109	0.00539076	0.217216
S06_51284095	0.00539076	0.217216
S06_51284118	0.00539076	0.217216
S10_53393097	0.00540904	0.0362027
S01_57603580	0.00541734	0.0470636
S02_67067475	0.00541949	0.0559131
S02_67067477	0.00541949	0.0559131
S06_34999985	0.00542276	0.0152856
S01_39617381	0.00542664	0.150845
S01_39617383	0.00542664	0.150845
S01_39617394	0.00542664	0.150845
S04_56538108	0.00543281	0.155672
S04_56538110	0.00543281	0.155672
S03_2476239	0.00544118	0.0832663
S02_59486850	0.00544694	0.0655672
S01_34944070	0.00545222	0.0164924
S05_26020741	0.00546247	0.113033
S10_33954068	0.00547402	0.076428
S06_1477897	0.00548077	0.192277
S06_10958347	0.00548435	0.0358005
S02_59453126	0.00549472	0.0691874
S10_56175154	0.00549849	0.0760257
S06_20029075	0.00549916	0.0518906
S02_58453652	0.00551545	0.254626
S06_51915483	0.00552406	0.190265
S03_5146490	0.00555306	0.0410298
S09_55641942	0.00556147	0.184232
S02_4155177	0.00556351	0.0345937
S04_56030165	0.0055776	0.101368
S09_13479843	0.00558473	0.033387
S09_13479884	0.00558473	0.033387
S09_13479896	0.00558473	0.033387
S02_56515434	0.00560204	0.225664
S06_42485011	0.00565785	0.0635559
S01_14797699	0.00568274	0.0563154
S10_33998278	0.00569959	0.100965
S04_55142150	0.00569979	0.0277554
S04_58247579	0.00570801	0.221239
S03_11757311	0.00573402	0.0498793
S03_11757202	0.00573402	0.0498793
S06_41605868	0.00573983	0.429204
S05_16483382	0.00574326	0.0197104
S05_16483416	0.00574326	0.0197104
S06_52665162	0.00574581	0.23572
S04_55878071	0.00579058	0.0213194
S08_3193976	0.00579543	0.0691874
S05_9993095	0.00582319	0.0225261
S02_63811248	0.0058303	0.251408
S10_6936581	0.00583398	0.0736122
S01_12999899	0.00583715	0.0539019
S10_8476698	0.00584022	0.366452
S09_57417879	0.00584682	0.0474658
S06_52632822	0.00585685	0.293644
S02_57728127	0.0058639	0.160499
S03_36505863	0.0058707	0.0595334
S06_30119970	0.0058827	0.0152856
S06_30120012	0.0058827	0.0152856
S06_30119971	0.0058827	0.0152856
S07_5140665	0.0058882	0.0402253
S05_12779934	0.00590329	0.114642
S07_26120325	0.00591575	0.0547064
S01_17631617	0.00592815	0.0181014
S01_17632473	0.00592815	0.0181014
S01_17632476	0.00592815	0.0181014
S01_17631616	0.00592815	0.0181014
S08_59521309	0.00592895	0.0269509
S07_18490764	0.00593191	0.0217216
S07_15953105	0.0059537	0.166533
S04_58230261	0.00595741	0.26066
S08_14853201	0.0059594	0.0567176
S07_32171078	0.00596369	0.0526951
S04_355999	0.00597852	0.4642
S09_57641925	0.00598303	0.294851
S07_23424896	0.00599425	0.125905
S07_23424902	0.00599425	0.125905
S03_72514902	0.00599543	0.0124698
S02_73503702	0.00599972	0.203138
S04_56568559	0.00601492	0.114642
S06_51333504	0.00602163	0.21601
S09_46048852	0.00604588	0.0579244
S06_39745468	0.00605327	0.128319
S03_1737231	0.00605816	0.0454545
S03_1737238	0.00605816	0.0454545
S10_59655198	0.00607249	0.193886
S10_59655206	0.00607249	0.193886
S10_59655186	0.00607249	0.193886
S04_26444334	0.00607298	0.160097
S07_9097255	0.0060875	0.0957361
S05_11447498	0.00612517	0.0189059
S05_11447522	0.00612517	0.0189059
S05_5385906	0.00613015	0.0120676
S09_45062932	0.00614116	0.0362027
S02_56430025	0.00614417	0.0329847
S06_51284115	0.00615401	0.217619
S06_52109347	0.00616123	0.465809
S05_41775343	0.00617347	0.0269509
S07_45591118	0.00617479	0.0502816
S07_45591140	0.00617479	0.0502816
S07_22724952	0.00620137	0.0514883
S05_45456356	0.00620811	0.0261464
S10_1993954	0.00620824	0.174578
S02_69767474	0.00622079	0.0406275
S06_42778303	0.00622953	0.356396
S06_42778324	0.00622953	0.356396
S03_65846383	0.00623441	0.0470636
S04_53921520	0.00624371	0.0506838
S07_1891754	0.00624896	0.223652
S04_68602631	0.006254	0.0144811
S09_59006407	0.00627071	0.304505
S07_20291738	0.00627219	0.0543041
S07_20291763	0.00627219	0.0543041
S07_28209766	0.0062841	0.0555109
S07_28209771	0.0062841	0.0555109
S07_45261292	0.00628747	0.0438455
S04_16124437	0.0062892	0.0213194
S04_52505866	0.00629448	0.284795
S02_69883032	0.00629618	0.156074
S03_8372702	0.00633279	0.0539019
S02_60094952	0.00633934	0.246581
S06_10958351	0.0063657	0.0362027
S02_63778595	0.00637866	0.249799
S02_63778607	0.00637866	0.249799
S07_31926627	0.00640371	0.0478681
S07_2708326	0.00643527	0.168142
S03_11754636	0.00643833	0.0486726
S02_71639033	0.0064616	0.107401
S03_2581715	0.00646638	0.0824618
S02_63841233	0.00646769	0.25181
S02_18801063	0.00647056	0.126307
S09_58920246	0.00648572	0.463395
S10_56175025	0.00648904	0.0768302
S10_56175028	0.00648904	0.0768302
S08_38609103	0.00649841	0.493162
S05_55517583	0.00650138	0.0217216
S01_17631681	0.00650557	0.0193081
S04_64422737	0.00653125	0.144811
S02_61957923	0.00653172	0.041432
S06_51013259	0.00655352	0.382542
S04_57821046	0.0065773	0.0848753
S04_57821058	0.0065773	0.0848753
S09_43805379	0.00658259	0.106597
S02_58453653	0.00658887	0.254224
S02_2939890	0.0066056	0.0740145
S09_27382332	0.00661864	0.345133
S01_17632546	0.00663535	0.0185036
S01_17637764	0.00663535	0.0185036
S08_57780676	0.00665048	0.0144811
S08_57780694	0.00665048	0.0144811
S08_57780690	0.00665048	0.0144811
S02_62911788	0.0066578	0.11424
S08_42986191	0.0066584	0.0880933
S07_49011452	0.00668788	0.0257442
S02_49929258	0.00671667	0.0555109
S05_64465112	0.00671677	0.140386
S05_64465129	0.00671677	0.140386
S05_64465118	0.00671677	0.140386
S01_17985676	0.00673136	0.041432
S07_20335898	0.00673237	0.0547064
S07_20335901	0.00673237	0.0547064
S08_44750013	0.00676543	0.173371
S08_42986216	0.00677932	0.0374095
S02_61549663	0.00678353	0.0390185
S10_13758590	0.00679495	0.115849
S02_56646883	0.00682664	0.370475
S03_46474450	0.00684619	0.0217216
S03_46474455	0.00684619	0.0217216
S08_3193919	0.00685412	0.0683829
S09_44038839	0.00685961	0.373693
S05_26020753	0.00686326	0.124698
S02_55956748	0.00686773	0.354787
S01_15866623	0.00691134	0.148029
S02_70764657	0.0069168	0.0941271
S06_30192910	0.00691824	0.0201126
S05_10038120	0.00693938	0.0185036
S04_51726628	0.00696647	0.266693
S04_51726637	0.00696647	0.266693
S01_40122380	0.00698958	0.12671
S02_26822532	0.00699112	0.0197104
S05_26020743	0.00699449	0.117458
S07_63687171	0.00700012	0.13395
S09_32409924	0.00703798	0.036605
S05_18871922	0.00705174	0.0197104
S05_71089320	0.00707045	0.074819
S03_64649262	0.00707414	0.0341915
S01_27958833	0.00710493	0.0458568
S02_69895368	0.00710655	0.123089
S06_19915212	0.00710713	0.102574
S10_53386362	0.00711309	0.0362027
S06_54849865	0.00711582	0.0297667
S09_45257220	0.00712716	0.448109
S03_7857364	0.0071288	0.482301
S03_7857369	0.0071288	0.482301
S03_7857332	0.0071288	0.482301
S05_54238038	0.00717243	0.172566
S07_28177801	0.00718777	0.0864843
S07_28177812	0.00718777	0.0864843
S06_5762860	0.00720005	0.374095
S10_10135232	0.00721405	0.318986
S07_45456134	0.00722218	0.0522928
S04_65937047	0.00722603	0.0353982
S02_26838289	0.00723044	0.0140788
S06_42701614	0.00725417	0.448512
S07_29354142	0.00728454	0.0547064
S03_56025796	0.00728461	0.327434
S09_58718502	0.00728887	0.0474658
S07_21751058	0.00733845	0.0526951
S10_3454289	0.00733951	0.0221239
S04_53921496	0.00734474	0.0510861
S05_11778486	0.00735285	0.078037
S04_34874993	0.00739066	0.0788415
S06_52046915	0.00739449	0.193886
S01_54732578	0.00740467	0.413918
S03_2322389	0.00742117	0.0840708
S03_2322395	0.00742117	0.0840708
S03_2322429	0.00742117	0.0840708
S03_2322430	0.00742117	0.0840708
S04_65607550	0.00743325	0.209574
S06_51848714	0.00743569	0.315366
S06_51848742	0.00743569	0.315366
S07_23374671	0.00744422	0.0518906
S07_8303008	0.00747158	0.0736122
S02_59319593	0.00747647	0.348351
S01_21715734	0.00749648	0.0370072
S02_70767183	0.00750021	0.0941271
S02_60095037	0.00750028	0.193886
S02_71639018	0.00751143	0.10901
S01_1054977	0.00751537	0.0116653
S09_45311672	0.00753377	0.359614
S07_45107285	0.00755815	0.0474658
S03_8191904	0.00756488	0.454545
S03_8191936	0.00756488	0.454545
S05_67277070	0.00756722	0.0104586
S06_15428301	0.00759482	0.0374095
S04_26444292	0.00759688	0.151247
S05_55107475	0.00760397	0.0197104
S02_58604003	0.00760997	0.405068
S04_12802581	0.0076283	0.0370072
S07_2569732	0.00764273	0.168946
S07_2569740	0.00764273	0.168946
S07_46234027	0.00764349	0.0402253
S08_19036549	0.00765321	0.0378117
S08_19036573	0.00765321	0.0378117
S08_19036584	0.00765321	0.0378117
S06_58264247	0.00766046	0.141593
S09_13505021	0.00766255	0.0281577
S04_22423110	0.00767359	0.0281577
S07_17774019	0.00768304	0.0539019
S10_38061112	0.00770279	0.0249397
S10_38061134	0.00770279	0.0249397
S02_72602305	0.00770882	0.10177
S06_52158399	0.00771478	0.209976
S02_58212149	0.00776607	0.307723
S09_46040498	0.00777215	0.495977
S07_3996259	0.00777431	0.166533
S02_56432934	0.00778407	0.364843
S02_70467477	0.0077948	0.330652
S01_32417096	0.00780548	0.0241352
S09_15175684	0.00781699	0.0615447
S04_56275442	0.00783998	0.0728077
S03_70692117	0.0078569	0.079646
S07_30122102	0.00787269	0.322204
S04_52457712	0.0078844	0.135157
S10_22313430	0.00788551	0.100965
S10_34037063	0.00788947	0.147224
S06_38138566	0.00790659	0.0627514
S06_51284025	0.00793021	0.217619
S02_31988113	0.00793782	0.0253419
S06_20271782	0.00794622	0.493162
S09_56461443	0.0079475	0.380531
S09_56461444	0.0079475	0.380531
S02_69764417	0.00796195	0.041432
S02_56563026	0.00796716	0.294851
S09_55311835	0.00797725	0.0466613
S09_55311791	0.00797725	0.0466613
S05_66621684	0.00798253	0.0257442
S04_25919225	0.00798895	0.22687
S04_25919244	0.00798895	0.22687
S01_13016063	0.007994	0.12671
S09_48269025	0.008001	0.0120676
S09_13515892	0.00803008	0.0490748
S03_69551244	0.00803447	0.236525
S04_343361	0.00806158	0.372888
S07_31242260	0.00807557	0.0325825
S07_31242309	0.00807557	0.0325825
S07_44905545	0.00807843	0.0454545
S04_54022289	0.00808361	0.169348
S01_18861179	0.00808928	0.0901046
S04_59259234	0.00808978	0.0313757
S04_59259242	0.00808978	0.0313757
S03_54825038	0.00814342	0.0140788
S02_66606732	0.00814671	0.228479
S02_66606771	0.00814671	0.228479
S08_34775454	0.00817256	0.240145
S04_54618996	0.00817335	0.0221239
S05_46926647	0.00818125	0.126307
S01_17644554	0.00818994	0.0189059
S01_17644560	0.00818994	0.0189059
S01_17644590	0.00818994	0.0189059
S07_2624751	0.00819102	0.172566
S05_1976790	0.0081939	0.185438
S07_47844032	0.00821954	0.0518906
S06_52675262	0.00822049	0.190265
S05_11762401	0.0082348	0.0587289
S03_70535030	0.00824641	0.0434433
S03_70535049	0.00824641	0.0434433
S03_70535014	0.00824641	0.0434433
S05_7191617	0.00824715	0.0285599
S05_7191618	0.00824715	0.0285599
S09_58161015	0.00825247	0.150442
S04_56527835	0.00826811	0.0518906
S09_44570853	0.00827848	0.456959
S10_8476745	0.00827863	0.367257
S10_8476744	0.00827863	0.367257
S07_24083337	0.0083358	0.141995
S04_12048313	0.00833751	0.189461
S02_69732094	0.00834266	0.041432
S01_40099916	0.00835384	0.0293644
S06_10882822	0.00839391	0.0277554
S10_13577941	0.00839578	0.129928
S05_45495339	0.00842286	0.0176991
S06_15847612	0.00842306	0.0313757
S03_2540858	0.00844644	0.123089
S06_51579560	0.00846861	0.314159
S07_1908863	0.00847899	0.257844
S10_10135395	0.00849078	0.107401
S10_10135344	0.00849078	0.107401
S10_10135369	0.00849078	0.107401
S07_44040479	0.00849426	0.0370072
S02_65894471	0.00850266	0.110619
S05_10038116	0.00850393	0.158085
S08_21527196	0.00852642	0.0555109
S10_21355442	0.00854278	0.113837
S10_45721384	0.00856419	0.0185036
S09_55501333	0.00859176	0.0518906
S05_53733688	0.00861095	0.0205149
S05_53733681	0.00861095	0.0205149
S05_53733682	0.00861095	0.0205149
S07_1628702	0.00861572	0.408286
S06_51054287	0.00863323	0.473854
S02_69779630	0.00867436	0.146018
S09_45049302	0.00868152	0.445696
S09_55579934	0.00870895	0.201931
S07_32060105	0.00871978	0.0494771
S07_32060098	0.00871978	0.0494771
S06_17511140	0.00872104	0.479083
S08_61643156	0.00873197	0.0466613
S02_10454218	0.00873833	0.0969429
S07_56275721	0.00874396	0.0470636
S08_44145732	0.00874826	0.0136766
S01_18861209	0.00875847	0.0917136
S09_24318975	0.00876097	0.407884
S07_46338892	0.00876261	0.0543041
S05_2788083	0.00878912	0.122687
S09_58316016	0.00879999	0.15889
S09_13720516	0.00880135	0.179807
S04_34895179	0.00881574	0.109815
S09_24893219	0.00881673	0.0502816
S01_15415134	0.00882814	0.241352
S09_58338954	0.00883101	0.494771
S02_70802721	0.00884311	0.0961384
S09_43778554	0.00885664	0.0941271
S09_41614962	0.0088641	0.254224
S02_64467049	0.00889417	0.201126
S09_58738204	0.00890348	0.294449
S08_60817974	0.00890687	0.127112
S07_2264221	0.00892149	0.220837
S07_5891458	0.00892688	0.0144811
S06_48217975	0.00903153	0.198311
S01_58379297	0.00904342	0.033387
S05_53370218	0.0090714	0.0615447
S03_3008756	0.00907261	0.0116653
S01_61137542	0.00910156	0.0494771
S06_30352361	0.00910899	0.323009
S07_29309164	0.00913569	0.0490748
S03_70169527	0.00913762	0.0514883
S04_58196511	0.0091411	0.461384
S09_45049308	0.00914872	0.445294
S07_58121129	0.00915089	0.0140788
S09_46230802	0.00915914	0.473049
S02_69895458	0.00916941	0.123894
S07_17773934	0.00917194	0.0551086
S04_51475684	0.00918141	0.289622
S04_58643570	0.00918699	0.213596
S07_47469064	0.00923221	0.0458568
S05_11479508	0.00923689	0.0185036
S05_2818809	0.00926314	0.0917136
S02_75158462	0.00928298	0.208769
S02_61590623	0.00928358	0.039823
S09_54876391	0.00929033	0.0410298
S03_60176253	0.00931161	0.0876911
S05_23867106	0.00935548	0.0193081
S05_23867103	0.00935548	0.0193081
S02_60044230	0.00936243	0.248994
S06_39988943	0.00938207	0.079646
S03_5164686	0.00939198	0.0406275
S05_52608341	0.00939628	0.0595334
S09_45510488	0.00940991	0.460579
S06_14377845	0.00943449	0.329043
S06_31538754	0.00945206	0.0462591
S06_14022245	0.00946193	0.324618
S04_12161070	0.00947426	0.0108608
S09_4298368	0.00947639	0.0651649
S06_52683417	0.00948889	0.421158
S09_55246597	0.00949077	0.225664
S09_58253885	0.0094932	0.286806
S03_72403315	0.00951847	0.0450523
S09_3874993	0.00952784	0.0253419
S09_3875004	0.00952784	0.0253419
S09_58702038	0.00952915	0.444489
S02_56069813	0.00953469	0.370877
S10_8885284	0.00953634	0.123492
S02_63733544	0.00954203	0.299678
S07_57202214	0.00958788	0.0470636
S02_64217462	0.0096166	0.200724
S02_64217447	0.0096166	0.200724
S02_64217448	0.0096166	0.200724
S04_50296512	0.00963585	0.0394208
S04_50296513	0.00963585	0.0394208
S04_50296552	0.00963585	0.0394208
S10_36576254	0.00964485	0.325422
S04_59126266	0.00965322	0.0293644
S07_2953370	0.00965469	0.280772
S10_19531531	0.00965943	0.0458568
S10_19531611	0.00965943	0.0458568
S04_52871909	0.00968833	0.34634
S03_8276351	0.00978755	0.468624
S03_8276295	0.00978755	0.468624
S03_8276302	0.00978755	0.468624
S05_37004841	0.00978833	0.122687
S05_53106350	0.00978961	0.0993564
S04_54679923	0.00981918	0.187852
S04_54679925	0.00981918	0.187852
S10_35343046	0.00981971	0.0993564
S06_52046438	0.00984118	0.192679
S03_1870847	0.00986071	0.0450523
S06_60310107	0.00988646	0.230491
S06_60310100	0.00988646	0.230491
S09_6070709	0.00990563	0.106999
S09_6070721	0.00990563	0.106999
S09_6070715	0.00990563	0.106999
S03_4571733	0.00991307	0.0555109
S03_4571765	0.00991307	0.0555109
S10_59802554	0.00991451	0.141191
S03_5182385	0.00991655	0.039823
S01_50551927	0.00993393	0.0406275
S10_13804163	0.00996401	0.21963
S09_41310530	0.010015	0.211585
S06_35183375	0.0100467	0.0144811
S09_56467124	0.0100515	0.30008
S09_58720993	0.0100559	0.0454545
S09_5569930	0.0100798	0.0675784
S06_52602809	0.0100875	0.380531
S05_23007825	0.0100907	0.0189059
S03_32446640	0.0100919	0.0160901
S04_2320740	0.0101023	0.0160901
S04_2360877	0.0101099	0.0156879
S04_58178062	0.0101163	0.161303
S04_56538109	0.0101193	0.156476
S01_815913	0.0101468	0.0434433
S02_69808617	0.0101544	0.151247
S10_6220616	0.0101628	0.261062
S10_16602343	0.0101774	0.0804505
S04_4067529	0.0102134	0.128721
S07_59808213	0.0102225	0.11786
S09_43805312	0.0102252	0.0539019
S03_54825036	0.0102324	0.0305712
S07_56762898	0.0102371	0.0241352
S07_59915221	0.0102447	0.0438455
S09_2723217	0.0102512	0.0434433
S04_56527818	0.0102579	0.0510861
S05_62325087	0.0102749	0.0217216
S07_43761459	0.0102813	0.0486726
S09_55319351	0.0102817	0.136364
S06_14081648	0.0102869	0.460579
S05_16602887	0.0102954	0.0185036
S09_57999527	0.0102954	0.0905068
S04_59418647	0.0103069	0.0345937
S05_18937323	0.0103555	0.0217216
S03_70535671	0.0103758	0.0438455
S03_69829313	0.0103927	0.0917136
S02_63476658	0.0104048	0.0189059
S05_20645609	0.0104048	0.0607401
S07_46722055	0.0104105	0.0176991
S09_15376952	0.0104216	0.102574
S09_15384582	0.0104216	0.102574
S02_72643076	0.0104265	0.0977474
S03_8574943	0.0104542	0.305712
S03_8574949	0.0104542	0.305712
S07_30567920	0.0104598	0.0559131
S09_47881562	0.010475	0.0587289
S04_61779037	0.0104874	0.04465
S02_180505	0.010488	0.0136766
S02_180514	0.010488	0.0136766
S05_6025228	0.0104914	0.0526951
S04_58603244	0.0104934	0.282381
S05_7511351	0.010501	0.427997
S07_43368393	0.0105413	0.0478681
S05_9223549	0.0105549	0.0181014
S02_61752617	0.0105864	0.0856798
S02_61752636	0.0105864	0.0856798
S02_61752637	0.0105864	0.0856798
S04_52734751	0.0105959	0.115849
S10_18305925	0.010629	0.0450523
S09_58006574	0.0106374	0.0876911
S07_526466	0.0106419	0.0301689
S03_70692105	0.0106576	0.0800483
S01_15183714	0.0106717	0.25543
S05_66623075	0.0106812	0.0848753
S07_45591097	0.0107199	0.238938
S08_58624028	0.0107407	0.0313757
S04_61775325	0.0107483	0.0386163
S02_70609293	0.0107988	0.220434
S07_26245005	0.0107991	0.0426388
S05_53579953	0.0108283	0.0193081
S05_53579984	0.0108283	0.0193081
S06_21035111	0.0108429	0.0176991
S09_5496560	0.0108524	0.0225261
S03_65776568	0.0108843	0.0659694
S04_61534589	0.0108925	0.0953339
S02_70115404	0.0108951	0.283186
S04_7510090	0.0108961	0.0112631
S02_60009146	0.0109077	0.196702
S09_56911254	0.0109171	0.204344
S05_9984665	0.0109421	0.0193081
S04_15604760	0.010946	0.0297667
S03_23247638	0.0109548	0.0116653
S09_18788234	0.0109659	0.07321
S03_64766294	0.0109702	0.034996
S06_58137807	0.0110099	0.132341
S02_45144261	0.0110173	0.0241352
S09_47338714	0.011019	0.145615
S09_47338683	0.011019	0.145615
S08_61865037	0.0110425	0.0442478
S06_28232424	0.0110663	0.329847
S03_2519748	0.0110742	0.329043
S03_5088485	0.0110755	0.039823
S03_5088488	0.0110755	0.039823
S03_5088486	0.0110755	0.039823
S03_5088487	0.0110755	0.039823
S08_61189342	0.0110811	0.0140788
S08_61189340	0.0110811	0.0140788
S02_55956806	0.0110931	0.360418
S09_58718473	0.0111084	0.0454545
S03_7852802	0.0111239	0.461786
S05_46949510	0.0111295	0.0442478
S03_5900684	0.0111388	0.331054
S05_47452503	0.0111446	0.154465
S01_55743248	0.011189	0.0687852
S01_55743251	0.011189	0.0687852
S09_47609199	0.0112047	0.433628
S09_45608049	0.0112138	0.0627514
S09_45059133	0.0112149	0.449316
S09_45059134	0.0112149	0.449316
S09_33389926	0.0112609	0.0164924
S09_33389948	0.0112609	0.0164924
S04_58643535	0.0113339	0.197104
S08_50999517	0.0113514	0.227675
S06_41603791	0.0113652	0.268705
S04_59169659	0.0113739	0.0370072
S01_66474094	0.0113786	0.132743
S04_8253364	0.0113891	0.074819
S02_17601667	0.0113973	0.0201126
S09_56125351	0.0114023	0.132743
S02_1038840	0.0114693	0.0205149
S04_53819404	0.0114849	0.084473
S04_55525424	0.0114865	0.0909091
S03_71798311	0.0114957	0.311344
S03_71798340	0.0114957	0.311344
S02_73110571	0.0115214	0.2321
S06_51899492	0.0115449	0.18222
S07_32008255	0.0115539	0.04465
S09_47121322	0.0115713	0.0567176
S10_310255	0.0115791	0.104988
S06_51851666	0.0116031	0.432422
S06_51851673	0.0116031	0.432422
S06_49852471	0.0116211	0.0124698
S06_49852436	0.0116211	0.0124698
S04_51731447	0.0116219	0.265084
S07_3146891	0.01166	0.0659694
S02_75481861	0.011666	0.0510861
S06_37895815	0.0116677	0.0736122
S06_58266873	0.0116711	0.141191
S06_38186343	0.0117191	0.0213194
S05_1285197	0.0117298	0.165326
S05_1285203	0.0117298	0.165326
S06_51977041	0.0117307	0.286002
S06_51977046	0.0117307	0.286002
S06_51977075	0.0117307	0.286002
S06_43650154	0.0117506	0.253419
S07_2953302	0.0117792	0.275945
S02_35922133	0.0117897	0.0603379
S02_35922141	0.0117897	0.0603379
S02_59897848	0.0118086	0.0265487
S04_61644355	0.011826	0.0949316
S08_8125869	0.0118266	0.0156879
S06_5960914	0.0118316	0.0100563
S04_59169523	0.011842	0.036605
S04_59169484	0.011842	0.036605
S03_5262731	0.0118437	0.0152856
S07_56157016	0.0118576	0.0462591
S02_73418257	0.0118714	0.15366
S02_73418235	0.0118714	0.15366
S03_69866767	0.0119025	0.127112
S03_68226438	0.0119074	0.0840708
S01_15271885	0.011911	0.253821
S04_51431213	0.0119118	0.197908
S07_13991604	0.0119228	0.15527
S10_56183225	0.0119276	0.0297667
S06_52681605	0.0119389	0.193081
S04_54195015	0.0119532	0.0325825
S01_70515153	0.0119581	0.0176991
S06_47011121	0.0119774	0.0285599
S10_48432471	0.01198	0.0201126
S10_48432524	0.01198	0.0201126
S02_69392785	0.0120026	0.038214
S06_35865888	0.012006	0.0253419
S02_17228097	0.0120088	0.0293644
S01_77674962	0.0120114	0.275543
S01_77674911	0.0120114	0.275543
S06_28008936	0.0120311	0.330249
S03_5738313	0.0120671	0.0160901
S03_5797696	0.0120671	0.0160901
S07_48386097	0.0120819	0.0526951
S02_70894562	0.0120874	0.357603
S10_768109	0.0121044	0.0599356
S10_54034618	0.0121373	0.0422365
S09_48924293	0.0121451	0.0575221
S08_51296930	0.0121485	0.0209171
S06_28232505	0.0121535	0.331054
S08_2971506	0.0121742	0.0486726
S08_2971509	0.0121742	0.0486726
S06_51294191	0.0122069	0.0172969
S04_41208169	0.0122074	0.036605
S03_56671298	0.0122136	0.239743
S05_55793134	0.0122178	0.0152856
S05_55793152	0.0122178	0.0152856
S04_61402940	0.0122278	0.0760257
S06_51053773	0.0122365	0.314159
S09_56206955	0.0122501	0.131134
S01_761129	0.0122647	0.0623492
S02_66467307	0.0122711	0.0321802
S06_15780769	0.0122883	0.0539019
S05_27877377	0.0122889	0.0474658
S05_16483312	0.0122911	0.0185036
S05_16483340	0.0122911	0.0185036
S05_16483297	0.0122911	0.0185036
S06_51709235	0.0122948	0.430008
S04_61525651	0.0122967	0.143604
S05_9222145	0.0123022	0.0265487
S05_16523347	0.012322	0.0189059
S04_36230509	0.0123266	0.0422365
S01_48158044	0.0123452	0.0599356
S01_48158079	0.0123452	0.0599356
S01_17723473	0.0123761	0.0185036
S03_5804813	0.0123894	0.0181014
S03_5804817	0.0123894	0.0181014
S03_5804814	0.0123894	0.0181014
S09_53212262	0.0123909	0.0502816
S06_18179693	0.0123976	0.036605
S05_24248351	0.0124022	0.0172969
S03_73085097	0.0124039	0.144811
S06_43671858	0.0124397	0.257844
S10_59655124	0.0124418	0.193081
S06_6694837	0.0124583	0.265084
S04_21846262	0.0124933	0.0197104
S09_58063139	0.0125001	0.04465
S01_14797727	0.012513	0.0567176
S05_59191939	0.0125174	0.0341915
S09_47338675	0.0125188	0.14642
S02_70115339	0.0125324	0.0691874
S05_60582366	0.012552	0.039823
S04_65800781	0.0125602	0.269107
S04_65800775	0.0125602	0.269107
S03_617335	0.0125792	0.106195
S03_45634298	0.0125798	0.0309735
S01_1270298	0.012595	0.0156879
S03_8564288	0.0125974	0.310137
S05_25464150	0.01261	0.175784
S08_17960921	0.0126118	0.0128721
S04_953868	0.0126162	0.388174
S04_60851685	0.0126353	0.277554
S02_14861914	0.0126436	0.031778
S01_1525742	0.0126444	0.0647627
S03_58080287	0.0126515	0.107804
S03_58080288	0.0126515	0.107804
S03_58080298	0.0126515	0.107804
S07_25689101	0.0126525	0.0205149
S02_74641011	0.0126624	0.136766
S06_26834951	0.0126656	0.0607401
S05_67862364	0.0127039	0.174175
S10_56169244	0.0127237	0.0756235
S10_56169254	0.0127237	0.0756235
S03_56618973	0.0127248	0.04465
S09_56291348	0.0127423	0.136766
S02_55394911	0.0127425	0.0567176
S10_56175108	0.0127428	0.0772325
S01_18910578	0.0127576	0.0197104
S02_44642337	0.0127623	0.0941271
S07_26286412	0.0127646	0.0518906
S02_69877888	0.0127706	0.194288
S02_69877876	0.0127706	0.194288
S06_43749701	0.0127707	0.261866
S04_57438760	0.0127843	0.0370072
S05_27549175	0.0127854	0.109413
S10_11678127	0.0127985	0.0949316
S06_51016225	0.0128081	0.38214
S10_59859780	0.0128196	0.0933226
S02_3106696	0.0128503	0.0490748
S06_38138596	0.0128652	0.0486726
S06_38138638	0.0128652	0.0486726
S06_38138629	0.0128652	0.0486726
S04_8344854	0.0128658	0.187852
S03_5251427	0.0128687	0.0402253
S06_28746571	0.0128776	0.477474
S02_10454222	0.0128797	0.0132743
S02_57773557	0.0128953	0.0639582
S05_69798039	0.0129096	0.0410298
S05_69798043	0.0129096	0.0410298
S10_25259965	0.0129139	0.0189059
S03_73338427	0.0129252	0.0599356
S07_57661916	0.0129316	0.192679
S07_47405157	0.012957	0.0510861
S02_69840802	0.0129644	0.0711987
S10_17330447	0.0129899	0.04465
S10_19409439	0.0129899	0.04465
S10_19409440	0.0129899	0.04465
S04_59535158	0.0130178	0.0168946
S04_59535165	0.0130178	0.0168946
S09_54718929	0.0130211	0.165728
S09_47612570	0.0130278	0.139582
S06_3261725	0.0130279	0.14642
S09_47824160	0.0130398	0.208367
S06_35823156	0.0130422	0.0872888
S02_45991369	0.0130538	0.176187
S10_7512189	0.013058	0.0905068
S02_73375387	0.0130702	0.039823
S03_7008455	0.0130729	0.366854
S03_7008485	0.0130729	0.366854
S06_42538111	0.0131134	0.274739
S04_34301078	0.0131134	0.0245374
S04_57441777	0.0131139	0.167739
S03_8585925	0.0132173	0.392196
S03_16645479	0.0132231	0.0543041
S06_51449251	0.013234	0.418343
S02_9869646	0.0132794	0.269509
S06_14479906	0.0132818	0.487128
S02_35150598	0.0132858	0.0189059
S06_52196331	0.0132893	0.437651
S08_21527194	0.0132924	0.0579244
S01_55330223	0.013297	0.0233307
S06_35925663	0.0132976	0.487932
S06_3261728	0.0132997	0.147627
S09_58198140	0.0133227	0.0470636
S01_57328301	0.0133298	0.081255
S03_56521051	0.013382	0.0695897
S02_56791456	0.0134267	0.353982
S05_41286904	0.01344	0.0249397
S03_56032971	0.0134524	0.0711987
S06_3689147	0.0134722	0.0289622
S01_21172714	0.0134811	0.0197104
S01_67204570	0.0134817	0.0285599
S02_60095010	0.0134955	0.246983
S02_9810114	0.0135213	0.0675784
S02_64217557	0.0135356	0.204344
S02_49845045	0.0135409	0.0225261
S09_55308432	0.0135443	0.140788
S09_58490946	0.0135772	0.135157
S05_20198039	0.0135889	0.0197104
S03_56022701	0.0135989	0.246983
S06_2462595	0.0136037	0.169348
S06_2462612	0.0136037	0.169348
S06_2462640	0.0136037	0.169348
S09_47929476	0.0136067	0.489139
S04_27579477	0.0136119	0.246581
S06_47011124	0.0136372	0.0237329
S03_35744841	0.0136388	0.0120676
S04_23992394	0.013639	0.0321802
S07_4003058	0.0136406	0.44288
S02_22336393	0.0136696	0.0478681
S02_22336427	0.0136696	0.0478681
S02_22336420	0.0136696	0.0478681
S02_2316073	0.0136975	0.286002
S07_8187442	0.0137168	0.0253419
S02_1945788	0.0137191	0.132743
S10_575526	0.0137438	0.0687852
S01_25332517	0.0137528	0.0213194
S01_25332515	0.0137528	0.0213194
S03_69530894	0.0137647	0.237329
S02_14125421	0.0137698	0.143202
S09_47620906	0.0137822	0.180209
S05_14463709	0.0137894	0.0615447
S01_55615076	0.0137919	0.0402253
S09_42994938	0.0138052	0.0603379
S06_35865851	0.0138074	0.0249397
S02_56657872	0.0138075	0.0977474
S01_12962885	0.0138097	0.13033
S06_9470651	0.0138343	0.0506838
S06_9470683	0.0138343	0.0506838
S04_59265892	0.0138487	0.0313757
S10_157880	0.0138706	0.16613
S06_52207073	0.0139255	0.43564
S09_56677450	0.0139342	0.0229284
S09_47932156	0.0139378	0.487932
S05_56415143	0.013968	0.0953339
S02_61434248	0.0139716	0.131537
S06_3963980	0.013977	0.071601
S04_55633059	0.0139881	0.110619
S05_63422914	0.0139927	0.0172969
S07_61552905	0.0140131	0.039823
S10_10447089	0.0140173	0.129525
S07_64826085	0.0140581	0.081255
S08_51280907	0.0140718	0.0450523
S03_43061638	0.0140744	0.0120676
S03_43061695	0.0140744	0.0120676
S03_43061667	0.0140744	0.0120676
S10_54665664	0.0140967	0.0164924
S10_54649225	0.0140967	0.0164924
S10_54658511	0.0140967	0.0164924
S10_54665643	0.0140967	0.0164924
S10_54665665	0.0140967	0.0164924
S02_1687239	0.0141428	0.124698
S02_1687271	0.0141428	0.124698
S04_56981753	0.014157	0.0358005
S02_12154197	0.0141666	0.284393
S07_53812645	0.0141695	0.0289622
S02_64637475	0.014182	0.0132743
S02_64637492	0.014182	0.0132743
S10_13577870	0.014182	0.129928
S06_20410761	0.0141924	0.0297667
S03_5526823	0.0141985	0.0474658
S07_62873183	0.0142354	0.0185036
S07_8942757	0.0142411	0.0711987
S08_61385256	0.0142548	0.00804505
S03_3008777	0.0142774	0.0229284
S03_56671287	0.0142878	0.240547
S09_48236172	0.0142988	0.0526951
S09_48236174	0.0142988	0.0526951
S07_48060984	0.0143037	0.0526951
S06_2455222	0.0143092	0.170153
S10_8302894	0.0143419	0.380933
S01_80370663	0.0143497	0.0454545
S08_51150967	0.0143829	0.0241352
S06_4565728	0.0143888	0.0502816
S09_56604183	0.0143929	0.446098
S08_52430716	0.0143958	0.0587289
S04_52973124	0.0144065	0.0156879
S07_48794841	0.0144133	0.111424
S10_52748435	0.014415	0.438858
S05_46731537	0.0144395	0.0941271
S04_53942482	0.0144546	0.038214
S07_43761458	0.0144669	0.0482703
S10_20343430	0.0145393	0.0454545
S06_20023073	0.0145534	0.338294
S06_20023071	0.0145534	0.338294
S03_4930211	0.0145613	0.0386163
S07_62123326	0.0145625	0.285599
S07_56156352	0.0145724	0.0458568
S09_31665464	0.0146092	0.0217216
S05_69877067	0.0146186	0.138375
S01_16540520	0.0146307	0.112631
S01_16540496	0.0146307	0.112631
S01_16540501	0.0146307	0.112631
S07_42293055	0.0146535	0.139984
S09_58187160	0.0146781	0.0498793
S04_44992247	0.0146937	0.0720032
S08_61769091	0.0147009	0.0450523
S08_61783716	0.0147009	0.0450523
S04_57496195	0.0147046	0.109413
S02_73611590	0.014705	0.0406275
S07_2337658	0.0147087	0.335881
S10_10399682	0.0147129	0.132743
S06_52148143	0.0147184	0.149236
S09_58198447	0.0147434	0.0470636
S09_58198459	0.0147434	0.0470636
S04_64598090	0.0147689	0.0502816
S04_64778295	0.0148361	0.0514883
S04_64778337	0.0148361	0.0514883
S04_64778318	0.0148361	0.0514883
S10_10162433	0.0148472	0.186243
S02_66467286	0.0148517	0.0289622
S01_15185635	0.0148738	0.159694
S09_44093613	0.0148804	0.0229284
S01_5319525	0.0148808	0.0707965
S09_46497484	0.0148867	0.0281577
S09_46497455	0.0148867	0.0281577
S09_46497485	0.0148867	0.0281577
S08_2356781	0.0148896	0.309735
S03_2137732	0.0148919	0.0884956
S10_10185268	0.0148972	0.184232
S01_21172824	0.014898	0.0245374
S05_69420718	0.0149011	0.0152856
S08_53568398	0.0149016	0.245776
S03_63174211	0.0149348	0.107401
S06_20553101	0.0149377	0.227273
S08_54657735	0.0149397	0.0221239
S01_32417085	0.0149545	0.0269509
S07_56187365	0.0149638	0.0466613
S07_56187354	0.0149638	0.0466613
S10_57050360	0.0149857	0.496782
S04_57441823	0.0149946	0.178198
S05_18531276	0.0149961	0.0193081
S10_51972111	0.0150009	0.12671
S10_52748432	0.0150066	0.450121
S03_8159249	0.0150221	0.222848
S05_18653904	0.0150698	0.0181014
S02_69767445	0.0150935	0.0321802
S02_69767461	0.0150935	0.0321802
S03_5026640	0.0151043	0.038214
S03_58080376	0.0151422	0.109815
S03_58080352	0.0151422	0.109815
S02_8154762	0.0151466	0.0305712
S04_55526581	0.0151702	0.0325825
S09_58570480	0.0151714	0.179807
S06_26976128	0.0151747	0.258246
S08_44749978	0.0151925	0.1428
S06_14081604	0.0151998	0.316573
S07_4014039	0.0152343	0.0269509
S07_4014017	0.0152343	0.0269509
S07_4014055	0.0152343	0.0269509
S10_157881	0.0152404	0.166533
S03_69578798	0.0152585	0.198713
S06_3689057	0.0152913	0.431617
S07_3220813	0.0152975	0.2679
S03_4703899	0.015332	0.041432
S01_14226927	0.0153626	0.216814
S04_58327962	0.015383	0.374497
S04_61882267	0.0153858	0.0345937
S02_12120640	0.0153957	0.0510861
S02_12120636	0.0153957	0.0510861
S02_12120658	0.0153957	0.0510861
S01_65194576	0.0154927	0.0156879
S01_65194583	0.0154927	0.0156879
S09_43778542	0.0154977	0.0905068
S06_52563928	0.0155077	0.326227
S04_53866325	0.0155226	0.150442
S06_43754157	0.0155266	0.263878
S06_43754187	0.0155266	0.263878
S07_2183593	0.0155276	0.475865
S03_38197594	0.0155281	0.0201126
S03_38197633	0.0155281	0.0201126
S04_27780919	0.0155553	0.0462591
S03_64785177	0.0155875	0.0337892
S07_32415753	0.0155896	0.0498793
S07_32415705	0.0155896	0.0498793
S03_350626	0.0156028	0.291633
S03_13608954	0.0156059	0.0470636
S04_62973236	0.0156325	0.144811
S10_36804445	0.0156339	0.0265487
S10_2064362	0.015647	0.0285599
S02_64666070	0.0156637	0.115044
S02_28481451	0.0156665	0.0876911
S02_61809393	0.0156826	0.082864
S01_51907394	0.0156961	0.04465
S07_59916552	0.0156982	0.0265487
S06_54403235	0.0157019	0.361223
S07_36588057	0.015707	0.0193081
S07_59417972	0.0157083	0.306114
S02_6797926	0.015712	0.285197
S03_13633038	0.0157308	0.0993564
S02_59735773	0.0157344	0.0961384
S03_8499798	0.0157479	0.0482703
S02_56356919	0.0157489	0.0917136
S07_49163367	0.0157948	0.0362027
S04_59346154	0.0158168	0.0305712
S04_59346158	0.0158168	0.0305712
S04_59346156	0.0158168	0.0305712
S07_1657856	0.0158391	0.491955
S07_1657858	0.0158391	0.491955
S04_24646934	0.015841	0.038214
S04_57144090	0.0158733	0.0341915
S08_2361988	0.0159079	0.0506838
S08_2362002	0.0159079	0.0506838
S08_2362008	0.0159079	0.0506838
S08_2362018	0.0159079	0.0506838
S09_57983700	0.0159086	0.216814
S09_57983651	0.0159086	0.216814
S09_57983660	0.0159086	0.216814
S05_15209084	0.0159117	0.25543
S07_2974631	0.0159214	0.189461
S07_2974632	0.0159214	0.189461
S02_1038862	0.0159611	0.0209171
S09_41588451	0.0159632	0.0185036
S09_9199994	0.0159717	0.0595334
S09_9200022	0.0159717	0.0595334
S01_77343397	0.0159811	0.173773
S03_73500369	0.015982	0.0466613
S10_13825653	0.0159843	0.0607401
S06_6586196	0.0160084	0.488737
S10_46809467	0.0160164	0.156879
S03_6926450	0.016032	0.221641
S05_18771651	0.0160338	0.0197104
S07_42293010	0.0160342	0.140386
S07_28188884	0.0160457	0.0494771
S09_45002817	0.0160533	0.0478681
S09_47967800	0.0160972	0.135961
S02_40936692	0.0161079	0.0269509
S02_40936668	0.0161079	0.0269509
S02_40936688	0.0161079	0.0269509
S09_59038015	0.0161145	0.0221239
S09_52251501	0.0161226	0.276348
S05_18829690	0.016156	0.0189059
S05_18829674	0.016156	0.0189059
S09_45982950	0.0162241	0.285599
S05_8091700	0.0162338	0.0426388
S01_18602124	0.0162698	0.0832663
S05_71466824	0.016286	0.0337892
S09_58534678	0.01629	0.1786
S09_48049951	0.0162977	0.0635559
S02_61135449	0.0163053	0.236122
S02_61135451	0.0163053	0.236122
S03_70630355	0.0163157	0.0426388
S08_61385264	0.0163327	0.0164924
S06_48290924	0.0163337	0.0233307
S02_56227322	0.016339	0.0933226
S04_7493920	0.0163657	0.038214
S02_74891832	0.0164054	0.0249397
S10_43689957	0.0164179	0.043041
S03_2520071	0.0164182	0.295656
S03_2520034	0.0164182	0.295656
S07_2567673	0.0164204	0.167337
S09_55308500	0.0164243	0.144006
S09_46275212	0.0164282	0.462188
S08_59751932	0.0164318	0.079646
S01_15291234	0.0164428	0.190265
S07_3996286	0.0164461	0.378117
S04_13471182	0.0164568	0.069992
S02_68759209	0.0164809	0.0563154
S02_60650303	0.0164862	0.244167
S09_58393354	0.0164863	0.230088
S09_58393355	0.0164863	0.230088
S04_61682042	0.0165146	0.0949316
S08_51889124	0.0165169	0.0249397
S04_13373816	0.0165227	0.104988
S04_13373822	0.0165227	0.104988
S04_13373806	0.0165227	0.104988
S02_75336586	0.016532	0.0651649
S02_75336601	0.016532	0.0651649
S02_75336638	0.016532	0.0651649
S02_75336639	0.016532	0.0651649
S10_45721402	0.0165886	0.0176991
S05_13320406	0.0166032	0.279163
S05_46926662	0.016626	0.125905
S01_817832	0.0166327	0.0518906
S01_72537376	0.0166348	0.0120676
S03_39376011	0.0166645	0.122285
S09_15359074	0.0166657	0.0454545
S07_10829661	0.0166848	0.125905
S01_58851315	0.0167174	0.165326
S07_1535565	0.0167386	0.483105
S09_50203177	0.0167441	0.106597
S09_44579608	0.0167584	0.292035
S10_59780426	0.0167741	0.181416
S10_59780465	0.0167741	0.181416
S07_46859860	0.0167846	0.189863
S01_13049506	0.0167851	0.0329847
S04_13916334	0.0167882	0.0189059
S09_42999537	0.016798	0.42317
S09_42999568	0.016798	0.42317
S09_58740877	0.0168047	0.172566
S02_56818514	0.0168072	0.334272
S10_1209716	0.0168147	0.228882
S06_51931872	0.0168206	0.19107
S08_25582799	0.0168498	0.0551086
S07_9923665	0.0168533	0.425181
S04_423178	0.0168568	0.465004
S05_66611850	0.0168764	0.0804505
S04_58228071	0.0168904	0.303701
S06_51977116	0.0168915	0.285599
S01_68932477	0.0168927	0.322607
S01_14207634	0.0169331	0.25543
S10_47065844	0.0169394	0.487932
S03_1761101	0.0169508	0.0474658
S01_13924820	0.0169526	0.039823
S10_55574523	0.0169641	0.0164924
S05_7720282	0.0169819	0.192679
S04_2999778	0.0169883	0.0185036
S03_7452208	0.0169901	0.0563154
S05_10568191	0.0169969	0.220837
S05_10568207	0.0169969	0.220837
S05_10568231	0.0169969	0.220837
S05_9778517	0.0170156	0.0587289
S09_50855007	0.0170175	0.0969429
S09_58069711	0.0170184	0.36243
S03_15418436	0.0170348	0.0482703
S07_8923590	0.017043	0.0631537
S01_73920167	0.0170523	0.0160901
S03_43349040	0.0170546	0.0120676
S04_53031307	0.0170589	0.381738
S02_69818861	0.0170607	0.0390185
S02_69831123	0.0170607	0.0390185
S06_642385	0.0170833	0.0599356
S06_27223493	0.0171049	0.0205149
S08_25901611	0.017108	0.0345937
S06_52294519	0.0171332	0.30893
S06_52294522	0.0171332	0.30893
S01_62009299	0.0171467	0.0217216
S04_61770848	0.0171563	0.191472
S09_58573773	0.017174	0.181818
S09_58573800	0.017174	0.181818
S09_58573804	0.017174	0.181818
S09_46275189	0.0171785	0.462591
S02_63385298	0.0171824	0.168544
S02_63385289	0.0171824	0.168544
S01_51158281	0.0172166	0.0209171
S02_64666074	0.0172254	0.11424
S02_6999145	0.0172589	0.462591
S02_6999171	0.0172589	0.462591
S09_58243227	0.0172645	0.128319
S07_57410146	0.01727	0.408689
S03_5901358	0.0172796	0.0185036
S05_35929831	0.017281	0.0189059
S05_1976875	0.0172873	0.186243
S10_7512273	0.0172918	0.216412
S05_11084858	0.0172929	0.172164
S05_13175640	0.0172952	0.0209171
S05_13175641	0.0172952	0.0209171
S01_51557679	0.0173242	0.0667739
S09_57983654	0.0173287	0.217216
S04_15390852	0.0173536	0.0152856
S10_1310822	0.0174131	0.0603379
S04_8062819	0.0174244	0.079646
S04_58874941	0.0174312	0.284795
S06_52487482	0.0174314	0.360016
S03_4768547	0.0174474	0.0168946
S09_42229802	0.0174554	0.038214
S10_7512190	0.0174769	0.0897023
S10_7512213	0.0174769	0.0897023
S10_7512193	0.0174769	0.0897023
S10_157918	0.0174921	0.102977
S04_55103019	0.0175214	0.0957361
S01_8089506	0.0175287	0.0136766
S10_115181	0.017538	0.103781
S09_19109931	0.0175524	0.246983
S01_77684835	0.0175875	0.279163
S02_70979193	0.0176422	0.0583266
S08_59672914	0.017667	0.170957
S06_55624926	0.017687	0.04465
S04_23132046	0.0176913	0.0470636
S05_45456341	0.01771	0.0362027
S09_54643813	0.0177415	0.166533
S02_4555070	0.0177508	0.218423
S02_4555080	0.0177508	0.218423
S02_57600907	0.0177615	0.136364
S01_30482061	0.017767	0.0136766
S05_2958069	0.0177815	0.0426388
S10_38703360	0.0178116	0.0229284
S03_69569786	0.0178239	0.218825
S09_58174206	0.0178675	0.43041
S04_53812009	0.0178743	0.120676
S05_9987191	0.0178944	0.0181014
S05_9987195	0.0178944	0.0181014
S05_9987186	0.0178944	0.0181014
S06_14081678	0.017914	0.316975
S06_14081693	0.017914	0.316975
S05_5267854	0.0179524	0.0410298
S05_53678431	0.0179531	0.242961
S02_73556653	0.0179718	0.041432
S01_18693872	0.0179896	0.464602
S04_470116	0.0179941	0.103781
S09_45861670	0.018034	0.0663717
S09_56232630	0.0180392	0.22325
S09_45020107	0.0180446	0.452534
S09_45020111	0.0180446	0.452534
S08_53454138	0.0180546	0.0249397
S01_77384522	0.0180948	0.317377
S10_60839932	0.0181107	0.0185036
S10_60839930	0.0181107	0.0185036
S06_51418320	0.0181133	0.385358
S06_51418323	0.0181133	0.385358
S03_7452242	0.0181309	0.411504
S04_56842907	0.0181708	0.187852
S05_39282496	0.0181726	0.0156879
S05_39282501	0.0181726	0.0156879
S05_39282520	0.0181726	0.0156879
S10_43613486	0.0181851	0.276348
S09_53212292	0.018212	0.0929204
S09_59133831	0.0182365	0.372486
S05_25335541	0.0182632	0.0156879
S08_52636760	0.0182646	0.0977474
S02_56356918	0.0182663	0.0925181
S01_31292488	0.0182683	0.0370072
S01_78912386	0.0182761	0.0651649
S08_24464185	0.0183337	0.0148833
S08_24464182	0.0183337	0.0148833
S05_58161035	0.0183382	0.0221239
S04_53819399	0.0183445	0.0840708
S06_7986307	0.0183475	0.0957361
S02_68627961	0.0183652	0.127514
S07_9671933	0.0183793	0.102574
S03_6781789	0.0184023	0.0571199
S03_56082769	0.0184049	0.364843
S03_7814096	0.0184179	0.271521
S03_6924494	0.0184455	0.0579244
S02_71654320	0.0184484	0.21078
S02_71654312	0.0184484	0.21078
S10_11463763	0.0184594	0.0792438
S04_8038943	0.0184716	0.438455
S01_5214700	0.0184997	0.036605
S01_5214701	0.0184997	0.036605
S05_45525816	0.0185098	0.0378117
S10_40668873	0.0185132	0.0156879
S10_12849495	0.0185311	0.0193081
S02_7732621	0.0185325	0.229686
S01_16543390	0.0185383	0.111022
S10_47065828	0.0185432	0.281979
S04_26244914	0.0185671	0.48753
S06_51804506	0.018584	0.31778
S07_65418061	0.0185909	0.116653
S07_65418076	0.0185909	0.116653
S03_66034072	0.0186187	0.237329
S08_54906867	0.0186223	0.0534996
S05_41431172	0.0186347	0.0687852
S06_28256676	0.0186735	0.328238
S07_61634688	0.0186841	0.0325825
S02_74515669	0.0187043	0.0615447
S06_38828209	0.0187131	0.0406275
S06_42778344	0.0187244	0.492759
S02_67030308	0.0187344	0.0378117
S02_67020596	0.0187344	0.0378117
S02_67020598	0.0187344	0.0378117
S02_39923974	0.0187549	0.0185036
S04_37631380	0.0187729	0.0808528
S04_37631394	0.0187729	0.0808528
S02_56211102	0.0187749	0.261062
S03_68080994	0.0187805	0.0108608
S03_68080989	0.0187805	0.0108608
S06_41106718	0.0187941	0.416331
S07_62159909	0.0188208	0.231698
S02_654315	0.018827	0.0128721
S01_58232083	0.0188363	0.224859
S01_58232092	0.0188363	0.224859
S05_23873488	0.0188449	0.0756235
S06_18854474	0.0188606	0.48029
S02_2595711	0.0188607	0.185438
S06_14817289	0.0188735	0.473049
S06_52592271	0.0188766	0.189059
S05_18102652	0.0188811	0.0172969
S05_18102653	0.0188811	0.0172969
S01_34253974	0.0188817	0.0172969
S01_34253998	0.0188817	0.0172969
S01_34254011	0.0188817	0.0172969
S01_34254018	0.0188817	0.0172969
S10_43689958	0.0188899	0.0241352
S03_29550451	0.018905	0.0543041
S01_815877	0.0189116	0.0522928
S01_815868	0.0189116	0.0522928
S05_36294440	0.0189316	0.0386163
S06_16263244	0.0189468	0.473451
S05_22538069	0.0189472	0.0631537
S06_29864957	0.0189555	0.0353982
S02_4216242	0.0189707	0.0241352
S02_4216282	0.0189707	0.0241352
S10_26844051	0.0189788	0.265889
S04_421485	0.0189885	0.356798
S05_39399131	0.0190286	0.0209171
S10_33497641	0.0190345	0.147224
S01_36091610	0.0190363	0.0185036
S01_30506660	0.0190541	0.35358
S05_13320397	0.0190642	0.279566
S06_46188911	0.0190766	0.196299
S04_26543034	0.0190936	0.0498793
S02_61245582	0.0191204	0.0611424
S05_9392704	0.0191336	0.0181014
S03_6890672	0.0191546	0.445696
S09_41363566	0.0191576	0.210378
S04_20227884	0.019165	0.0140788
S04_53825633	0.0191694	0.0884956
S09_8336575	0.0191719	0.0478681
S10_6108457	0.0191779	0.0647627
S09_55238800	0.0191842	0.0880933
S01_57722940	0.0191958	0.462993
S08_51261374	0.0192002	0.0245374
S08_51148329	0.0192002	0.0245374
S02_55586303	0.0192301	0.36967
S10_26066066	0.0192311	0.0136766
S04_14069345	0.0192345	0.0418343
S04_14069312	0.0192345	0.0418343
S04_14069325	0.0192345	0.0418343
S01_30482055	0.0192356	0.031778
S09_56628383	0.0192359	0.0474658
S09_56628404	0.0192359	0.0474658
S02_61333208	0.0192487	0.127514
S01_14291656	0.0192972	0.209574
S01_47952532	0.0193081	0.433226
S06_56695228	0.0193311	0.0124698
S06_56695261	0.0193311	0.0124698
S06_56695222	0.0193311	0.0124698
S07_23823199	0.0193478	0.0522928
S05_34986346	0.0193489	0.0221239
S05_34986351	0.0193489	0.0221239
S08_39900386	0.019363	0.0406275
S06_29310296	0.019364	0.0221239
S05_16711190	0.0194117	0.0201126
S10_34799195	0.0194386	0.0776348
S09_55731371	0.0194504	0.19107
S04_9609925	0.0194806	0.0687852
S02_15000686	0.0194836	0.0434433
S09_58587022	0.0194926	0.134755
S07_2349269	0.0195007	0.368866
S03_5273711	0.0195235	0.0297667
S01_815894	0.0195546	0.0506838
S03_74118632	0.0195591	0.0720032
S02_65318027	0.0195643	0.163315
S08_61790063	0.0195758	0.0462591
S05_34027020	0.0196027	0.0213194
S08_1252191	0.0196076	0.120274
S02_56343827	0.0196083	0.0925181
S05_38842436	0.0196258	0.0631537
S05_38842455	0.0196258	0.0631537
S07_64002671	0.019641	0.165728
S05_10759393	0.0196444	0.405471
S10_57624068	0.0196566	0.0848753
S01_77712874	0.0196579	0.274336
S03_5452651	0.0196601	0.039823
S03_70015653	0.0196783	0.152856
S03_70015670	0.0196783	0.152856
S06_15381762	0.0196824	0.473049
S03_13238832	0.019705	0.0245374
S05_40427955	0.0197151	0.0603379
S03_70941307	0.0197731	0.0229284
S03_36138002	0.0197855	0.00724055
S02_15209671	0.0198473	0.0193081
S03_70816964	0.0198556	0.0225261
S03_70816965	0.0198556	0.0225261
S04_982859	0.0198632	0.497184
S05_9456328	0.0198749	0.0567176
S07_30173079	0.0198805	0.0116653
S07_30173100	0.0198805	0.0116653
S07_30173092	0.0198805	0.0116653
S06_47654637	0.0199015	0.071601
S01_14797712	0.0199185	0.0547064
S02_6843380	0.0199344	0.307723
S04_59258126	0.0199438	0.031778
S04_59258141	0.0199438	0.031778
S09_7294248	0.0199556	0.0756235
S05_14310053	0.0199717	0.121078
S06_52064710	0.0199825	0.15004
S07_62396442	0.0199838	0.24819
S02_69800213	0.0199851	0.039823
S02_70910769	0.0200012	0.351971
S03_1770862	0.020015	0.0671762
S03_1770863	0.020015	0.0671762
S02_16405257	0.0200258	0.0201126
S04_68588227	0.0200384	0.0494771
S03_70976292	0.0200411	0.158488
S01_910107	0.0200618	0.0534996
S06_45438821	0.0200653	0.0740145
S09_41934295	0.0200787	0.0197104
S09_41934264	0.0200787	0.0197104
S09_41934292	0.0200787	0.0197104
S02_9059711	0.0200882	0.0293644
S02_9059735	0.0200882	0.0293644
S02_9059740	0.0200882	0.0293644
S06_15906418	0.0200888	0.0454545
S03_6897701	0.0201123	0.409091
S05_67277043	0.0201131	0.0233307
S05_67277061	0.0201131	0.0116653
S01_74034506	0.0201303	0.0160901
S01_14515857	0.0201307	0.289622
S10_18305453	0.0201323	0.0450523
S05_43045448	0.0201503	0.0201126
S06_50964122	0.0201603	0.315768
S07_58121135	0.0201647	0.0229284
S09_5274881	0.0201705	0.183025
S09_5274892	0.0201705	0.183025
S02_7001577	0.0201781	0.437651
S09_43966349	0.0202283	0.462591
S02_57728171	0.0202533	0.254626
S09_57338028	0.0202615	0.0193081
S04_26244919	0.0202699	0.450925
S05_2918776	0.0203306	0.0438455
S02_31925389	0.0203361	0.0695897
S03_60354206	0.0203491	0.222446
S03_60354216	0.0203491	0.222446
S09_44586368	0.020364	0.298874
S06_76471	0.020365	0.2679
S02_630198	0.0203691	0.0136766
S06_28074236	0.02038	0.474256
S03_74119505	0.0203803	0.0711987
S08_305658	0.0204001	0.0221239
S09_57585850	0.020406	0.0466613
S07_3010106	0.0204389	0.318986
S04_35833221	0.0204413	0.0245374
S06_39213141	0.0204442	0.399437
S06_39213176	0.0204442	0.399437
S06_39213185	0.0204442	0.399437
S07_62191231	0.0204545	0.43041
S09_11627677	0.020469	0.0800483
S09_11627686	0.020469	0.0800483
S04_53031328	0.0204716	0.376106
S01_14728691	0.0204753	0.288817
S10_10162357	0.0204801	0.193886
S07_9672073	0.0205109	0.102172
S10_10541211	0.0205164	0.0253419
S03_2825099	0.020545	0.0156879
S06_51251322	0.0205471	0.203138
S01_65043652	0.0205479	0.0132743
S04_26244932	0.0205521	0.485921
S01_68122444	0.0205616	0.0378117
S02_375862	0.0205708	0.0144811
S10_4048343	0.0205813	0.107804
S03_56644928	0.0205827	0.137973
S06_51423993	0.0205853	0.340708
S04_36212842	0.0205962	0.0522928
S02_65855618	0.0206389	0.0185036
S05_12366212	0.0206482	0.0229284
S06_51339060	0.0206511	0.215607
S10_28583351	0.0206718	0.279163
S05_18531205	0.0207071	0.21963
S08_53419902	0.0207155	0.0438455
S05_5608057	0.0207392	0.320595
S04_36212828	0.0207673	0.0498793
S05_45124887	0.0207741	0.0929204
S03_73500364	0.020777	0.0884956
S03_73500367	0.020777	0.0884956
[truncated: 63,536 more rows]

## Sheet: GAPIT_Blink_ADF_GWAS_Results_cs
SNP	P.value	maf
S06_50558124	1.53778e-114	0.122508
S06_48662900	3.07037e-28	0.163621
S06_52730657	4.7163e-22	0.176495
S06_1398950	1.36062e-17	0.283638
S06_257597	2.62898e-13	0.264535
S10_60569718	8.46408e-12	0.351329
S03_69866767	2.12027e-11	0.131229
S07_599215	6.46169e-11	0.358389
S06_650379	8.98008e-09	0.107973
S04_343351	1.16556e-08	0.425664
S09_55641942	2.86344e-08	0.172757
S06_41884655	3.10252e-08	0.223837
S06_40797406	1.00923e-07	0.231728
S06_40796100	1.95059e-07	0.222591
S09_44842612	5.3777e-07	0.371678
S02_57348760	1.87803e-06	0.230482
S06_20023073	2.01585e-06	0.333472
S06_20023071	2.01585e-06	0.333472
S06_27125326	2.52339e-06	0.326827
S06_642385	2.85963e-06	0.0598007
S06_40797759	3.66562e-06	0.135382
S08_36184735	3.74208e-06	0.0460963
S08_36184741	3.74208e-06	0.0460963
S08_36184720	3.74208e-06	0.0460963
S06_40797794	3.86846e-06	0.133721
S06_28232424	5.4559e-06	0.324751
S06_32593195	5.81691e-06	0.133306
S06_43324079	6.03432e-06	0.322674
S06_43324055	6.03432e-06	0.322674
S06_43324062	6.03432e-06	0.322674
S06_28232505	6.52628e-06	0.325166
S06_38767651	7.31831e-06	0.111296
S06_37638323	7.70555e-06	0.111711
S06_38767636	7.85092e-06	0.110465
S06_38767652	7.85092e-06	0.110465
S06_32075827	8.13291e-06	0.128322
S06_39122163	8.98171e-06	0.108804
S06_39122164	8.98171e-06	0.108804
S06_40071453	9.32184e-06	0.110465
S06_39557604	9.75933e-06	0.11005
S06_28256676	1.02271e-05	0.322259
S06_6775320	1.02321e-05	0.114203
S06_38951963	1.02587e-05	0.112542
S01_35883376	1.07046e-05	0.0984219
S01_35883368	1.07046e-05	0.0984219
S05_25464150	1.07145e-05	0.172757
S06_39417501	1.21669e-05	0.11005
S06_39417512	1.21669e-05	0.11005
S06_39417529	1.21669e-05	0.11005
S06_26516856	1.27804e-05	0.321429
S06_28008936	1.31778e-05	0.324336
S06_39030589	1.33297e-05	0.114203
S06_14081604	1.43808e-05	0.311047
S06_14022245	1.49139e-05	0.318937
S06_37907988	1.49983e-05	0.129568
S06_32085722	1.52516e-05	0.130814
S06_14377845	1.56021e-05	0.323505
S02_15387466	1.59986e-05	0.0950997
S06_6770304	1.62512e-05	0.113372
S06_5762860	1.7502e-05	0.370432
S06_31993546	1.77364e-05	0.115033
S01_65778031	1.95511e-05	0.213455
S06_26665977	1.96932e-05	0.323505
S02_57728933	2.05681e-05	0.149917
S04_42203006	2.06113e-05	0.0751661
S02_16330826	2.14517e-05	0.092608
S02_16330834	2.14517e-05	0.092608
S02_57728035	2.27474e-05	0.150332
S04_7390344	2.3136e-05	0.335963
S03_23247638	2.32399e-05	0.0120432
S02_57634852	2.35459e-05	0.185216
S05_69927594	2.4121e-05	0.0689369
S06_30352361	2.45917e-05	0.31686
S07_62191231	2.72058e-05	0.423588
S06_39745468	2.7253e-05	0.126246
S06_21448779	2.78969e-05	0.0527409
S06_25959893	2.87386e-05	0.330565
S06_39025241	3.36516e-05	0.117525
S06_38428336	3.53925e-05	0.127076
S10_1861963	3.57441e-05	0.137874
S03_56521051	3.60979e-05	0.0672757
S05_66623075	3.6332e-05	0.0826412
S02_75420320	3.69332e-05	0.109635
S06_16231745	3.72005e-05	0.325166
S05_25462566	3.74541e-05	0.179817
S06_8393662	3.82429e-05	0.128322
S06_14081678	3.9786e-05	0.311462
S06_14081693	3.9786e-05	0.311462
S06_26516843	4.00488e-05	0.0913621
S04_59169659	4.00537e-05	0.038206
S06_29295364	4.12447e-05	0.301495
S06_29295401	4.12447e-05	0.301495
S04_49151911	4.12676e-05	0.151993
S06_3050560	4.13159e-05	0.172342
S06_3050575	4.13159e-05	0.172342
S02_57728127	4.37878e-05	0.151578
S02_75336586	4.44022e-05	0.0647841
S02_75336601	4.44022e-05	0.0647841
S02_75336638	4.44022e-05	0.0647841
S02_75336639	4.44022e-05	0.0647841
S02_57600907	4.47013e-05	0.124169
S02_75456079	4.54027e-05	0.111296
S04_59169523	4.56533e-05	0.0377907
S04_59169484	4.56533e-05	0.0377907
S06_39009294	4.61471e-05	0.109219
S06_39027937	4.67011e-05	0.122508
S06_39027952	4.67011e-05	0.122508
S06_38614828	4.81513e-05	0.108804
S06_38614830	4.81513e-05	0.108804
S02_57664956	5.24233e-05	0.180233
S06_28757988	5.49283e-05	0.325581
S03_16645363	5.78579e-05	0.139535
S06_13062158	5.81085e-05	0.244186
S02_74869932	5.87578e-05	0.0631229
S10_57547987	5.91002e-05	0.477575
S06_28748418	5.93569e-05	0.335963
S08_5772710	6.10137e-05	0.0892857
S06_40704031	6.22317e-05	0.124169
S06_41862237	6.34355e-05	0.334302
S06_8497886	6.60312e-05	0.140365
S06_17320096	6.65263e-05	0.321429
S02_57728880	6.76929e-05	0.0888704
S07_59303017	6.97922e-05	0.0344684
S03_27762135	6.98626e-05	0.0568937
S06_5983891	7.08485e-05	0.086794
S06_5983879	7.08485e-05	0.086794
S10_1862007	7.10904e-05	0.140781
S03_28102766	7.12921e-05	0.0585548
S03_33368837	7.21903e-05	0.0589701
S03_28277120	7.48166e-05	0.057309
S03_28378690	7.48166e-05	0.057309
S02_57665599	7.50206e-05	0.171096
S05_66623108	7.63392e-05	0.083887
S03_46856868	7.6651e-05	0.0560631
S03_27753760	7.77956e-05	0.0564784
S03_27753782	7.77956e-05	0.0564784
S02_74896956	7.87947e-05	0.0635382
S06_19052646	7.97791e-05	0.325166
S04_58228070	7.98108e-05	0.260797
S10_7838492	8.36686e-05	0.0743355
S06_15973560	8.43564e-05	0.0818106
S03_16528931	8.51103e-05	0.0568937
S06_39351854	9.11312e-05	0.203488
S03_19997499	9.14359e-05	0.0585548
S10_35343053	9.14801e-05	0.0228405
S03_43162081	9.2846e-05	0.0519103
S04_50277172	9.3127e-05	0.171512
S02_57679390	9.36968e-05	0.175249
S10_1373728	9.51996e-05	0.0373754
S10_1373729	9.51996e-05	0.0373754
S06_43348043	9.58366e-05	0.0373754
S06_43348063	9.58366e-05	0.0373754
S06_43348020	9.58366e-05	0.0373754
S04_43515609	9.63819e-05	0.16902
S03_51617018	9.87274e-05	0.0593854
S04_7387686	0.000101814	0.289867
S02_75366574	0.000102082	0.0647841
S02_16476573	0.000102121	0.142442
S03_28456485	0.00010243	0.0577243
S03_42606573	0.000102825	0.054402
S06_40094409	0.000105031	0.149917
S01_12914031	0.000106182	0.16902
S01_12914045	0.000106182	0.16902
S02_7430797	0.000108154	0.073505
S06_32158655	0.000111026	0.127076
S03_44459471	0.000116596	0.0556478
S05_66623067	0.000119883	0.0805648
S04_59169715	0.000120436	0.0386213
S04_59169728	0.000120436	0.0386213
S06_43051183	0.000120514	0.0340532
S02_57679410	0.0001264	0.17608
S09_13720516	0.000127008	0.181478
S02_16479990	0.000128721	0.142027
S02_15972552	0.000129481	0.137874
S02_15972525	0.000129481	0.137874
S02_12447733	0.000130773	0.170266
S02_75382300	0.000130791	0.0635382
S04_58629209	0.000131561	0.038206
S02_12461248	0.000134088	0.170681
S08_36184698	0.000136947	0.0639535
S08_36184740	0.000136947	0.0639535
S07_57194504	0.000137097	0.185216
S06_54805373	0.000139609	0.070598
S10_3500338	0.000140537	0.0585548
S10_3500337	0.000140537	0.0585548
S10_3500339	0.000140537	0.0585548
S06_47011121	0.000141852	0.0269934
S03_41122990	0.000144494	0.0560631
S06_4063118	0.00014523	0.214286
S06_38516453	0.000145822	0.144518
S02_60738083	0.000146595	0.115033
S02_57570193	0.000147073	0.0967608
S09_55701983	0.000148058	0.135797
S02_57773557	0.000148268	0.0635382
S02_57679406	0.000154272	0.170266
S03_19997082	0.000154737	0.0581395
S06_16706404	0.000155952	0.310216
S04_7390350	0.000156696	0.303987
S02_75481861	0.000156878	0.0506645
S06_27970924	0.000156991	0.149086
S02_75385337	0.000161066	0.0639535
S02_75385353	0.000161066	0.0639535
S10_4556603	0.000165083	0.0436047
S04_61775325	0.000165169	0.0398671
S04_7390351	0.000165614	0.299419
S02_16410365	0.000168079	0.140365
S04_52874978	0.000169188	0.111296
S06_52796548	0.00017067	0.0386213
S06_52790578	0.00017067	0.0386213
S02_75333122	0.00017074	0.0656146
S10_1310822	0.000171207	0.0564784
S06_38236840	0.000171247	0.142442
S03_28237747	0.000171739	0.104236
S06_40619698	0.000173059	0.164867
S03_37261498	0.000177267	0.0577243
S03_37261525	0.000177267	0.0577243
S05_43703413	0.000183733	0.0681063
S04_50327820	0.000184876	0.156561
S09_54876391	0.000185295	0.0423588
S04_52875542	0.000185651	0.116694
S06_18361528	0.00018908	0.33015
S02_15713550	0.000189543	0.137043
S03_28917381	0.000191669	0.0564784
S10_3500332	0.000195891	0.0577243
S06_51418857	0.000196967	0.0394518
S04_52734751	0.000200785	0.116279
S06_41538497	0.000201631	0.147841
S06_37703829	0.000207384	0.223422
S06_37703841	0.000207384	0.223422
S06_37703866	0.000207384	0.223422
S06_37703831	0.000207384	0.223422
S06_47854886	0.000207404	0.0394518
S10_9614044	0.000211321	0.0390365
S03_66421436	0.000211564	0.0743355
S03_38622602	0.000211922	0.0568937
S10_57952507	0.000212004	0.366694
S10_1769600	0.000213826	0.0394518
S01_59715452	0.000216645	0.0651993
S06_51257827	0.000220085	0.0373754
S03_29271675	0.00022099	0.0556478
S06_41897057	0.000221557	0.0876246
S01_73906837	0.000223498	0.292359
S03_34063388	0.000223762	0.057309
S03_46178649	0.00022509	0.0589701
S06_4129262	0.000230362	0.223422
S02_16164509	0.000231214	0.140365
S02_75673362	0.000231805	0.0606312
S04_58929017	0.000232329	0.038206
S10_7512189	0.000241673	0.0843023
S02_16295228	0.000245555	0.142857
S02_16295246	0.000245555	0.142857
S01_34697788	0.000247861	0.253322
S06_52792143	0.000250988	0.038206
S08_13096644	0.000255129	0.067691
S03_27323070	0.000256199	0.0552326
S04_67210325	0.00025909	0.487957
S09_27382332	0.000259379	0.344684
S02_14822902	0.000259889	0.0718439
S02_14822928	0.000259889	0.0718439
S03_27616275	0.00026426	0.0568937
S03_2540774	0.00026507	0.141196
S05_70123996	0.0002679	0.0855482
S04_52734862	0.000268295	0.109635
S02_75335007	0.000269077	0.0647841
S03_19995325	0.000270014	0.0568937
S02_57679415	0.000277971	0.176495
S07_5346678	0.000279662	0.146179
S02_71664127	0.000280284	0.0282392
S06_50574059	0.000280822	0.0386213
S02_16182692	0.00029044	0.13995
S06_40160350	0.000290722	0.164037
S09_53212262	0.000291969	0.051495
S02_15387793	0.000292329	0.226329
S04_50252300	0.000293848	0.103821
S04_6073925	0.000294141	0.0390365
S04_61779037	0.000295703	0.0448505
S10_1937988	0.000298916	0.0776578
S10_1938019	0.000298916	0.0776578
S03_33168265	0.000299545	0.0585548
S03_33168290	0.000299545	0.0585548
S05_6766913	0.000303383	0.0460963
S05_6766914	0.000303383	0.0460963
S03_42227954	0.000309843	0.0568937
S09_51739411	0.00031001	0.479651
S01_11055107	0.000310098	0.440199
S06_52008526	0.00031576	0.0797342
S05_70125099	0.000316494	0.0826412
S06_49272722	0.000319453	0.0427741
S05_66622806	0.000319574	0.0776578
S03_34015444	0.000320012	0.0548173
S03_34015445	0.000320012	0.0548173
S05_68626971	0.000320578	0.112957
S05_68627010	0.000320578	0.112957
S05_68626970	0.000320578	0.112957
S07_64136170	0.000324313	0.0332226
S07_64136185	0.000324313	0.0332226
S07_64136459	0.000324313	0.0332226
S07_64136467	0.000324313	0.0332226
S05_68626925	0.000324717	0.112542
S05_68626927	0.000324717	0.112542
S04_27856224	0.00033153	0.294435
S04_52862494	0.000340646	0.225083
S01_10987180	0.000343452	0.174419
S03_26177713	0.000345641	0.0577243
S07_7871169	0.000346419	0.0535714
S07_7871168	0.000346419	0.0535714
S07_7871170	0.000346419	0.0535714
S03_43300348	0.000346897	0.0560631
S10_1979282	0.000347511	0.120432
S04_7390356	0.000347762	0.360465
S03_40655372	0.000355367	0.0560631
S08_32448757	0.000358058	0.135382
S02_15456042	0.000358084	0.0847176
S03_7452208	0.000358152	0.0556478
S04_61882267	0.000360229	0.0357143
S03_44108242	0.000360886	0.105482
S01_10979802	0.000361398	0.172342
S03_40987539	0.0003632	0.0527409
S06_14381509	0.000365146	0.193937
S04_35512857	0.00037221	0.0398671
S02_12030706	0.000372346	0.0456811
S04_9277214	0.000374467	0.307309
S06_43191438	0.000379061	0.0369601
S03_44075721	0.000382228	0.0560631
S04_9609925	0.000382327	0.0701827
S10_11089476	0.000389368	0.140365
S04_5419503	0.00039238	0.13289
S08_32448736	0.000392517	0.134967
S04_19691415	0.000393292	0.372924
S03_37834869	0.000393297	0.0527409
S05_45124887	0.000393525	0.0934385
S05_636312	0.000397741	0.11711
S05_636314	0.000397741	0.11711
S05_636313	0.000397741	0.11711
S05_636315	0.000397741	0.11711
S06_3074598	0.000400583	0.208056
S04_51106775	0.000400823	0.217608
S03_38787217	0.000400926	0.0577243
S06_43348855	0.000404821	0.0373754
S03_28916639	0.000406574	0.0577243
S02_12030628	0.000407824	0.0436047
S07_62873208	0.000408522	0.254568
S07_62873223	0.000408522	0.254568
S03_41047783	0.000409573	0.0577243
S03_41088511	0.000411689	0.206811
S03_40595989	0.000411953	0.057309
S04_53031307	0.000415052	0.387874
S03_33558355	0.000416089	0.0552326
S04_66809221	0.000418297	0.0419435
S03_40832223	0.000419917	0.0593854
S03_20479074	0.000434343	0.0585548
S09_51717313	0.000434403	0.499169
S03_20471550	0.00043722	0.0593854
S05_57206698	0.000437496	0.0805648
S03_31545550	0.000438764	0.0581395
S03_31545564	0.000438764	0.0581395
S03_31545591	0.000438764	0.0581395
S05_2575035	0.000442172	0.016196
S01_11107768	0.000452138	0.171512
S01_11107742	0.000452138	0.171512
S03_43125637	0.000458444	0.057309
S01_13016063	0.000460717	0.122508
S04_15344656	0.000468944	0.108389
S10_56183225	0.000474204	0.0282392
S01_22162397	0.000474582	0.129983
S07_60067866	0.000479957	0.041113
S10_4652652	0.000481316	0.0431894
S10_4652653	0.000481316	0.0431894
S10_4652658	0.000481316	0.0431894
S06_54784889	0.000483731	0.0714286
S02_15330006	0.000483958	0.229236
S03_46229683	0.000488444	0.057309
S03_32453411	0.000490807	0.0577243
S04_7731530	0.000492716	0.0701827
S03_28658824	0.00049447	0.057309
S04_14593192	0.000496716	0.330565
S03_52315389	0.000496924	0.0610465
S03_26678925	0.000497111	0.0560631
S05_8091700	0.000497416	0.0415282
S02_15329926	0.000499474	0.228821
S02_15559647	0.000500544	0.138704
S02_9921067	0.000506332	0.0888704
S02_9921115	0.000506332	0.0888704
S05_56185410	0.00050775	0.0818106
S10_6039943	0.000515062	0.0452658
S02_7428145	0.000517715	0.076412
S02_15209647	0.000518831	0.284053
S08_51699870	0.000519105	0.0519103
S08_51699881	0.000519105	0.0519103
S07_7948191	0.000520532	0.0519103
S07_7948053	0.000520532	0.0519103
S04_4163200	0.000520669	0.0269934
S03_25776672	0.000525797	0.0585548
S03_44291761	0.000528774	0.0568937
S08_8169647	0.000533655	0.0996678
S06_16915316	0.000537531	0.165282
S06_51132196	0.000539983	0.0373754
S04_15605693	0.000544223	0.474668
S06_32192361	0.000545824	0.188538
S03_41047809	0.000551456	0.0589701
S01_48158044	0.000553903	0.0568937
S01_48158079	0.000553903	0.0568937
S06_13162172	0.000556888	0.0124585
S03_59676570	0.000557091	0.278654
S02_75593974	0.000561605	0.0627076
S02_75593881	0.000561605	0.0627076
S04_27684772	0.000563493	0.019103
S04_54682670	0.000565469	0.0369601
S04_54682571	0.000565469	0.0369601
S04_67210337	0.00056793	0.470515
S03_38235291	0.000569877	0.0589701
S04_4006377	0.000570353	0.0282392
S02_14463391	0.00057177	0.115864
S02_14463392	0.00057177	0.115864
S04_51265794	0.000571788	0.0751661
S09_57463536	0.000573422	0.227159
S02_61245576	0.000576918	0.0996678
S02_55527648	0.000588467	0.0610465
S01_7957954	0.000589371	0.181478
S03_45525460	0.000594741	0.0535714
S10_208863	0.000596429	0.0415282
S10_208861	0.000596429	0.0415282
S10_208862	0.000596429	0.0415282
S05_25835321	0.000597023	0.0315615
S05_8119266	0.000599568	0.0419435
S07_7858555	0.00060012	0.0523256
S02_75589275	0.000609131	0.0635382
S02_8459304	0.000609568	0.0519103
S06_52595152	0.000612325	0.0510797
S06_52628756	0.000612325	0.0510797
S10_6044473	0.000615725	0.103405
S06_43989437	0.000617321	0.456811
S01_51557679	0.000619604	0.0647841
S10_1266171	0.000621786	0.0332226
S08_39583992	0.000624388	0.324336
S03_31350883	0.000635021	0.0564784
S10_3318326	0.000641009	0.0909468
S03_29100879	0.000644932	0.0560631
S06_30199769	0.000645522	0.0606312
S04_24845075	0.000648739	0.0805648
S06_53300728	0.000649485	0.041113
S10_774582	0.000650491	0.11711
S10_10162433	0.000653741	0.181478
S10_310255	0.000657856	0.103405
S02_75422105	0.000659367	0.0631229
S06_32192372	0.000660649	0.0751661
S06_8250374	0.000667147	0.0822259
S04_7386269	0.000669872	0.31603
S04_7386272	0.000669872	0.31603
S09_54564310	0.000672268	0.373754
S09_48064131	0.000673628	0.0265781
S10_6490925	0.000676664	0.0423588
S03_20474260	0.000677096	0.0598007
S09_52749178	0.000678525	0.489203
S09_43049569	0.000679169	0.013289
S10_5854130	0.000688937	0.0456811
S06_155080	0.000694918	0.261628
S03_12416613	0.000697764	0.0406977
S03_12416608	0.000697764	0.0406977
S03_12416649	0.000697764	0.0406977
S05_66811550	0.000699771	0.160299
S10_3301739	0.000708593	0.0843023
S02_14387795	0.000721577	0.120847
S06_16648552	0.000728074	0.189369
S07_5605599	0.000729403	0.0415282
S10_10347157	0.000731815	0.0460963
S04_15620692	0.000738173	0.471346
S04_15352089	0.000738436	0.463455
S04_53031328	0.000740179	0.38206
S06_30199770	0.000745959	0.0610465
S03_43068429	0.00074784	0.0556478
S02_17382753	0.000753321	0.0726744
S10_6040098	0.000753436	0.0452658
S10_6040067	0.000753436	0.0452658
S10_10162357	0.000753867	0.189369
S01_73926676	0.000755103	0.206395
S09_52939462	0.000757102	0.497093
S02_75234728	0.000757323	0.0627076
S10_233190	0.000757516	0.0431894
S10_5633263	0.000759653	0.0436047
S06_32135707	0.000769779	0.119601
S04_27579477	0.000774721	0.250415
S02_9921014	0.000775886	0.0797342
S02_9921013	0.000775886	0.0797342
S02_9921043	0.000775886	0.0797342
S10_6039765	0.000784144	0.0444352
S10_6039751	0.000784144	0.0444352
S04_5165418	0.000786025	0.0265781
S02_76674893	0.000786499	0.117525
S05_8155787	0.000789357	0.041113
S02_75385420	0.00079002	0.0635382
S04_47483981	0.00079372	0.413206
S06_33924746	0.000794135	0.107973
S06_53214645	0.000797741	0.0494186
S08_32818581	0.000798479	0.0627076
S06_41590135	0.000800275	0.130399
S04_4184629	0.000800604	0.0282392
S03_31564746	0.00080074	0.0585548
S04_37826286	0.00081609	0.122924
S04_5619600	0.000819768	0.0469269
S05_66897899	0.00082088	0.076412
S05_66897923	0.00082088	0.076412
S05_66675288	0.00082088	0.076412
S02_75585800	0.000823288	0.0639535
S05_66970582	0.000823653	0.143688
S03_44645981	0.000826248	0.0585548
S10_76690	0.0008295	0.0415282
S04_5163036	0.000833014	0.0265781
S04_5163058	0.000833014	0.0265781
S04_52370214	0.000834212	0.275748
S02_14265233	0.000837436	0.120432
S04_14937314	0.000837653	0.0755814
S06_1864260	0.000840169	0.157807
S10_10185268	0.000843439	0.179402
S02_12607243	0.000845997	0.0901163
S03_29947572	0.00085068	0.0585548
S03_67505126	0.000855229	0.119186
S06_39667670	0.000873178	0.158223
S04_19311667	0.000883498	0.435216
S03_37363975	0.000885465	0.0585548
S02_75171770	0.000886328	0.0631229
S07_58318955	0.000886682	0.089701
S03_46178724	0.000887221	0.0568937
S10_7487643	0.000887998	0.137043
S01_23660261	0.000890578	0.0369601
S03_29718878	0.000891905	0.0510797
S02_12472904	0.00089903	0.319352
S03_49234404	0.000903394	0.0577243
S03_49234392	0.000903394	0.0577243
S03_49234420	0.000903394	0.0577243
S01_50551927	0.000903979	0.0419435
S04_24357345	0.000906198	0.434385
S05_15070359	0.000907429	0.0145349
S03_16528232	0.000913499	0.0431894
S07_8969541	0.000915239	0.0494186
S07_8969511	0.000915239	0.0494186
S05_66889701	0.000916213	0.0751661
S06_49294953	0.000916227	0.0373754
S06_51100786	0.000921835	0.0593854
S04_61402940	0.000926764	0.0784884
S05_7363168	0.000928683	0.0834718
S05_4614418	0.000929734	0.0826412
S05_66810495	0.000932706	0.0813953
S05_66810500	0.000932706	0.0813953
S05_66810507	0.000932706	0.0813953
S05_66810512	0.000932706	0.0813953
S06_49657194	0.00093492	0.0365449
S06_53413765	0.000941811	0.0494186
S02_72842373	0.000955705	0.11005
S10_1876430	0.000959876	0.0373754
S03_41820348	0.000960437	0.0581395
S02_7440487	0.00096216	0.0747508
S02_7440492	0.00096216	0.0747508
S02_7440527	0.00096216	0.0747508
S02_31925420	0.000962924	0.14701
S02_31925399	0.000962924	0.14701
S06_40094442	0.000969996	0.344684
S03_66425370	0.000974416	0.0755814
S04_4838910	0.00097615	0.0253322
S04_52457712	0.000977941	0.139535
S10_57369240	0.000982746	0.451412
S03_72663876	0.000996691	0.139535
S04_12246438	0.000997563	0.296927
S04_50059416	0.00100519	0.290698
S10_6039474	0.00100729	0.0440199
S10_6039446	0.00100729	0.0440199
S10_5600809	0.00100946	0.0145349
S01_1120121	0.00101024	0.0681063
S04_51106787	0.00101489	0.266196
S01_79391328	0.00101855	0.0261628
S01_79391331	0.00101855	0.0261628
S04_5607064	0.00102351	0.048588
S05_56951808	0.00102874	0.0710133
S05_29703537	0.0010331	0.0730897
S04_58178062	0.00103405	0.160714
S02_75676720	0.00103628	0.0589701
S01_59715443	0.00103628	0.111711
S02_75432132	0.0010367	0.0647841
S02_75432135	0.0010367	0.0647841
S02_75180667	0.0010367	0.0647841
S03_46606598	0.00103996	0.0535714
S04_14920790	0.00104014	0.468439
S04_14920791	0.00104014	0.468439
S08_34389550	0.00104775	0.185216
S03_19255733	0.00105725	0.0581395
S04_9903608	0.00106641	0.152824
S04_9903609	0.00106641	0.152824
S10_157918	0.00106794	0.101329
S04_7302556	0.00107073	0.132475
S01_59140056	0.00107381	0.041113
S01_59140058	0.00107381	0.041113
S09_56197282	0.00108429	0.0440199
S09_56198045	0.00108429	0.0440199
S09_56198046	0.00108429	0.0440199
S09_56206959	0.00108429	0.0440199
S05_43703419	0.00109743	0.0950997
S05_43703436	0.00109743	0.0950997
S06_33855757	0.00111098	0.167774
S06_33855783	0.00111098	0.167774
S01_21792426	0.00111382	0.127907
S10_1979293	0.00111495	0.0826412
S01_60902874	0.00111555	0.0672757
S01_60902895	0.00111555	0.0672757
S10_1861957	0.00112035	0.0373754
S04_9903648	0.00113188	0.245847
S05_5328784	0.00113419	0.425664
S05_5328764	0.00113419	0.425664
S04_58247552	0.00113617	0.231728
S02_12363411	0.00113772	0.346346
S09_52042549	0.00113794	0.444352
S01_60487008	0.00113962	0.11711
S09_2251218	0.0011538	0.135382
S01_73083566	0.00115592	0.447259
S04_58228067	0.0011731	0.31603
S03_61001156	0.00117355	0.0369601
S03_72665204	0.00117396	0.496678
S01_25465595	0.0011742	0.134136
S01_25465607	0.0011742	0.134136
S10_619072	0.00117772	0.0427741
S04_46988487	0.00117835	0.138289
S06_297387	0.00118458	0.143272
S04_42143650	0.00118606	0.0950997
S09_34305335	0.00118742	0.0452658
S04_3632472	0.00118768	0.0282392
S04_48702332	0.00118777	0.0797342
S09_2251160	0.00120256	0.135382
S06_44096622	0.00120297	0.113372
S04_9870257	0.00122785	0.152409
S04_9870258	0.00122785	0.152409
S04_9870226	0.00122785	0.152409
S02_4756780	0.0012323	0.0888704
S02_4756818	0.0012323	0.0888704
S05_4557931	0.00123389	0.0818106
S01_12632057	0.00123982	0.0834718
S06_3446189	0.00124116	0.041113
S06_3446173	0.00124116	0.041113
S03_43974488	0.00124298	0.0577243
S04_15350893	0.00124671	0.467193
S06_26688465	0.00124925	0.223007
S06_3876348	0.00124978	0.117525
S02_9631651	0.00125294	0.357143
S05_68262429	0.00125371	0.0789037
S01_65541890	0.00125936	0.144518
S09_55628892	0.00126164	0.0170266
S09_55628905	0.00126164	0.0170266
S09_55628904	0.00126164	0.0170266
S02_6456182	0.00126348	0.254568
S04_58228071	0.00126658	0.30108
S06_51208365	0.0012706	0.16196
S01_74360925	0.00127482	0.198505
S02_74269513	0.00127818	0.0261628
S06_23887754	0.00128045	0.076412
S07_63687171	0.0012847	0.138289
S02_64022689	0.00128513	0.0245017
S04_6712073	0.00128688	0.27907
S01_31602116	0.00128986	0.118771
S06_49657182	0.00129088	0.0369601
S06_49801721	0.00129088	0.0369601
S07_58121129	0.00129419	0.0145349
S06_9663682	0.00129496	0.00996678
S04_61882344	0.00129839	0.0996678
S03_53399595	0.00130177	0.0622924
S05_48049274	0.00130962	0.0348837
S02_14626263	0.00131558	0.0427741
S02_14626268	0.00131558	0.0427741
S04_58230261	0.00131574	0.253738
S01_21725540	0.00131695	0.114203
S04_15344692	0.0013205	0.466362
S02_56211102	0.00133311	0.258306
S10_7512190	0.0013336	0.0834718
S10_7512213	0.0013336	0.0834718
S10_7512193	0.0013336	0.0834718
S06_37138502	0.00133666	0.144103
S10_1874175	0.00133746	0.0377907
S10_7113946	0.00134679	0.0793189
S04_52819844	0.00135	0.112542
S04_25122123	0.00135314	0.168189
S04_25122124	0.00135314	0.168189
S02_75565281	0.00135467	0.0622924
S02_75565278	0.00135467	0.0622924
S09_52635679	0.00137703	0.176495
S07_8861700	0.00138224	0.0523256
S05_46949510	0.00138287	0.0436047
S05_42656179	0.00138691	0.0195183
S09_50963476	0.0013873	0.233804
S04_57920225	0.00138736	0.222176
S08_1899657	0.00138772	0.175664
S06_53812587	0.00138948	0.0452658
S10_5528558	0.00139026	0.0872093
S05_66877158	0.00139075	0.0747508
S10_6132303	0.00139299	0.0473422
S03_19218347	0.00140132	0.0593854
S03_19218303	0.00140132	0.0593854
S03_28642306	0.0014029	0.0581395
S02_12749240	0.00141022	0.229236
S10_10647923	0.00141128	0.0456811
S04_58196427	0.00141955	0.413206
S04_43837668	0.00144409	0.118355
S01_66555825	0.00144934	0.0780731
S06_38138596	0.00145003	0.0502492
S06_38138638	0.00145003	0.0502492
S06_38138629	0.00145003	0.0502492
S02_13910077	0.00146224	0.076412
S03_51699160	0.00146572	0.0622924
S04_6810612	0.00147444	0.118355
S03_44634107	0.00147984	0.0589701
S06_13693594	0.00148154	0.035299
S06_53311585	0.00148291	0.234635
S06_53311584	0.00148291	0.234635
S04_66267776	0.00148401	0.0274086
S01_73898068	0.00148495	0.208472
S09_56515848	0.00149169	0.0448505
S06_3017759	0.00149817	0.11794
S02_72281246	0.00150004	0.051495
S01_56028958	0.00150176	0.073505
S06_3041127	0.00150482	0.0818106
S04_4081753	0.00150646	0.0274086
S04_4838931	0.00150805	0.0440199
S01_21725516	0.00151422	0.114203
S10_58701153	0.00152186	0.270764
S04_24029598	0.00152542	0.13995
S01_74970244	0.0015293	0.478405
S03_33172934	0.00153037	0.0261628
S06_38138566	0.00153386	0.0598007
S01_59177660	0.00153439	0.0419435
S04_6756338	0.00153696	0.376246
S10_27894306	0.00154072	0.0249169
S10_27894330	0.00154072	0.0249169
S07_58548754	0.00154271	0.175664
S10_4946979	0.00154346	0.0394518
S03_72716555	0.00154478	0.0759967
S05_71466824	0.00155061	0.0340532
S06_16398865	0.00155107	0.167774
S06_16398904	0.00155107	0.167774
S05_62016668	0.00156508	0.0224252
S06_37704250	0.00156842	0.177741
S06_37704246	0.00156842	0.177741
S06_37704248	0.00156842	0.177741
S05_67490394	0.00157304	0.197259
S06_49708001	0.0015755	0.0369601
S06_47935248	0.00158203	0.0394518
S10_4292326	0.00159289	0.0444352
S05_69927545	0.00159798	0.11088
S06_2933576	0.00160155	0.0755814
S08_54906867	0.001606	0.0523256
S02_57758627	0.00160726	0.164452
S08_19107866	0.00160802	0.0789037
S03_617335	0.00161273	0.105066
S01_11310185	0.00161421	0.258721
S05_25478089	0.00162183	0.0473422
S09_5620645	0.00163256	0.0843023
S04_14988536	0.00163443	0.0170266
S04_14988565	0.00163443	0.0170266
S04_14988569	0.00163443	0.0170266
S04_14988548	0.00163443	0.0170266
S01_59994587	0.00163832	0.0564784
S09_10186878	0.00164267	0.0535714
S01_58851315	0.00164342	0.167359
S04_9163107	0.00165581	0.266196
S04_9163126	0.00165581	0.266196
S04_9163134	0.00165581	0.266196
S05_60269471	0.00166843	0.177741
S08_55523446	0.00167009	0.225498
S04_66231005	0.00167169	0.0286545
S06_48510739	0.00167478	0.121262
S01_58960731	0.00168035	0.0415282
S02_3537138	0.00168143	0.122924
S04_65800850	0.00168258	0.220515
S06_49295020	0.00169247	0.0373754
S06_49296958	0.00169247	0.0373754
S04_14909711	0.00170654	0.469269
S07_64072197	0.00170815	0.0315615
S04_6184554	0.00171189	0.241279
S06_16398823	0.00171816	0.168605
S06_14667939	0.0017267	0.171096
S02_56818514	0.00173504	0.325997
S02_69895368	0.00173567	0.113787
S05_4564188	0.0017359	0.0789037
S04_49225673	0.00173682	0.413206
S02_69877888	0.0017398	0.18397
S02_69877876	0.0017398	0.18397
S09_46497484	0.00175238	0.0269934
S09_46497455	0.00175238	0.0269934
S09_46497485	0.00175238	0.0269934
S10_115181	0.00175637	0.102159
S03_36194941	0.00175699	0.0307309
S10_6039671	0.00175849	0.0452658
S02_59164819	0.00176185	0.0921927
S09_5648743	0.00176475	0.135797
S06_36082688	0.00176505	0.168605
S09_51181740	0.0017658	0.13206
S06_48154810	0.00176842	0.0369601
S10_33497641	0.00177297	0.150748
S06_52315838	0.00177345	0.0531561
S05_48166577	0.00177372	0.0145349
S04_39246292	0.001774	0.46387
S05_7349488	0.00177605	0.0818106
S04_15131347	0.00177753	0.473837
S06_37161827	0.00177772	0.141611
S06_14160130	0.00178832	0.182309
S03_60079104	0.00179273	0.203488
S02_73973215	0.00179585	0.101329
S06_40967587	0.00180138	0.465532
S05_70160277	0.00180365	0.131645
S07_64070958	0.00180375	0.0311462
S04_15641451	0.00181266	0.394103
S01_66719526	0.00181551	0.0809801
S01_74368301	0.00181688	0.175249
S02_69895458	0.00181871	0.114618
S05_35266512	0.00181958	0.0211794
S05_35266490	0.00181958	0.0211794
S04_56567898	0.00181982	0.142857
S02_22201028	0.00182343	0.0490033
S05_66614406	0.00182573	0.0759967
S01_18602124	0.00182805	0.0830565
S02_15320858	0.00184071	0.16985
S06_54549548	0.00184158	0.107973
S01_56873357	0.00185052	0.070598
S03_26678435	0.00185499	0.057309
S04_27869047	0.00185534	0.156146
S07_24083337	0.00185863	0.135797
S03_44075742	0.00185905	0.0585548
S03_15418436	0.00186015	0.0473422
S05_66614691	0.00186439	0.0751661
S02_60979057	0.00186455	0.0664452
S06_40436940	0.00186964	0.131645
S03_44374611	0.0018798	0.0635382
S03_33513702	0.00188299	0.0369601
S07_31272203	0.00188624	0.0224252
S01_51158281	0.00188998	0.0199336
S01_11176184	0.0018993	0.495432
S06_44097132	0.00190147	0.109635
S05_5286534	0.00190422	0.107973
S04_67835375	0.0019043	0.0685216
S10_4765762	0.00190802	0.116279
S06_43911961	0.00191518	0.317691
S01_59136246	0.00191966	0.0498339
S05_56864690	0.00192235	0.0768272
S04_7156292	0.00193353	0.166528
S10_6938489	0.00194362	0.0784884
S01_59532705	0.00194662	0.24294
S07_62873124	0.00194738	0.035299
S07_64134208	0.00194811	0.029485
S07_64134223	0.00194811	0.029485
S10_2175126	0.00195242	0.0714286
S06_16400006	0.00195663	0.169435
S06_29605537	0.00195874	0.16985
S06_25968477	0.0019609	0.0494186
S07_8219366	0.00197415	0.0672757
S06_38034096	0.00197796	0.173588
S01_9579622	0.00197863	0.406977
S04_26539656	0.0019802	0.372093
S04_62683167	0.0019812	0.0780731
S03_72716624	0.0019928	0.0751661
S06_49370109	0.00199448	0.0369601
S07_64071389	0.00199496	0.0498339
S06_3689057	0.00199852	0.426495
S01_46614262	0.0020007	0.0739203
S10_6030425	0.00200413	0.0431894
S10_6030441	0.00200413	0.0431894
S05_58790730	0.00201101	0.0714286
S02_56753885	0.00201454	0.395349
S04_27411236	0.00202034	0.0585548
S04_27411258	0.00202034	0.0585548
S04_27411264	0.00202034	0.0585548
S04_9689341	0.00202162	0.0639535
S07_8814759	0.00202728	0.0490033
S01_58938309	0.00202813	0.0398671
S01_58938347	0.00202813	0.0398671
S10_3932923	0.00203139	0.0319767
S08_13070037	0.00203181	0.0598007
S09_50940795	0.00203281	0.186462
S04_52007425	0.00203487	0.0743355
S06_52419692	0.0020356	0.0357143
S06_49869080	0.00204441	0.13289
S07_5831805	0.00204968	0.0660299
S08_371947	0.00205556	0.0660299
S04_15666920	0.00205799	0.480897
S01_34052647	0.00206197	0.0759967
S10_56204898	0.00206243	0.0278239
S04_21846262	0.00206545	0.0186877
S03_49113452	0.00206897	0.0581395
S06_40091752	0.00206943	0.11088
S05_70736839	0.00206995	0.184801
S09_52635726	0.00207619	0.183555
S02_36587442	0.00207881	0.173588
S10_7080135	0.00208096	0.0502492
S05_66921033	0.00208772	0.267027
S10_58696785	0.00209091	0.273671
S10_58696786	0.00209091	0.273671
S10_58696788	0.00209091	0.273671
S09_53212292	0.00210652	0.0934385
S04_19733394	0.00211098	0.0813953
S09_1157525	0.00211303	0.305233
S04_43480582	0.00211459	0.129568
S06_2947291	0.00211669	0.0228405
S05_66577603	0.00211769	0.0739203
S06_14621200	0.00211916	0.174834
S03_2503683	0.00212248	0.0436047
S03_2500875	0.00212248	0.0436047
S03_2503693	0.00212248	0.0436047
S05_70344935	0.00212879	0.175664
S05_70344942	0.00212879	0.175664
S04_42910752	0.00212912	0.192691
S01_14026700	0.00212969	0.054402
S10_4875256	0.00212971	0.0415282
S06_47788844	0.00213104	0.0386213
S06_28074201	0.00213721	0.168189
S09_43805405	0.00214565	0.108804
S06_55610773	0.00216285	0.0560631
S06_55610764	0.00216285	0.0560631
S10_7512273	0.00216355	0.207641
S07_57485803	0.00216464	0.0888704
S07_57485822	0.00216464	0.0888704
S01_68672860	0.0021651	0.0186877
S10_1769597	0.00216703	0.0415282
S06_55234848	0.00217049	0.0506645
S01_1525747	0.00218316	0.054402
S04_6046019	0.00218634	0.0477575
S04_6046008	0.00218634	0.0477575
S02_70033219	0.00218734	0.197674
S06_40439949	0.00219048	0.270349
S02_55586303	0.00219584	0.355897
S05_10057620	0.0021981	0.0377907
S01_73038505	0.00220861	0.250831
S10_57226929	0.00220883	0.250831
S02_69768762	0.0022099	0.0498339
S02_69780870	0.0022099	0.0498339
S03_1761101	0.00221289	0.0465116
S04_58247539	0.00222537	0.216777
S06_31670867	0.00223017	0.25789
S07_5358261	0.00223508	0.307309
S07_5358270	0.00223508	0.307309
S07_5358273	0.00223508	0.307309
S05_4000272	0.00223634	0.0369601
S06_2777789	0.00223883	0.0153654
S01_34032214	0.00223909	0.0743355
S06_12326216	0.00224303	0.0780731
S06_2364271	0.00225118	0.0813953
S06_2364274	0.00225118	0.0813953
S05_10194558	0.00225188	0.038206
S05_9993033	0.00225188	0.038206
S05_10051600	0.00225188	0.038206
S01_60812599	0.00225649	0.146595
S10_157880	0.00225802	0.166113
S07_8814808	0.0022608	0.0494186
S07_8814816	0.0022608	0.0494186
S01_34839738	0.00227076	0.0440199
S06_14744620	0.00227144	0.168605
S06_14271030	0.002272	0.168189
S02_14838401	0.00227326	0.0614618
S06_16934357	0.00227483	0.0303156
S06_53435799	0.00227497	0.048588
S06_53435785	0.00227497	0.048588
S04_37868965	0.00228432	0.277824
S10_157881	0.00228716	0.166528
S06_40091859	0.0022892	0.324751
S06_40091862	0.0022892	0.324751
S06_40091867	0.0022892	0.324751
S07_545112	0.00229176	0.0639535
S07_7630652	0.00229744	0.0564784
S07_7630628	0.00229744	0.0564784
S09_57257888	0.00229846	0.0809801
S02_69850716	0.00230243	0.0494186
S03_3008756	0.00230535	0.0120432
S06_29827560	0.00230722	0.0203488
S05_61867716	0.00231047	0.0465116
S09_57585850	0.00231334	0.0456811
S07_56185949	0.0023146	0.25789
S03_54141697	0.00231589	0.0444352
S03_54141720	0.00231589	0.0444352
S06_35984875	0.00232366	0.168605
S04_3139161	0.00232992	0.0299003
S10_790884	0.00233611	0.358389
S10_790886	0.00233611	0.358389
S04_7916605	0.00233769	0.0718439
S10_9140727	0.00233976	0.0930233
S01_79379474	0.00234536	0.0365449
S04_3978608	0.00235241	0.0701827
S04_3978627	0.00235241	0.0701827
S06_30071750	0.00235378	0.206811
S08_39374622	0.00235639	0.0975914
S03_2233049	0.00236044	0.0440199
S10_4765760	0.00237273	0.117525
S06_35885674	0.00237567	0.16113
S02_60172470	0.00237843	0.0215947
S04_49526580	0.00238159	0.377076
S04_14272989	0.00238226	0.215947
S09_56467130	0.00238691	0.0452658
S06_4342127	0.00238754	0.0519103
S01_40122380	0.0023879	0.123754
S06_14817315	0.00239076	0.164452
S05_67404822	0.00239123	0.164037
S06_47686829	0.00240192	0.0398671
S06_47930138	0.00240192	0.0398671
S06_47930141	0.00240192	0.0398671
S05_4564175	0.00241003	0.0813953
S09_54876374	0.0024186	0.287375
S04_24561543	0.00241912	0.276993
S04_24561573	0.00241912	0.276993
S06_52641657	0.00241934	0.0510797
S06_40832869	0.00242553	0.116694
S06_3041098	0.00243336	0.0826412
S04_47279731	0.00244788	0.412375
S04_47279734	0.00244788	0.412375
S09_13479843	0.00245284	0.0336379
S09_13479884	0.00245284	0.0336379
S09_13479896	0.00245284	0.0336379
S10_2596395	0.00246564	0.197674
S02_14626265	0.00246594	0.0469269
S04_52121826	0.00246683	0.0747508
S04_8301945	0.00247141	0.100914
S03_67504071	0.00247279	0.125415
S03_45972155	0.0024781	0.0494186
S03_45972154	0.0024781	0.0494186
S04_8301932	0.00247941	0.102575
S06_15780762	0.00248233	0.371262
S06_15780775	0.00248233	0.371262
S03_32405840	0.00248905	0.179402
S03_32405843	0.00248905	0.179402
S03_35967096	0.00249021	0.0564784
S03_35974462	0.00249021	0.0564784
S03_1737231	0.00249485	0.0444352
S03_1737238	0.00249485	0.0444352
S10_37620954	0.00249965	0.0718439
S10_37620979	0.00249965	0.0718439
S10_37621000	0.00249965	0.0718439
S08_35722226	0.00250121	0.048588
S06_52060792	0.00250154	0.122093
S01_33968594	0.00250817	0.0772425
S01_33968591	0.00250817	0.0772425
S01_34323756	0.00250844	0.0747508
S03_55891299	0.00251074	0.159053
S10_7405508	0.00251841	0.0444352
S01_10438187	0.00252644	0.417359
S06_52776423	0.00253665	0.0369601
S07_57597773	0.00254386	0.0913621
S06_47245203	0.00254784	0.18397
S10_10488349	0.00256357	0.190615
S08_33972601	0.00256489	0.420681
S03_30952110	0.00256522	0.0552326
S06_30071782	0.0025658	0.206395
S05_68662566	0.00256889	0.0768272
S01_67106362	0.0025823	0.116694
S03_11757311	0.00258437	0.0490033
S03_11757202	0.00258437	0.0490033
S08_49587843	0.00259655	0.0390365
S10_35343080	0.00260267	0.111711
S05_7076474	0.00260935	0.0406977
S07_47554872	0.00261235	0.0182724
S04_12387241	0.00261334	0.219684
S08_55552024	0.00261504	0.2201
S09_20178336	0.00261833	0.0419435
S04_42275382	0.00263412	0.197259
S04_48347660	0.00263426	0.205565
S02_47061397	0.00264532	0.184801
S08_1252191	0.00264917	0.124169
S02_57717758	0.00265734	0.127076
S01_25095211	0.00266036	0.162375
S06_39651330	0.00266381	0.189784
S04_28212270	0.00266591	0.13289
S04_28212271	0.00266591	0.13289
S04_6465300	0.00266621	0.0519103
S01_66590744	0.00266942	0.0776578
S09_1550727	0.00267286	0.110465
S06_11858156	0.00267327	0.0182724
S06_11858157	0.00267327	0.0182724
S04_7480177	0.00267443	0.0710133
S02_33206651	0.00268233	0.0975914
S01_12732200	0.00268659	0.141611
S05_19665886	0.0026871	0.0357143
S08_18168712	0.00269	0.086794
S04_54350195	0.00269571	0.122924
S07_2264218	0.00269703	0.0141196
S03_68301359	0.00270356	0.089701
S05_20116538	0.00270369	0.0656146
S10_2175162	0.00271051	0.0718439
S10_3707292	0.00271875	0.0431894
S04_68013597	0.0027233	0.0307309
S01_7957613	0.00272558	0.246262
S01_51861519	0.00272781	0.073505
S04_15604760	0.00273179	0.0290698
S06_33748768	0.00273299	0.0535714
S10_57199319	0.00274847	0.395764
S10_10704674	0.00275167	0.0768272
S04_34667255	0.00275932	0.296927
S04_28212229	0.00276135	0.133721
S10_26066066	0.00276607	0.0128738
S04_67442729	0.00278532	0.135382
S01_70926040	0.00279392	0.370432
S09_57466615	0.00279774	0.0598007
S09_57466649	0.00279774	0.0598007
S02_26088831	0.00280072	0.0755814
S07_62191230	0.00280297	0.399917
S09_45608069	0.00280765	0.0934385
S01_62623736	0.00281137	0.0643688
S09_57257778	0.00281233	0.0813953
S06_49647852	0.00281448	0.0369601
S10_4606519	0.00281693	0.0419435
S03_11767969	0.0028197	0.0369601
S04_34874993	0.00282557	0.0772425
S06_51915457	0.00282796	0.0332226
S05_62156362	0.00283059	0.0876246
S05_62156335	0.00283059	0.0876246
S10_7961251	0.00283277	0.240449
S04_12419498	0.00283309	0.353821
S01_79471167	0.00283579	0.0348837
S02_61245582	0.00283858	0.0598007
S03_46007556	0.00283873	0.0506645
S01_11379323	0.00283918	0.0984219
S10_9019327	0.00284262	0.0473422
S09_53233612	0.00284262	0.0892857
S04_15351623	0.00286202	0.298588
S02_12035292	0.00287705	0.105897
S07_44218071	0.00288318	0.0510797
S07_44218072	0.00288318	0.0510797
S07_44218073	0.00288318	0.0510797
S08_25740684	0.00288448	0.013289
S06_41123400	0.00289713	0.107558
S06_41123425	0.00289713	0.107558
S06_8663248	0.00290143	0.0419435
S05_5270590	0.00290306	0.133721
S06_52515292	0.00290443	0.032392
S01_70142848	0.00290606	0.0328073
S01_70142932	0.00290606	0.0328073
S04_46988454	0.00291156	0.109635
S09_32409924	0.00291776	0.0365449
S06_54709442	0.00291993	0.332641
S06_54709417	0.00291993	0.332641
S06_54709428	0.00291993	0.332641
S04_60032239	0.00292728	0.0361296
S01_66593274	0.00293272	0.0784884
S08_52426240	0.00293504	0.192691
S04_52117497	0.00294186	0.0755814
S10_22313432	0.00294597	0.0718439
S09_8025329	0.0029561	0.0203488
S09_8025292	0.0029561	0.0203488
S09_8025330	0.0029561	0.0203488
S04_9814390	0.0029578	0.28696
S01_9693284	0.00296753	0.158638
S10_7646527	0.00296753	0.0477575
S05_6648295	0.00296956	0.0427741
S02_1696203	0.00297346	0.0315615
S02_1696174	0.00297346	0.0315615
S01_24596116	0.00297914	0.120847
S02_9917190	0.00298141	0.0531561
S09_51448772	0.00298268	0.465947
S07_28188879	0.00298355	0.0618771
S06_16934367	0.00298971	0.0789037
S04_7465458	0.00299687	0.0681063
S02_69840802	0.00300776	0.0710133
S05_28512665	0.00302088	0.0249169
S04_65938098	0.00302158	0.128738
S04_65938102	0.00302158	0.128738
S07_64806414	0.00303138	0.218854
S02_2068311	0.00303573	0.048588
S05_10798960	0.0030441	0.0182724
S07_25825799	0.0030574	0.0510797
S01_21722213	0.00305989	0.114618
S01_21722222	0.00305989	0.114618
S03_53403980	0.00306373	0.0635382
S01_31627012	0.00306437	0.0643688
S06_27216758	0.00306534	0.17691
S02_11221901	0.00306928	0.440199
S04_5790436	0.00307633	0.0793189
S09_56603625	0.00307697	0.0440199
S09_56608770	0.00307697	0.0440199
S09_56613234	0.00307697	0.0440199
S06_14287975	0.00307948	0.177741
S09_54574708	0.00308324	0.329319
S03_54141734	0.00308945	0.0448505
S01_18947439	0.00309224	0.405731
S05_7892518	0.00309277	0.125415
S06_33999937	0.00309314	0.118355
S01_34029549	0.0030939	0.0743355
S06_41085470	0.00309411	0.105066
S01_51753680	0.00309533	0.073505
S01_51753653	0.00309533	0.073505
S01_53479542	0.00309707	0.101744
S01_53479561	0.00309707	0.101744
S01_53479522	0.00309707	0.101744
S09_57257895	0.00310333	0.0801495
S10_7506577	0.00310353	0.375
S06_47676893	0.0031057	0.0402824
S06_47676894	0.0031057	0.0402824
S06_47676892	0.0031057	0.0402824
S06_47676896	0.0031057	0.0402824
S06_47676898	0.0031057	0.0402824
S06_34638021	0.00311204	0.156561
S09_50908885	0.00311667	0.201827
S09_50908854	0.00311667	0.201827
S04_690875	0.00311731	0.0344684
S01_58851551	0.00311879	0.0282392
S08_6360135	0.00312061	0.0157807
S02_7659206	0.00312328	0.0402824
S03_46252309	0.00312724	0.0672757
S03_56585443	0.00312889	0.02201
S03_56585444	0.00312889	0.02201
S03_56585448	0.00312889	0.02201
S03_56585449	0.00312889	0.02201
S02_50779965	0.00313502	0.104236
S10_9301580	0.00314532	0.0452658
S09_17699622	0.00315013	0.0095515
S06_14744584	0.00316069	0.158223
S05_642455	0.00316497	0.0826412
S01_12725797	0.00316913	0.119601
S01_14917790	0.00318198	0.138704
S04_59126166	0.00318287	0.166944
S04_59126168	0.00318287	0.166944
S04_59126177	0.00318287	0.166944
S09_19617985	0.00318297	0.0182724
S02_55473934	0.0031947	0.207641
S01_77165758	0.00319595	0.0490033
S01_77165744	0.00319595	0.0490033
S05_20950362	0.00320318	0.0311462
S02_9917210	0.00321337	0.0527409
S05_57547413	0.00321343	0.0826412
S01_74519365	0.0032144	0.16113
S03_48449363	0.00321532	0.388289
S09_6070709	0.00322135	0.101329
S09_6070721	0.00322135	0.101329
S09_6070715	0.00322135	0.101329
S06_15858957	0.00322685	0.159053
S04_53041263	0.00322986	0.223007
S08_37232195	0.00323247	0.0481728
S09_11154295	0.00323299	0.171096
S01_63160513	0.00323443	0.0186877
S04_14924052	0.00323454	0.474252
S09_9199994	0.00323899	0.0589701
S09_9200022	0.00323899	0.0589701
S02_59601924	0.00325007	0.0701827
S06_2686004	0.00325014	0.177326
S04_8038943	0.00326126	0.424003
S01_817832	0.00326176	0.0510797
S04_25186369	0.00326204	0.296512
S06_15107531	0.00326233	0.160714
S02_74641011	0.003263	0.135382
S01_10788662	0.00326769	0.429817
S02_14155213	0.00327379	0.144934
S01_10917952	0.00329285	0.0950997
S06_35899911	0.00330217	0.167774
S01_58635662	0.00330277	0.0531561
S01_26568376	0.00330721	0.0228405
S04_6043763	0.00331269	0.339286
S02_3917258	0.003326	0.0975914
S05_70517393	0.00334268	0.0402824
S06_15780769	0.0033478	0.0519103
S01_23971179	0.00335256	0.167359
S02_4727236	0.00335463	0.0498339
S02_4727240	0.00335463	0.0498339
S06_14268592	0.00335635	0.151993
S06_14268589	0.00335635	0.151993
S09_788800	0.00337701	0.182724
S05_51655913	0.00338723	0.0813953
S05_12173342	0.00338733	0.168605
S05_67404861	0.0033955	0.165698
S05_67404867	0.0033955	0.165698
S02_55394288	0.00339622	0.048588
S09_815389	0.00339634	0.0917774
S01_9926427	0.00340228	0.0577243
S02_13124952	0.00340263	0.188123
S06_47665061	0.00340296	0.038206
S03_13608954	0.00340477	0.0460963
S05_58051503	0.0034053	0.0448505
S02_14481961	0.00341008	0.370847
S04_53072240	0.00341041	0.0701827
S04_12394274	0.00341944	0.358804
S06_49858350	0.00342153	0.0357143
S07_28209713	0.00342469	0.124169
S09_53170950	0.00342608	0.407392
S08_8169635	0.00343735	0.0942691
S04_43316547	0.0034441	0.200581
S05_7893340	0.00344427	0.122508
S04_52046173	0.00345784	0.120847
S05_30532674	0.00346447	0.035299
S05_30560780	0.00346447	0.035299
S07_20592178	0.0034805	0.0647841
S10_4529225	0.00348792	0.0431894
S10_2879584	0.00349819	0.0581395
S04_25287986	0.00350307	0.291944
S06_14200845	0.00350608	0.154485
S01_58885136	0.00350973	0.0610465
S04_42242091	0.00351638	0.194767
S08_18344485	0.00352156	0.0826412
S06_15429872	0.00352205	0.167359
S04_11178299	0.00352638	0.123754
S04_12262923	0.00352949	0.340532
S04_12262936	0.00352949	0.340532
S05_68670303	0.00353597	0.186047
S05_66911100	0.00353649	0.121262
S08_53242492	0.0035565	0.0793189
S01_59140507	0.0035644	0.0415282
S01_79351586	0.00356484	0.161545
S09_1176284	0.00358651	0.339701
S05_62669110	0.0035869	0.0535714
S05_62669111	0.0035869	0.0535714
S05_62669112	0.0035869	0.0535714
S05_62669113	0.0035869	0.0535714
S06_12254075	0.00359036	0.151578
S05_62156369	0.00359662	0.0859635
S05_3283843	0.00360139	0.0361296
S05_70778341	0.00361612	0.178987
S02_11218795	0.00361617	0.445598
S02_13770979	0.00362608	0.304402
S01_78383715	0.00363481	0.0373754
S10_8192722	0.00365021	0.266196
S08_8131129	0.0036572	0.0427741
S07_545110	0.00366793	0.0647841
S06_28074236	0.00366858	0.469269
S07_32508424	0.00367167	0.0348837
S04_14977036	0.00367956	0.481312
S02_75158462	0.00367961	0.203904
S04_15991687	0.00369314	0.467193
S02_4756840	0.0037	0.0930233
S02_55733137	0.00370226	0.0153654
S07_21540989	0.00370874	0.0431894
S01_1525739	0.00371538	0.0710133
S04_38056988	0.00371729	0.285299
S04_23752147	0.00372355	0.317276
S05_45942708	0.00372443	0.0290698
S01_69840495	0.00372666	0.0710133
S06_27223493	0.00372952	0.0203488
S06_57936809	0.00373945	0.0307309
S06_57936833	0.00373945	0.0307309
S10_8975823	0.00374285	0.0460963
S06_14465591	0.00374398	0.177741
S06_14465638	0.00374398	0.177741
S01_9693263	0.00374598	0.157392
S01_9693266	0.00374598	0.157392
S01_9693283	0.00374598	0.157392
S06_41605868	0.00375001	0.437708
S04_24217149	0.0037525	0.0265781
S05_25464127	0.00376164	0.0913621
S04_13103674	0.00376457	0.0365449
S06_47736160	0.00376496	0.0390365
S06_39581901	0.00376601	0.032392
S06_39581916	0.00376601	0.032392
S02_9921007	0.00376662	0.105066
S10_2761050	0.00377807	0.0394518
S02_63147078	0.00377908	0.0290698
S02_55473943	0.00378087	0.208056
S10_10135395	0.00378602	0.101744
S10_10135344	0.00378602	0.101744
S10_10135369	0.00378602	0.101744
S06_15780740	0.00378803	0.173173
S04_56275442	0.00378804	0.0718439
S02_70802721	0.00379926	0.092608
S02_59610740	0.00380301	0.0436047
S05_3157902	0.00380721	0.035299
S02_14163755	0.0038078	0.142442
S02_14163782	0.0038078	0.142442
S02_55473784	0.00381775	0.207226
S02_55473822	0.00381775	0.207226
S02_55473777	0.00381775	0.207226
S04_6941989	0.00383119	0.390365
S02_59542799	0.00383204	0.0386213
S03_11754636	0.00383338	0.0477575
S02_59601951	0.003836	0.0693522
S01_53600858	0.00384987	0.0560631
S01_6731963	0.0038514	0.461379
S05_12847667	0.00385714	0.0365449
S05_12847657	0.00385714	0.0365449
S05_12847682	0.00385714	0.0365449
S06_52845092	0.00385848	0.153654
S09_6905837	0.00386084	0.20598
S06_37550221	0.00387434	0.16985
S01_70879075	0.00387981	0.370017
S01_15294211	0.00388556	0.100498
S01_6835708	0.00389396	0.182309
S01_1054977	0.00389712	0.0116279
S10_9613965	0.00390195	0.0456811
S02_12019138	0.00390377	0.302741
S02_12019164	0.00390377	0.302741
S03_53250129	0.00390965	0.0145349
S03_9648480	0.00391173	0.051495
S02_61003314	0.00391316	0.0361296
S02_60172424	0.00391436	0.02201
S02_60172425	0.00391436	0.02201
S07_20592136	0.00391914	0.0631229
S01_69274462	0.00392278	0.137043
S05_70730663	0.00392396	0.0822259
S03_56437199	0.00393351	0.0818106
S10_9684099	0.00393594	0.0477575
S06_20271782	0.00394047	0.488372
S06_15137493	0.00394608	0.169435
S09_56401371	0.00395092	0.260382
S03_35744809	0.0039559	0.0568937
S03_35744840	0.0039559	0.0568937
S09_45626188	0.00395955	0.0963455
S02_60957730	0.00396003	0.038206
S04_53114979	0.00396136	0.0722591
S06_36233173	0.00396199	0.167359
S04_63052271	0.00396265	0.0755814
S06_47793719	0.00396392	0.0456811
S01_54243560	0.00397709	0.0967608
S06_17350456	0.00397769	0.105066
S05_62325086	0.00398829	0.0269934
S02_8818518	0.00399184	0.109635
S06_31177329	0.00400421	0.148256
S02_55394869	0.00400792	0.0473422
S06_39988943	0.00400812	0.0789037
S10_54052721	0.00401025	0.0261628
S06_14774260	0.00401518	0.166113
S10_4173674	0.00401824	0.155731
S02_60096237	0.00401944	0.137458
S02_60096239	0.00401944	0.137458
S04_12359860	0.00402562	0.377492
S07_64072001	0.00402984	0.0299003
S03_46177350	0.00403496	0.0232558
S03_46177365	0.00403496	0.0232558
S04_66122584	0.00403802	0.0402824
S02_45991369	0.00403985	0.178156
S04_52473557	0.00403998	0.22799
S04_48991237	0.00404657	0.070598
S01_46804201	0.0040471	0.032392
S07_41839998	0.00404767	0.0170266
S07_41839963	0.00404767	0.0170266
S02_55716638	0.00405325	0.0477575
S05_68593621	0.00405562	0.0701827
S02_55394228	0.00405853	0.0465116
S09_3874993	0.00406623	0.0249169
S09_3875004	0.00406623	0.0249169
S06_6504708	0.00406641	0.0959302
S08_13070036	0.00406731	0.054402
S06_15129482	0.00407743	0.16902
S08_13070025	0.00407804	0.0618771
S01_7546562	0.00408296	0.0452658
S10_5571573	0.00408297	0.0830565
S02_57026340	0.00409459	0.170681
S01_34324444	0.00409593	0.0660299
S06_53688808	0.00409735	0.038206
S06_47756419	0.00410042	0.041113
S03_52406011	0.00410413	0.140365
S10_9808834	0.00410788	0.213455
S04_54085479	0.00412429	0.035299
S08_37232162	0.00412588	0.0307309
S02_73761562	0.00412728	0.165698
S09_42994938	0.0041273	0.0564784
S01_57589522	0.00413088	0.0311462
S07_64071188	0.00413317	0.0319767
S08_2516316	0.00416248	0.0602159
S02_1301297	0.00416338	0.0872093
S07_4098292	0.00416543	0.13912
S06_16568277	0.00416694	0.092608
S06_16568300	0.00416694	0.092608
S01_79402395	0.00416862	0.035299
S01_79402389	0.00416862	0.035299
S01_11173740	0.00417392	0.499169
S01_11173761	0.00417392	0.499169
S01_11173777	0.00417392	0.499169
S02_60650303	0.00417673	0.237126
S06_35891529	0.00417883	0.166944
S04_53997338	0.00418419	0.0344684
S01_6832593	0.00418698	0.179402
S01_6832550	0.00418698	0.179402
S01_6832559	0.00418698	0.179402
S04_26033861	0.00418866	0.274502
S06_41649256	0.00419481	0.466777
S04_64583092	0.00420961	0.0755814
S04_64583116	0.00420961	0.0755814
S04_8780125	0.00421462	0.0614618
S06_26230777	0.00421815	0.0170266
S06_26230817	0.00421815	0.0170266
S06_26230774	0.00421815	0.0170266
S06_29914996	0.00422054	0.129983
S06_29715515	0.00422082	0.0789037
S03_46196831	0.00422655	0.070598
S06_51901114	0.00422975	0.0386213
S05_864111	0.00423806	0.0373754
S02_10200538	0.00424493	0.0490033
S01_73920167	0.00424539	0.0153654
S10_58709310	0.00424844	0.219684
S10_58709321	0.00424844	0.219684
S02_23943658	0.00425032	0.0490033
S01_23970079	0.00425275	0.170681
S06_37646397	0.0042561	0.0593854
S06_37646398	0.0042561	0.0593854
S06_44921296	0.00426992	0.0415282
S06_56754007	0.00426999	0.2799
S06_36082676	0.00427057	0.170266
S02_53365293	0.0042839	0.0332226
S04_51201490	0.00428907	0.248754
S04_23132046	0.00429952	0.0469269
S09_57495519	0.00431473	0.0718439
S07_9097255	0.00432518	0.0934385
S06_52275285	0.00433684	0.038206
S06_39559842	0.00433872	0.205565
S06_39559875	0.00433872	0.205565
S03_60897636	0.0043507	0.0651993
S05_57545067	0.00436941	0.0830565
S06_2364237	0.0043737	0.0805648
S06_58106028	0.0043835	0.0361296
S02_8783130	0.00438702	0.215947
S02_8783142	0.00438702	0.215947
S02_8783153	0.00438702	0.215947
S01_74551038	0.00439054	0.28696
S05_56415143	0.0043917	0.0967608
S04_27021956	0.00440401	0.335133
S01_36467641	0.00440822	0.0589701
S04_58160588	0.00440988	0.0365449
S04_58160594	0.00440988	0.0365449
S04_58160615	0.00440988	0.0365449
S08_31849974	0.00441191	0.0166113
S01_77165824	0.00441246	0.0494186
S05_57592243	0.00441787	0.083887
S02_60462486	0.004428	0.0386213
S10_8186538	0.00443094	0.26495
S04_34875092	0.00443303	0.0278239
S04_50060094	0.00444119	0.203488
S08_8168185	0.0044499	0.032392
S09_53554586	0.00445192	0.499585
S07_9923665	0.00445364	0.420681
S05_67924081	0.00445474	0.148256
S04_27579486	0.00445487	0.431894
S07_63674713	0.00445502	0.364203
S07_63674727	0.00445502	0.364203
S06_35257660	0.00446227	0.0137043
S02_10192431	0.00446804	0.0494186
S06_6599819	0.00447741	0.372508
S01_51839525	0.00447872	0.076412
S05_57717902	0.00447895	0.0872093
S02_22997720	0.00448474	0.0436047
S02_22997771	0.00448474	0.0436047
S01_45970835	0.00448533	0.0602159
S06_15108678	0.00449275	0.263289
S06_15108708	0.00449275	0.263289
S08_55691107	0.00449322	0.344269
S09_12079691	0.0044956	0.0095515
S05_27549138	0.00449777	0.0722591
S05_27549137	0.00449777	0.0722591
S09_53144980	0.00449891	0.483389
S02_55473906	0.00450179	0.208472
S06_9636584	0.00450226	0.166113
S10_9515582	0.00450333	0.175664
S10_9515603	0.00450333	0.175664
S06_35890005	0.00450715	0.167774
S02_64459571	0.00450735	0.118355
S10_58709752	0.00451155	0.215532
S09_18907263	0.00452499	0.0564784
S06_39590867	0.00452994	0.384136
S01_9687538	0.00453919	0.0585548
S01_45971231	0.00454305	0.0606312
S02_13607196	0.00454791	0.0128738
S02_13607197	0.00454791	0.0128738
S02_13607199	0.00454791	0.0128738
S02_59633461	0.00454811	0.0386213
S02_59633462	0.00454811	0.0386213
S02_59633463	0.00454811	0.0386213
S02_59633464	0.00454811	0.0386213
S06_58088648	0.00455686	0.0361296
S01_59558280	0.00455736	0.253738
S06_47915069	0.00456325	0.0398671
S01_73769414	0.00457157	0.290282
S06_15006687	0.00457382	0.171096
S06_34517297	0.0045755	0.0851329
S04_5622605	0.00458198	0.092608
S10_22313430	0.00458299	0.100083
S03_28046367	0.00458702	0.0818106
S02_60094952	0.00459155	0.24294
S05_66675276	0.00459288	0.115449
S02_66595436	0.00459486	0.0240864
S02_66595454	0.00459486	0.0240864
S02_66595461	0.00459486	0.0240864
S06_25530198	0.00460282	0.0436047
S06_25530226	0.00460282	0.0436047
S06_25530171	0.00460282	0.0436047
S06_25530203	0.00460282	0.0436047
S05_68539125	0.00460696	0.0751661
S05_68539097	0.00460696	0.0751661
S04_8596478	0.00461448	0.0265781
S02_59878863	0.00462699	0.215116
S10_18646756	0.00462947	0.106312
S03_42802591	0.00463693	0.0568937
S06_31408969	0.00464094	0.164867
S03_42407678	0.00464433	0.0448505
S06_5743949	0.00465166	0.0186877
S02_7443198	0.00466666	0.0365449
S04_55015721	0.00466851	0.0510797
S06_34559492	0.00466936	0.154485
S01_21715734	0.0046744	0.0373754
S04_37631380	0.00468011	0.0809801
S04_37631394	0.00468011	0.0809801
S01_58645771	0.00468243	0.102575
S01_58645727	0.00468243	0.102575
S01_58645736	0.00468243	0.102575
S06_4085904	0.00471041	0.0415282
S01_45697949	0.00471094	0.0481728
S06_5877683	0.00471249	0.0456811
S06_19413461	0.00472111	0.0639535
S04_67242713	0.00472158	0.0373754
S04_12823292	0.00473071	0.295266
S05_62104732	0.00473422	0.0386213
S09_13515892	0.00473654	0.0448505
S05_27549175	0.00473681	0.109219
S07_24590048	0.00473703	0.054402
S07_24590046	0.00473703	0.054402
S08_46044997	0.00473849	0.0245017
S05_37262499	0.00474438	0.029485
S06_61062977	0.0047472	0.0406977
S06_53733476	0.00475264	0.0448505
S06_4444984	0.00475681	0.0456811
S04_43164226	0.00476109	0.325166
S05_53678431	0.00476455	0.246262
S08_51699607	0.0047679	0.0128738
S01_569472	0.00477454	0.0967608
S01_699368	0.00477454	0.0967608
S04_53362911	0.00478285	0.222591
S10_12349133	0.00478794	0.0490033
S04_15320710	0.0047921	0.477159
S02_12434792	0.00480017	0.217193
S04_26244919	0.00480157	0.447259
S05_3410328	0.00480973	0.0348837
S03_53266232	0.00481016	0.16113
S03_53266271	0.00481016	0.16113
S10_9262635	0.00481374	0.0481728
S04_12384295	0.00481776	0.162375
S03_23085025	0.00482774	0.420266
S03_23085043	0.00482774	0.420266
S06_27529548	0.0048448	0.0286545
S01_37852842	0.00484903	0.0568937
S02_10025267	0.00486104	0.0149502
S05_15841401	0.00486316	0.0406977
S02_56351912	0.00486528	0.0888704
S01_4181799	0.0048784	0.0070598
S06_4935913	0.00487988	0.0402824
S07_43690710	0.00488649	0.0436047
S07_43690724	0.00488649	0.0436047
S04_20905568	0.00488716	0.246678
S06_5449595	0.00489254	0.0465116
S02_735553	0.00489394	0.0743355
S04_61644336	0.00489898	0.073505
S02_14265998	0.0049	0.367525
S04_26417964	0.0049005	0.334718
S01_59140569	0.00490158	0.0398671
S05_62072090	0.00491621	0.0365449
S07_5330112	0.00491645	0.0681063
S06_5960914	0.00491717	0.0103821
S04_52871915	0.00492575	0.323505
S06_19317018	0.00492766	0.1549
S08_50161999	0.00493789	0.195598
S10_7364248	0.00494656	0.0394518
S04_6029220	0.00496012	0.0290698
S05_58574522	0.00496761	0.0269934
S05_58574518	0.00496761	0.0269934
S05_58574553	0.00496761	0.0269934
S06_37646399	0.00497956	0.0598007
S03_54141713	0.00498047	0.0456811
S07_46744081	0.00498066	0.0560631
S06_57433631	0.00498226	0.0373754
S04_52422319	0.00498499	0.0747508
S01_36397071	0.00498542	0.054402
S04_22638194	0.0049874	0.307724
S04_52082622	0.00499103	0.11794
S04_52082629	0.00499103	0.11794
S05_8113721	0.00499989	0.02201
S04_61826244	0.00500395	0.149502
S09_52706635	0.00502663	0.486711
S06_53507339	0.00502961	0.0506645
S06_3441597	0.00504245	0.0261628
S03_46103966	0.00504601	0.0714286
S07_41624718	0.00504997	0.0759967
S07_41624707	0.00504997	0.0759967
S05_10851591	0.00505188	0.0440199
S04_21678757	0.00505898	0.189369
S02_56052060	0.0050604	0.0473422
S10_5907575	0.00506212	0.0813953
S10_412752	0.00506231	0.124585
S10_412727	0.00506231	0.124585
S01_12583277	0.00506765	0.0577243
S06_41262688	0.00508277	0.102575
S08_55670115	0.0050968	0.346346
S06_39009252	0.00509796	0.048588
S01_37729310	0.00511461	0.054402
S06_48701931	0.0051218	0.126661
S03_5308773	0.00512473	0.0444352
S03_5308784	0.00512473	0.0444352
S09_56628404	0.00513315	0.0465116
S09_56628383	0.00513315	0.0465116
S04_56031962	0.0051335	0.172757
S04_56031918	0.0051335	0.172757
S06_3081936	0.00513379	0.0805648
S06_3630008	0.00514101	0.0423588
S05_46731537	0.00514246	0.0938538
S04_13886304	0.00514546	0.379153
S02_59198427	0.00515387	0.318937
S04_50758834	0.00515546	0.190615
S08_50162032	0.00515741	0.195183
S08_50162011	0.00515741	0.195183
S02_55641060	0.00517019	0.0477575
S06_26665973	0.00517429	0.473422
S10_781936	0.00517919	0.0805648
S08_60918008	0.00518235	0.0406977
S02_61012441	0.00519144	0.0386213
S06_47884335	0.00519538	0.0365449
S05_68204486	0.00519696	0.0992525
S05_33767874	0.00521977	0.0340532
S08_8174258	0.00522893	0.0419435
S04_41362971	0.00523074	0.0656146
S01_9688438	0.00523132	0.0581395
S04_53819415	0.00523838	0.0340532
S04_53819428	0.00523838	0.0340532
S01_281875	0.00524831	0.0992525
S07_8187442	0.00524967	0.0215947
S06_1668850	0.00525156	0.105066
S06_1668868	0.00525156	0.105066
S06_1668879	0.00525156	0.105066
S07_24601847	0.00525318	0.136628
S03_30536226	0.0052542	0.0124585
S02_58992066	0.00525644	0.0743355
S04_34708749	0.00526387	0.0336379
S06_36361802	0.00527121	0.157807
S06_3617748	0.00529098	0.191445
S02_56657872	0.00530178	0.092608
S07_62458410	0.0053022	0.332226
S10_9466361	0.00531965	0.257475
S07_57224513	0.00532587	0.422757
S06_40986639	0.0053397	0.467193
S06_34187867	0.00534118	0.170266
S06_34187858	0.00534118	0.170266
S05_47472676	0.00534163	0.0481728
S02_56166860	0.00535619	0.0440199
S02_56166851	0.00535619	0.0440199
S02_1951678	0.00536256	0.0465116
S03_50761626	0.00536384	0.0863787
S07_19992648	0.00536934	0.0581395
S06_35883785	0.005388	0.171096
S07_18761404	0.00539361	0.135797
S07_18761397	0.00539361	0.135797
S07_18761412	0.00539361	0.135797
S10_57050360	0.00539697	0.486711
S02_25596517	0.0053999	0.0128738
S02_43983146	0.00540165	0.067691
S08_60918020	0.00540222	0.0253322
S09_15524786	0.00540332	0.070598
S04_56379864	0.00541848	0.0377907
S02_25237248	0.00541907	0.0282392
S02_25237250	0.00541907	0.0282392
S06_52148074	0.00542197	0.0813953
S04_51111366	0.00542625	0.379568
S04_43404804	0.00542754	0.193937
S06_48893942	0.00543067	0.0377907
S08_34389568	0.00543958	0.125
S07_30567920	0.00544086	0.0560631
S05_70782185	0.00544539	0.083887
S03_7843126	0.00545446	0.282392
S07_28442007	0.00545587	0.0560631
S06_30119970	0.00545807	0.0149502
S06_30120012	0.00545807	0.0149502
S06_30119971	0.00545807	0.0149502
S06_57935046	0.00545993	0.0386213
S04_43409079	0.00546246	0.200997
S09_53321334	0.00546939	0.38912
S03_37775931	0.00548411	0.0456811
S06_47687731	0.00549384	0.0577243
S06_47829315	0.00550711	0.0386213
S06_47829353	0.00550711	0.0386213
S03_40409694	0.00550889	0.054402
S07_29704300	0.00551178	0.0618771
S04_54085543	0.00551496	0.0344684
S02_1950040	0.00551637	0.0614618
S10_1280411	0.00551747	0.129983
S04_67455751	0.00551793	0.0299003
S01_16605785	0.0055258	0.289867
S10_52840309	0.00552612	0.0872093
S09_51671943	0.00554181	0.360465
S06_35823156	0.00554606	0.0863787
S04_34775234	0.00554895	0.0282392
S01_53676254	0.00555303	0.0577243
S04_56507281	0.00555517	0.142442
S06_34967535	0.00555814	0.157392
S07_45107285	0.00556556	0.048588
S07_5383514	0.00556833	0.0834718
S07_5383543	0.00556833	0.0834718
S04_56028181	0.00557626	0.162791
S04_49091238	0.0055824	0.132475
S04_65942755	0.00558288	0.334302
S06_28746571	0.00558329	0.471761
S01_59363336	0.00558791	0.0938538
S04_54101423	0.0055892	0.0303156
S01_33813005	0.00559309	0.0527409
S01_33813035	0.00559309	0.0527409
S09_54876355	0.00559592	0.328488
S01_51187669	0.0055969	0.0602159
S06_4916490	0.00559717	0.0469269
S09_58253976	0.00559765	0.0282392
S01_59010649	0.0056005	0.0460963
S04_58228046	0.00560598	0.0377907
S04_41377880	0.00560645	0.0178571
S07_62458479	0.00560897	0.333472
S01_669394	0.00561102	0.0963455
S01_79401110	0.0056133	0.0423588
S09_57233176	0.00561513	0.121678
S04_1291074	0.00561934	0.0539867
S05_6094612	0.00562641	0.175249
S04_17571854	0.0056307	0.20598
S04_52871909	0.005637	0.341362
S04_54618996	0.00563943	0.0211794
S01_10465661	0.00564699	0.422757
S01_726398	0.00564836	0.176495
S01_726400	0.00564836	0.176495
S09_13505021	0.00565101	0.0274086
S02_54250266	0.00565561	0.0348837
S02_54250292	0.00565561	0.0348837
S09_53447806	0.00566083	0.498754
S04_52370213	0.00566282	0.327243
S05_70344934	0.00567981	0.174834
S06_31650823	0.00568451	0.197674
S01_51859164	0.005685	0.0755814
S02_56985131	0.00568981	0.16985
S06_15047983	0.00570768	0.157392
S02_72675521	0.00571186	0.0344684
S04_15438282	0.00571242	0.0373754
S05_57720769	0.00571633	0.0863787
S01_23840084	0.00571993	0.112957
S01_23840090	0.00571993	0.112957
S06_30462125	0.00572057	0.169435
S06_35673721	0.00572316	0.169435
S01_57419933	0.00572633	0.0560631
S05_20917295	0.00573132	0.0415282
S06_15585997	0.00573258	0.170681
S05_51751433	0.00574189	0.00913621
S10_9312661	0.00574311	0.0448505
S04_4776758	0.00574384	0.0801495
S01_25497994	0.00575414	0.150748
S01_25498037	0.00575414	0.150748
S06_6586281	0.00575843	0.210963
S08_34389542	0.00576622	0.123754
S04_8564213	0.0057828	0.0278239
S06_4559609	0.00578479	0.0431894
S06_4559618	0.00578479	0.0431894
S06_4559620	0.00578479	0.0431894
S04_51475684	0.00578831	0.288621
S05_22940469	0.00579031	0.0186877
S05_22940463	0.00579031	0.0186877
S05_22940482	0.00579031	0.0186877
S03_38908243	0.00580001	0.0174419
S01_10465660	0.00580543	0.423173
S06_15143219	0.00581401	0.155731
S05_11047530	0.00581745	0.0535714
S04_58247579	0.00581775	0.216777
S07_64740397	0.00582378	0.0307309
S06_198862	0.0058251	0.19809
S08_55691020	0.00582821	0.339286
S05_57939495	0.00583213	0.0452658
S01_47595508	0.00583348	0.0286545
S04_66460179	0.00584113	0.0390365
S05_62087211	0.0058478	0.0369601
S05_62087213	0.0058478	0.0369601
S08_8662467	0.0058505	0.0423588
S05_67285836	0.00585174	0.223837
S05_67285837	0.00585174	0.223837
S06_31172110	0.00586587	0.164867
S05_33318782	0.00586938	0.0120432
S06_3955406	0.00587058	0.108389
S01_3352549	0.00587373	0.0107973
S04_12412254	0.00587793	0.114618
S05_68877944	0.00588981	0.178156
S01_53874853	0.00589029	0.103405
S05_3413066	0.00589838	0.0357143
S06_26252713	0.00589896	0.0365449
S01_815877	0.00590222	0.051495
S01_815868	0.00590222	0.051495
S10_19531531	0.00591158	0.0448505
S10_19531611	0.00591158	0.0448505
S03_52090858	0.00591312	0.0560631
S03_52090865	0.00591312	0.0560631
S09_45625997	0.00591379	0.0975914
S10_57199534	0.00591412	0.396179
S06_57823332	0.00592301	0.0357143
S06_29733488	0.00592568	0.109219
S08_60817987	0.00593024	0.041113
S05_12858583	0.00594791	0.035299
S02_22633514	0.00595062	0.0149502
S02_22633535	0.00595062	0.0149502
S02_22633521	0.00595062	0.0149502
S02_22633533	0.00595062	0.0149502
S04_67989412	0.00597353	0.0261628
S04_36230509	0.00598948	0.0419435
S02_56356918	0.00599016	0.089701
S02_56356919	0.00599016	0.089701
S05_40306674	0.00599135	0.038206
S02_64659937	0.00599434	0.0730897
S08_61783819	0.00600154	0.0386213
S10_25288391	0.00600803	0.0307309
S07_63448037	0.00601026	0.0444352
S01_36220346	0.00602018	0.0523256
S01_79367140	0.00603096	0.0373754
S04_58160568	0.00603259	0.0373754
S03_38972997	0.00603878	0.048588
S02_61501648	0.00604316	0.0772425
S02_61501689	0.00604316	0.0772425
S02_61501655	0.00604316	0.0772425
S02_61501697	0.00604316	0.0772425
S06_32168942	0.00605457	0.02201
S04_65942790	0.00606098	0.333887
S10_8804959	0.00606125	0.0639535
S04_43289754	0.00606184	0.486296
S04_13834052	0.00607401	0.343854
S02_12324993	0.00607527	0.158638
S05_19540692	0.00608657	0.0373754
S06_44020476	0.00609259	0.0618771
S02_50358937	0.00609264	0.205565
S02_4669726	0.00610851	0.051495
S02_21056184	0.00610965	0.0506645
S04_58196511	0.00611262	0.452243
S01_6831412	0.00611482	0.163621
S02_2606143	0.00611771	0.0390365
S01_59629549	0.00612464	0.159884
S05_66938809	0.00613003	0.103405
S06_47759211	0.00613647	0.0369601
S06_47759251	0.00613647	0.0369601
S06_47759262	0.00613647	0.0369601
S08_34107241	0.00613932	0.0141196
S02_61551250	0.00614293	0.076412
S05_55871150	0.00615798	0.0901163
S01_7999522	0.00616782	0.466362
S06_42411601	0.00618667	0.273256
S02_59223608	0.00618867	0.34593
S02_59223615	0.00618867	0.34593
S06_45720150	0.00619514	0.0373754
S02_10987696	0.00619525	0.233389
S02_56227322	0.00619584	0.0913621
S10_4274349	0.00620522	0.160714
S05_59842653	0.00620785	0.0610465
S04_65937047	0.00621141	0.0344684
S01_64060800	0.00621345	0.123339
S07_24793588	0.00621369	0.13912
S04_26244932	0.00621522	0.480066
S05_68613426	0.00622492	0.0946844
S05_68613457	0.00622492	0.0946844
S09_42954930	0.00622554	0.0539867
S08_43609825	0.00622566	0.0290698
S06_57098283	0.00623001	0.255399
S02_26838289	0.00623419	0.0145349
S04_58634639	0.00623429	0.0332226
S05_39858953	0.00623561	0.0369601
S07_23374671	0.00624028	0.0527409
S04_25273389	0.00624062	0.142027
S01_76764033	0.00626344	0.0639535
S07_49170527	0.00626779	0.0535714
S08_55700469	0.00627486	0.217193
S01_64060915	0.0062808	0.124169
S07_49128884	0.0062851	0.0539867
S06_59389595	0.00628562	0.224668
S02_2650034	0.00629179	0.095515
S03_15102732	0.00629239	0.0137043
S04_41412962	0.00629856	0.296927
S10_9457141	0.00630332	0.0440199
S07_61600367	0.0063087	0.170266
S04_56030458	0.00631228	0.16985
S01_64009226	0.00631252	0.0598007
S06_17511140	0.00631537	0.473837
S05_38572507	0.00631762	0.0386213
S07_48459574	0.00631793	0.0863787
S05_63685839	0.00632207	0.0776578
S10_6071343	0.00632295	0.410299
S05_59760316	0.00633042	0.051495
S04_10009032	0.00633642	0.0614618
S01_64100837	0.00633982	0.286545
S07_5114066	0.00634231	0.0319767
S05_63685837	0.0063425	0.0784884
S07_56275721	0.00634459	0.0481728
S07_61070479	0.00634911	0.138289
S04_51106846	0.0063525	0.256229
S01_74360153	0.00635469	0.239618
S01_74360159	0.00635469	0.239618
S02_17982369	0.00636756	0.152824
S10_7364294	0.00637139	0.128738
S09_57417882	0.00638041	0.118355
S04_48704094	0.00638204	0.217193
S07_21535905	0.0063831	0.0128738
S04_50694612	0.00639652	0.384136
S06_14081648	0.00641165	0.454734
S01_20658900	0.00641417	0.0519103
S07_26120325	0.00641775	0.0552326
S07_28329464	0.00642092	0.0568937
S07_18109170	0.00642142	0.0552326
S01_52618917	0.00642674	0.0564784
S06_14783982	0.00643157	0.155316
S04_64422737	0.00643277	0.141196
S06_6694782	0.00644034	0.256229
S06_40243531	0.00645078	0.171096
S02_14834065	0.00645278	0.013289
S04_26244914	0.00645291	0.481728
S05_65814818	0.00645374	0.129568
S05_10650420	0.00647061	0.038206
S05_10650436	0.00647061	0.038206
S01_53491460	0.00649542	0.0946844
S09_11148393	0.0065121	0.156561
S04_57820900	0.00651633	0.086794
S01_12175060	0.00651637	0.0398671
S08_56231486	0.00651842	0.0747508
S09_11620108	0.00652319	0.0598007
S01_36992600	0.00653093	0.0523256
S03_5308797	0.00653842	0.0448505
S04_61724182	0.0065448	0.0718439
S07_61552905	0.00655019	0.0373754
S06_4413238	0.00655155	0.0568937
S01_74565931	0.00655361	0.0851329
[truncated: 63,536 more rows]

## Sheet: GAPIT_Blink_WSC_Sugar_GWAS_Resu
SNP	P.value	maf
S06_50558124	1.79186e-48	0.122508
S06_642385	1.07826e-33	0.0598007
S06_257590	6.90108e-17	0.264535
S06_4129262	5.95177e-15	0.223422
S10_6932495	1.06467e-11	0.224252
S06_58088648	1.14118e-11	0.0361296
S06_297387	1.26672e-11	0.143272
S09_7294248	9.13047e-10	0.0714286
S03_7933146	1.72272e-09	0.227159
S06_49648346	1.99868e-09	0.30897
S01_45697949	2.67966e-09	0.0481728
S06_966187	3.06837e-09	0.0564784
S02_70531712	6.83741e-09	0.237957
S04_55806653	3.30756e-08	0.0369601
S06_52148078	6.86427e-08	0.193522
S06_40091752	8.67717e-08	0.11088
S10_57275321	1.35696e-07	0.357558
S01_68738730	2.13645e-07	0.293605
S01_26101565	2.60306e-07	0.0186877
S10_310255	3.80625e-07	0.103405
S03_69866767	1.19637e-06	0.131229
S06_16568277	2.16745e-06	0.092608
S06_40160350	2.94561e-06	0.164037
S07_599215	4.39041e-06	0.358389
S06_47930180	4.98716e-06	0.143272
S07_17758968	6.70954e-05	0.148256
S07_54092863	9.6721e-05	0.357143
S03_57206284	0.00012227	0.0361296
S03_57206318	0.00012227	0.0361296
S05_12466511	0.00014706	0.0211794
S01_73920167	0.000152903	0.0153654
S03_56373252	0.000153146	0.02201
S09_13720516	0.000185374	0.181478
S06_60591569	0.000189267	0.246678
S04_2083861	0.000197408	0.447674
S03_12751974	0.000209483	0.035299
S01_40122380	0.000209688	0.123754
S09_4144688	0.000214723	0.0390365
S09_4144689	0.000214723	0.0390365
S05_10797604	0.000223679	0.0577243
S06_39988943	0.000244229	0.0789037
S09_4097490	0.000245104	0.038206
S03_47192373	0.000247596	0.0552326
S09_4087573	0.000259991	0.0394518
S05_54762278	0.000263482	0.145764
S06_52148143	0.000271658	0.146595
S07_7597481	0.000316552	0.182724
S02_9145311	0.000327718	0.013289
S06_52134577	0.000327735	0.177741
S09_4087521	0.000336623	0.0377907
S04_4727679	0.000364976	0.185216
S04_3277084	0.000365778	0.397841
S06_51848448	0.000374785	0.309801
S06_51848470	0.000374785	0.309801
S03_64631943	0.000399121	0.0510797
S08_17960921	0.000399407	0.013289
S04_1602254	0.000404335	0.463455
S03_12856380	0.000410609	0.0373754
S09_15175684	0.000417564	0.0618771
S08_43137161	0.000424248	0.0236711
S04_5972573	0.000426377	0.210133
S04_1608335	0.000446021	0.471761
S04_1608336	0.000446021	0.471761
S04_5973316	0.000463912	0.217193
S04_5973349	0.000463912	0.217193
S07_7590276	0.000473273	0.179402
S07_13732683	0.000501808	0.0178571
S04_1694817	0.000502781	0.402409
S04_1694828	0.000502781	0.402409
S08_51660432	0.000522245	0.225083
S08_51660444	0.000522245	0.225083
S06_60362699	0.000525005	0.198505
S10_28117460	0.000569657	0.0215947
S06_51848714	0.000595754	0.309385
S06_51848742	0.000595754	0.309385
S06_51870923	0.00060429	0.237957
S02_63731848	0.000612955	0.116694
S03_65405132	0.000613729	0.0444352
S06_52891701	0.000620746	0.278654
S03_65337322	0.000628973	0.0448505
S02_180505	0.000644017	0.0141196
S02_180514	0.000644017	0.0141196
S04_1728887	0.000650711	0.466777
S03_65189340	0.000690917	0.0440199
S08_1103873	0.000698869	0.0826412
S02_47502732	0.000729845	0.0203488
S02_47502720	0.000729845	0.0203488
S02_47502751	0.000729845	0.0203488
S05_70408909	0.000743673	0.100914
S09_50807227	0.000745205	0.0166113
S05_26020743	0.000746437	0.116694
S03_65316713	0.000761902	0.0440199
S06_52135212	0.000773519	0.186877
S08_51659292	0.000776639	0.223422
S03_64984310	0.000797643	0.0431894
S02_56985131	0.000804791	0.16985
S03_10422743	0.000825422	0.0436047
S01_78482975	0.000827871	0.0950997
S07_59903947	0.000847372	0.162375
S10_5515402	0.000849392	0.233804
S09_3884775	0.000860338	0.0805648
S09_3884830	0.000860338	0.0805648
S03_60660264	0.000874575	0.0431894
S03_64674905	0.000875849	0.0460963
S04_2545115	0.000879541	0.477159
S04_51787639	0.000882924	0.0286545
S04_51787598	0.000882924	0.0286545
S02_74269513	0.000882931	0.0261628
S03_64715674	0.000884995	0.0456811
S03_64715688	0.000884995	0.0456811
S03_64710189	0.000884995	0.0456811
S03_64715661	0.000884995	0.0456811
S03_64715687	0.000884995	0.0456811
S06_60520140	0.000893253	0.125415
S03_64715685	0.000902444	0.0460963
S04_53819404	0.000913995	0.0847176
S07_10602679	0.000925656	0.3451
S06_52060854	0.000940751	0.479236
S09_45442684	0.000941408	0.0830565
S04_2635527	0.000951076	0.427741
S04_691963	0.000953952	0.457226
S09_30981691	0.000960749	0.0203488
S09_30981729	0.000960749	0.0203488
S04_53825633	0.000963078	0.0888704
S07_60116517	0.000966093	0.165282
S07_60116539	0.000966093	0.165282
S02_7001577	0.000970948	0.431478
S02_1537332	0.000989495	0.041113
S04_27605281	0.00100639	0.0880399
S06_52771649	0.00103588	0.17608
S02_17228072	0.00104045	0.0249169
S04_2624157	0.00105374	0.188538
S09_7823115	0.00106335	0.232558
S10_7406384	0.00108215	0.141611
S10_7406366	0.00108215	0.141611
S07_8851823	0.00108576	0.228405
S07_8851829	0.00108576	0.228405
S07_29238102	0.00109336	0.0236711
S06_52776413	0.00109783	0.410299
S07_57005143	0.00110253	0.104236
S07_57005175	0.00110253	0.104236
S07_57005157	0.00110253	0.104236
S06_60436233	0.00110826	0.155731
S06_13062158	0.00112068	0.244186
S07_18666774	0.00113397	0.0336379
S07_18666785	0.00113397	0.0336379
S07_18666769	0.00113397	0.0336379
S07_18666793	0.00113397	0.0336379
S03_13480232	0.00115647	0.116694
S07_2925756	0.00117067	0.0585548
S07_2925794	0.00117067	0.0585548
S07_2925810	0.00117067	0.0585548
S04_1088172	0.00119101	0.16902
S04_8058900	0.00120488	0.038206
S10_7424042	0.00120927	0.142442
S02_57163527	0.00122218	0.30108
S02_63726275	0.00123014	0.11794
S06_52158399	0.00125026	0.205565
S06_52109347	0.00125387	0.456395
S10_2064362	0.00126514	0.0278239
S04_691564	0.00126742	0.456395
S04_691566	0.00126742	0.456395
S04_691556	0.00126742	0.456395
S06_60443233	0.00127862	0.155731
S02_7805965	0.00129213	0.123754
S04_1607987	0.00129636	0.475914
S04_1607976	0.00129636	0.475914
S09_7386074	0.00130475	0.0606312
S06_44890301	0.00131064	0.016196
S09_35613207	0.00134051	0.0369601
S04_1014783	0.00134667	0.151993
S03_43849685	0.00134796	0.0249169
S10_532292	0.00134801	0.048588
S04_4758474	0.0013497	0.127907
S03_12674626	0.00135209	0.38289
S02_1627621	0.00135912	0.0415282
S01_21172714	0.00138727	0.0203488
S03_64986421	0.00141355	0.0436047
S03_65126822	0.00141355	0.0436047
S02_7904030	0.00141679	0.218854
S02_7904031	0.00141679	0.218854
S03_2623961	0.00141762	0.0502492
S09_48283921	0.00141886	0.148256
S03_65003322	0.00143948	0.0431894
S01_79478669	0.00144482	0.0917774
S02_63159611	0.00147041	0.0743355
S01_77812202	0.00147642	0.0888704
S02_57026340	0.00147714	0.170681
S07_14312887	0.00149328	0.125
S03_12699112	0.00149366	0.321013
S04_4984462	0.00152092	0.0855482
S03_13480283	0.00152194	0.11711
S02_7074060	0.00152423	0.431063
S05_21898934	0.00152606	0.0614618
S07_60116497	0.00152886	0.166113
S06_17761935	0.00153155	0.070598
S07_61098841	0.00153394	0.111296
S02_73718535	0.00153746	0.164452
S05_26020741	0.00155662	0.112126
S01_73920147	0.00156396	0.0116279
S03_56521051	0.00156474	0.0672757
S01_40394849	0.00158257	0.0211794
S04_53819399	0.00158994	0.0843023
S02_74891832	0.00159299	0.0240864
S03_56968994	0.00160226	0.038206
S01_77833499	0.00161507	0.125415
S08_459374	0.00162334	0.0361296
S03_64351555	0.00164185	0.0460963
S10_44170489	0.00164194	0.0145349
S10_44170513	0.00164194	0.0145349
S07_8851732	0.00165518	0.228405
S06_17761930	0.00168547	0.0635382
S06_60437828	0.00168702	0.155316
S09_5455003	0.00169401	0.0348837
S02_7094772	0.00170818	0.0818106
S09_47171672	0.0017126	0.0328073
S02_73718601	0.00172842	0.164452
S02_73718635	0.00172842	0.164452
S02_71664127	0.00173184	0.0282392
S03_60651649	0.00173797	0.0440199
S03_16572795	0.00174112	0.0560631
S03_16572784	0.00174112	0.0560631
S06_52683417	0.00174662	0.410299
S08_51660392	0.00174679	0.226329
S07_8219368	0.00175891	0.0519103
S05_26020706	0.00176445	0.123754
S03_63174182	0.00177679	0.0448505
S03_63174183	0.00177679	0.0448505
S03_2697858	0.00181665	0.0498339
S03_2174933	0.00181681	0.0477575
S06_52061078	0.00183027	0.469269
S02_57219568	0.00193686	0.0789037
S07_59785746	0.00194007	0.177741
S04_1480940	0.00196334	0.222176
S04_1480935	0.00196334	0.222176
S04_1480938	0.00196334	0.222176
S03_12533174	0.00197332	0.038206
S03_12533200	0.00197332	0.038206
S03_12533203	0.00197332	0.038206
S03_12533215	0.00197332	0.038206
S07_39801640	0.00197525	0.0228405
S05_55592651	0.00199027	0.159468
S04_1009112	0.00199701	0.478821
S03_59749592	0.00200424	0.0415282
S01_77839179	0.00200425	0.127076
S05_65636462	0.0020071	0.14701
S03_65776111	0.00201159	0.0639535
S05_56185410	0.00202703	0.0818106
S06_1288875	0.00204078	0.125
S02_7133673	0.00209183	0.377076
S02_17382753	0.00210233	0.0726744
S03_59785613	0.00211232	0.0427741
S08_40652033	0.00216556	0.0265781
S08_40652034	0.00216556	0.0265781
S07_61357401	0.00216782	0.226329
S04_1645468	0.00218368	0.430648
S07_7607222	0.00219111	0.458887
S03_14178385	0.00221457	0.0394518
S07_26245045	0.00222998	0.0593854
S04_2582032	0.00223181	0.483804
S02_8494098	0.00224684	0.170266
S06_51870339	0.00224952	0.388704
S06_60362669	0.00225043	0.18314
S04_1009682	0.00227468	0.490449
S02_7881941	0.00228545	0.272425
S06_51823131	0.00232547	0.0211794
S01_25332517	0.00233159	0.0203488
S01_25332515	0.00233159	0.0203488
S06_60437102	0.00235692	0.15407
S03_65792362	0.00235706	0.0643688
S03_11967924	0.00235738	0.0913621
S08_54510557	0.00235947	0.0195183
S09_38258611	0.00236114	0.0373754
S04_4727656	0.00237762	0.189784
S06_52087220	0.00238557	0.475498
S07_5891458	0.00240171	0.0149502
S02_29593833	0.00241984	0.0685216
S02_29593821	0.00241984	0.0685216
S02_29593837	0.00241984	0.0685216
S03_12871736	0.00242554	0.089701
S03_12871787	0.00242554	0.089701
S02_62513151	0.00244509	0.0884551
S04_1406520	0.00245191	0.480897
S04_1406521	0.00245191	0.480897
S02_9811102	0.00246727	0.275748
S08_61385264	0.00247452	0.0153654
S03_59700874	0.00248762	0.0431894
S06_54067909	0.00248802	0.264535
S01_18947439	0.00249154	0.405731
S07_13419648	0.00249779	0.0548173
S04_1653875	0.00250924	0.438538
S02_62510805	0.00252914	0.089701
S07_8852022	0.00254748	0.275332
S09_18788234	0.00255663	0.0739203
S02_7352347	0.00256135	0.445183
S01_79473971	0.0025626	0.086794
S10_26066066	0.0025749	0.0128738
S06_54067888	0.00261162	0.26412
S07_526446	0.00261961	0.0245017
S07_526447	0.00262013	0.0240864
S07_10068431	0.00264473	0.336379
S06_51885681	0.00264634	0.33887
S06_53559452	0.00265119	0.416113
S03_12871241	0.00265834	0.0880399
S03_12871799	0.00265834	0.0880399
S09_47102102	0.00266263	0.0390365
S07_5416321	0.00266714	0.196013
S04_982859	0.00268023	0.491694
S08_52278900	0.00270215	0.0174419
S04_760009	0.00273007	0.0390365
S03_54825038	0.00273712	0.0145349
S03_11609160	0.00273946	0.0406977
S06_58736851	0.00274221	0.230482
S05_26020753	0.00274347	0.124169
S06_60442260	0.00274504	0.1549
S06_60442261	0.00274504	0.1549
S06_60442262	0.00274504	0.1549
S06_60442263	0.00274504	0.1549
S05_28512665	0.00274962	0.0249169
S06_51915203	0.00276041	0.466362
S04_2577801	0.00277604	0.480482
S03_2746479	0.00278794	0.0490033
S01_77852306	0.00279001	0.124585
S10_5571573	0.00279433	0.0830565
S01_80131355	0.00280858	0.0901163
S07_60940737	0.00281247	0.0950997
S03_11724722	0.00281855	0.0930233
S02_44669440	0.00285179	0.0278239
S02_44669461	0.00285179	0.0278239
S02_44669442	0.00285179	0.0278239
S07_12210292	0.00289909	0.320598
S03_12201220	0.00291597	0.0386213
S03_61717655	0.0029456	0.0431894
S03_61717668	0.0029456	0.0431894
S10_5550742	0.00295661	0.02201
S02_1415718	0.00296795	0.0635382
S06_58892620	0.00296866	0.266611
S06_11619924	0.00300811	0.0186877
S07_4968274	0.00303009	0.145764
S07_10078787	0.0030315	0.33804
S02_65445863	0.00305447	0.0759967
S06_58756053	0.0030651	0.0946844
S08_36899777	0.00309936	0.0253322
S02_64256354	0.00310995	0.0747508
S03_12865322	0.00311211	0.112542
S03_65776568	0.00311304	0.0681063
S01_14585981	0.00311512	0.0444352
S01_14586015	0.00311512	0.0444352
S07_7897260	0.00312614	0.482558
S10_11577493	0.00313089	0.102159
S04_1756792	0.00315208	0.352575
S01_38754419	0.00315566	0.0203488
S01_38754420	0.00315566	0.0203488
S03_65776062	0.00316769	0.0643688
S03_65778165	0.00316769	0.0643688
S03_65776059	0.00316769	0.0643688
S03_65778195	0.00316769	0.0643688
S09_7801338	0.00319865	0.0398671
S09_7801343	0.00319865	0.0398671
S04_423178	0.00320821	0.456811
S07_60478511	0.00322607	0.0186877
S06_51977116	0.00323872	0.2799
S03_65771205	0.00325021	0.0643688
S10_7457458	0.00325671	0.423588
S06_52506635	0.00326151	0.159884
S02_10178290	0.00329315	0.0726744
S03_14755617	0.00329602	0.0402824
S04_54754466	0.00329618	0.154485
S09_4087533	0.00329715	0.140781
S03_2736241	0.00329858	0.0498339
S04_518993	0.00331135	0.041113
S02_10444120	0.0033691	0.0598007
S04_1733969	0.00341566	0.359219
S01_20658882	0.00344749	0.0631229
S03_2275815	0.00344991	0.0502492
S01_80060912	0.00345049	0.0884551
S05_56864763	0.00345404	0.125
S09_40494960	0.00347977	0.0274086
S10_27378207	0.00348917	0.0328073
S04_829106	0.00352313	0.0394518
S02_63716800	0.00352837	0.0710133
S01_78034828	0.00353707	0.092608
S02_63442899	0.00353716	0.202243
S03_12607719	0.00354747	0.170266
S06_52563928	0.0035553	0.314784
S03_11533227	0.00358958	0.0398671
S02_63221567	0.00359402	0.138704
S03_2534015	0.00359552	0.0498339
S03_2534016	0.00359552	0.0498339
S09_5497628	0.00360554	0.0365449
S09_48006825	0.00362897	0.0319767
S04_734451	0.00365797	0.0394518
S04_734454	0.00365797	0.0394518
S04_734449	0.00365797	0.0394518
S05_9223573	0.0036607	0.0236711
S01_74034506	0.00366366	0.016196
S10_33953770	0.00367931	0.28613
S10_33953781	0.00367931	0.28613
S07_59808213	0.00368238	0.114203
S06_60618112	0.00369398	0.327658
S02_69705070	0.0037334	0.303571
S02_9811150	0.00374391	0.251246
S08_61385286	0.00375581	0.0095515
S06_57186331	0.00378477	0.314784
S06_57186354	0.00378477	0.314784
S09_5148381	0.00382519	0.0373754
S07_10611537	0.00385574	0.363787
S01_78034929	0.00386199	0.0934385
S02_69126790	0.00386512	0.317691
S03_10075315	0.00386842	0.271595
S05_64039409	0.00387595	0.041113
S03_11368929	0.00390087	0.0930233
S02_63139787	0.00391747	0.0739203
S08_51296930	0.0039341	0.0215947
S04_26444334	0.00393412	0.157807
S05_56951808	0.00395472	0.0710133
S05_57206698	0.0039561	0.0805648
S06_51977075	0.00396488	0.2799
S06_51977041	0.00396488	0.2799
S06_51977046	0.00396488	0.2799
S01_5534923	0.00398087	0.0149502
S04_546262	0.00402345	0.0548173
S03_11868038	0.00403497	0.0921927
S03_2581698	0.00403535	0.0481728
S03_61723781	0.00404061	0.0444352
S08_5013169	0.00405569	0.138704
S01_25667243	0.00405701	0.0627076
S04_2236137	0.00408112	0.032392
S04_1815113	0.00410094	0.0340532
S03_65736818	0.00411599	0.0647841
S02_64909576	0.00411864	0.076412
S02_74596261	0.00413481	0.0656146
S05_21063614	0.00414006	0.107973
S07_32078840	0.00414596	0.0419435
S03_59669419	0.00417174	0.0440199
S06_51804506	0.00421284	0.315199
S07_7948190	0.00424007	0.25
S03_47230013	0.0042443	0.0460963
S03_26865312	0.00425783	0.0282392
S01_77881226	0.00427803	0.0568937
S02_73390848	0.0042839	0.0145349
S03_45967616	0.00429061	0.0361296
S05_32868503	0.00429065	0.0236711
S04_1525117	0.00429709	0.035299
S06_51865012	0.00431191	0.424834
S02_7352386	0.00431609	0.100083
S06_60618064	0.00431724	0.326827
S02_64257303	0.00431882	0.0759967
S09_44093613	0.00431991	0.0211794
S04_2177723	0.00434175	0.210133
S07_14136177	0.0043511	0.107143
S07_53930406	0.00435156	0.073505
S06_1779276	0.00435292	0.0971761
S06_1779281	0.00435292	0.0971761
S06_1779282	0.00435292	0.0971761
S06_1779287	0.00435292	0.0971761
S04_2233438	0.00436276	0.210963
S04_2233503	0.00436276	0.210963
S04_2233401	0.00436276	0.210963
S04_2233468	0.00436276	0.210963
S04_2233506	0.00436276	0.210963
S09_41934264	0.00437366	0.0186877
S09_41934292	0.00437366	0.0186877
S09_41934295	0.00437366	0.0186877
S07_7832345	0.00437942	0.405731
S03_8601212	0.00439818	0.0402824
S03_8601214	0.00439818	0.0402824
S02_8593462	0.0044099	0.181478
S02_8593454	0.0044099	0.181478
S07_63242620	0.00441096	0.114203
S08_51659368	0.00442534	0.225498
S07_8407095	0.00442861	0.21304
S03_11967822	0.00446857	0.0913621
S04_1923632	0.00448056	0.0332226
S04_1923634	0.00448056	0.0332226
S08_51347059	0.00452882	0.179402
S04_4507372	0.00453644	0.0892857
S10_57547988	0.00454562	0.164037
S05_70348040	0.00455265	0.0884551
S09_8123821	0.00456121	0.0390365
S09_8183173	0.00456121	0.0390365
S03_12827926	0.00456502	0.414452
S01_78038856	0.00458586	0.0934385
S03_60110067	0.00458846	0.19892
S08_25466890	0.00460175	0.348007
S09_9866665	0.00461264	0.0394518
S09_9866611	0.00461264	0.0394518
S09_9866666	0.00461264	0.0394518
S07_64210537	0.00463502	0.278654
S02_63140323	0.00463694	0.0784884
S04_1691976	0.00464498	0.437292
S05_65755850	0.00464962	0.314784
S07_5773021	0.00465637	0.146595
S06_58756099	0.00467018	0.0946844
S06_58756105	0.00467018	0.0946844
S03_4581122	0.00467772	0.140781
S06_58298223	0.00468776	0.269103
S08_51699607	0.00468939	0.0128738
S06_51468335	0.00469541	0.423173
S06_52294522	0.00470095	0.300249
S06_52294519	0.00470095	0.300249
S03_66159438	0.0047118	0.0685216
S02_61439713	0.00471924	0.151993
S07_7826308	0.00474598	0.480482
S08_24651488	0.00476842	0.272425
S08_24651510	0.00476842	0.272425
S07_63242623	0.0047713	0.114618
S07_63242603	0.0047713	0.114618
S07_59303017	0.00478128	0.0344684
S06_54071665	0.00479638	0.260797
S04_1486478	0.00480583	0.0340532
S01_956454	0.00482043	0.294435
S06_58736819	0.00482914	0.20515
S02_7764805	0.00487883	0.117525
S03_42039204	0.00488239	0.0494186
S03_13925917	0.00488412	0.041113
S03_42324093	0.00490227	0.0427741
S05_47377671	0.00490685	0.0436047
S04_20744462	0.0049101	0.0095515
S08_6719702	0.00491358	0.0103821
S03_8783070	0.00493883	0.0373754
S08_55809878	0.00494267	0.0942691
S03_47943745	0.00494373	0.0431894
S02_924566	0.00494398	0.0436047
S02_64788046	0.00494545	0.0747508
S01_37533014	0.00495301	0.0170266
S01_37533017	0.00495301	0.0170266
S05_32868517	0.00496862	0.0240864
S10_5907575	0.00498208	0.0813953
S07_58162332	0.00499181	0.0701827
S10_34477609	0.00499318	0.0402824
S02_2495721	0.00499608	0.0747508
S09_5994737	0.00500192	0.0373754
S09_5994740	0.00500192	0.0373754
S09_5994725	0.00500192	0.0373754
S09_6409575	0.00500313	0.134136
S10_3006059	0.00501581	0.134136
S03_9296277	0.00502058	0.0373754
S02_7033229	0.00503463	0.0813953
S04_194869	0.00505109	0.0406977
S04_194874	0.00505109	0.0406977
S04_182624	0.00505109	0.0406977
S04_194872	0.00505109	0.0406977
S04_194873	0.00505109	0.0406977
S05_57717902	0.00507208	0.0872093
S02_8592875	0.00508347	0.175664
S03_60411692	0.00508375	0.0440199
S03_60411727	0.00508375	0.0440199
S02_60272888	0.00508524	0.0639535
S04_1484263	0.00510664	0.0340532
S07_56726072	0.00511048	0.499169
S03_56022650	0.00511493	0.035299
S07_56752464	0.0051443	0.496262
S06_2947291	0.00514592	0.0228405
S07_37647355	0.00514942	0.0257475
S09_8300169	0.00515615	0.0386213
S04_4855563	0.00517398	0.0369601
S07_61612410	0.00518175	0.173588
S05_13390837	0.00518989	0.139535
S07_60961282	0.00521168	0.150748
S09_1667668	0.00523199	0.0431894
S07_57194504	0.00523267	0.185216
S06_52730657	0.00523855	0.176495
S06_52730667	0.00523855	0.176495
S02_62919458	0.00524855	0.0776578
S02_62919483	0.00524855	0.0776578
S02_62919485	0.00524855	0.0776578
S03_2581719	0.00525092	0.196013
S01_79158335	0.00525988	0.0635382
S01_79158328	0.00525988	0.0635382
S09_1750269	0.00526733	0.0386213
S06_57936821	0.00527417	0.247508
S09_6334645	0.00531913	0.0560631
S07_7832336	0.00533495	0.4049
S03_54865238	0.00533926	0.0436047
S04_147290	0.00536184	0.0415282
S08_22624487	0.00536502	0.0153654
S01_53550382	0.00538004	0.0149502
S01_53550385	0.00538004	0.0149502
S01_53550376	0.00538004	0.0149502
S08_53568400	0.00539206	0.1549
S05_52168666	0.00539279	0.0967608
S01_79282759	0.00539439	0.0635382
S01_35634983	0.00540062	0.0178571
S07_8904976	0.00541598	0.308555
S07_8905013	0.00541598	0.308555
S03_59102429	0.00542248	0.0423588
S04_948277	0.00543861	0.0377907
S03_36835656	0.00545999	0.0469269
S04_1376563	0.00546148	0.361296
S01_52726006	0.00549095	0.0456811
S01_25667253	0.00552188	0.0568937
S02_44721347	0.00553161	0.120432
S07_52595609	0.00556	0.202658
S04_2269551	0.00560821	0.0319767
S05_57545067	0.0056235	0.0830565
S04_222114	0.00564729	0.0406977
S09_6042912	0.00566266	0.0361296
S05_21898929	0.0056648	0.073505
S10_12343373	0.00567944	0.0440199
S07_526466	0.00572705	0.0282392
S03_65126846	0.00573586	0.0622924
S02_64297923	0.00573913	0.0747508
S05_9536298	0.00574017	0.346346
S05_9536287	0.00574017	0.346346
S02_57739884	0.00574531	0.255814
S03_11975806	0.00574657	0.0901163
S03_8668381	0.00574692	0.0369601
S03_8668393	0.00574692	0.0369601
S07_11709308	0.00574966	0.0269934
S03_11960816	0.00575593	0.089701
S03_11960818	0.00575593	0.089701
S09_16632266	0.00576985	0.0402824
S03_43995391	0.00577244	0.0473422
S04_6184554	0.00577843	0.241279
S03_66578045	0.00580659	0.0818106
S03_3522770	0.0058077	0.0465116
S08_50018668	0.00583617	0.0199336
S04_343351	0.00584737	0.425664
S01_61411230	0.00585222	0.291528
S10_33953991	0.00588899	0.333056
S05_55323711	0.0059023	0.16985
S07_26333283	0.00591042	0.111296
S07_4945078	0.0059255	0.0568937
S07_4945079	0.0059255	0.0568937
S02_62682454	0.00592554	0.0726744
S02_62682456	0.00592554	0.0726744
S05_67309171	0.00593887	0.0490033
S08_44419197	0.00594441	0.0635382
S08_44419217	0.00594441	0.0635382
S08_44419228	0.00594441	0.0635382
S07_4820130	0.00594642	0.0195183
S03_13116128	0.00595223	0.0357143
S07_3940728	0.00595445	0.0440199
S06_56478472	0.00598448	0.127076
S10_55843595	0.00599383	0.267027
S01_55615105	0.00599493	0.0506645
S10_3002980	0.00602159	0.133721
S09_4087609	0.00602568	0.140781
S06_57166643	0.00603033	0.340947
S06_57166656	0.00603033	0.340947
S04_43602109	0.00605761	0.120017
S03_10205693	0.00608222	0.134551
S07_60998187	0.00608891	0.0120432
S04_1943037	0.00609099	0.0328073
S03_37482849	0.00609135	0.0502492
S03_43099845	0.00613514	0.198505
S03_43099806	0.00613514	0.198505
S07_10049216	0.0061679	0.330565
S09_1808102	0.00621129	0.0394518
S03_25588116	0.00621146	0.0427741
S09_4049388	0.00621621	0.0531561
S06_53307616	0.00622605	0.289867
S02_62742918	0.00623276	0.0863787
S03_31350905	0.00623865	0.0490033
S07_48459574	0.0062676	0.0863787
S03_3314045	0.00627289	0.0473422
S09_6334335	0.00629267	0.054402
S09_6334336	0.00629267	0.054402
S04_2210178	0.00629865	0.211794
S01_23984103	0.00630082	0.0153654
S01_23984064	0.00630082	0.0153654
S04_65456	0.0063192	0.0402824
S03_2308851	0.00633179	0.0444352
S05_51750807	0.00633234	0.342193
S04_7302468	0.00633302	0.0938538
S04_7302469	0.00633302	0.0938538
S04_7302485	0.00633302	0.0938538
S09_1697917	0.00633372	0.0394518
S03_2191407	0.00634667	0.0527409
S01_12175076	0.00635218	0.0427741
S10_4051707	0.0063963	0.199336
S03_60405758	0.00640527	0.0444352
S10_51223890	0.0064192	0.2201
S09_58492448	0.00642747	0.0361296
S07_7598911	0.0064337	0.134551
S07_7598919	0.0064337	0.134551
S02_9414668	0.00644161	0.0269934
S02_69753207	0.00646202	0.310216
S09_1565128	0.00648	0.041113
S01_70408516	0.00653409	0.0460963
S02_62236692	0.0065398	0.0780731
S02_13243447	0.00654342	0.0170266
S06_56518696	0.00656711	0.149917
S07_48259629	0.00658532	0.0228405
S02_59467313	0.00660641	0.0826412
S03_42039186	0.00664129	0.0502492
S10_7418704	0.00668874	0.392442
S07_10079150	0.00672661	0.461794
S03_11300562	0.00673106	0.0921927
S02_18819567	0.00673126	0.0681063
S08_691755	0.0067399	0.0307309
S02_12169869	0.00676598	0.0153654
S06_39988932	0.00679568	0.0797342
S02_6999232	0.00681172	0.453073
S02_6999259	0.00681172	0.453073
S08_60392646	0.00682072	0.0257475
S07_59825790	0.00683182	0.355897
S03_51905997	0.00686548	0.311877
S10_20741262	0.0068749	0.0818106
S04_1555512	0.00687986	0.0332226
S02_6949892	0.00689605	0.0402824
S03_10959624	0.00689654	0.0402824
S07_61461773	0.00690438	0.225914
S01_49436251	0.00692012	0.0531561
S05_12238301	0.00693819	0.224668
S02_35922133	0.00694225	0.0606312
S02_35922141	0.00694225	0.0606312
S04_56826585	0.00696071	0.136213
S04_56826625	0.00696071	0.136213
S04_56826624	0.00696071	0.136213
S02_64953681	0.00696274	0.0751661
S03_11711022	0.00697175	0.0456811
S02_8753100	0.00697415	0.257475
S02_65897424	0.00697503	0.0257475
S10_9124251	0.00697938	0.0813953
S06_38230507	0.00698438	0.0128738
S02_37141647	0.00699775	0.0639535
S02_37141648	0.00699775	0.0639535
S03_48078157	0.00701295	0.373754
S05_55227982	0.00703197	0.398256
S03_30193203	0.00704304	0.0473422
S05_11797150	0.00706696	0.406561
S09_8588904	0.00707065	0.0905316
S02_64289620	0.00707628	0.0901163
S04_65932320	0.00708145	0.0299003
S05_21881439	0.00708426	0.149086
S04_52410236	0.00708641	0.197259
S02_57739905	0.00709005	0.333887
S02_57739866	0.00709005	0.333887
S03_12456706	0.00711719	0.107973
S06_53972211	0.00714674	0.311462
S06_53972217	0.00714674	0.311462
S06_53972206	0.00714674	0.311462
S03_36915663	0.00715517	0.0473422
S09_10594043	0.00717755	0.0406977
S09_13505341	0.00720104	0.032392
S06_53916811	0.00722408	0.423173
S06_52060776	0.00724386	0.434385
S06_52060775	0.00724386	0.434385
S01_19201511	0.00728399	0.133721
S01_19201506	0.00728399	0.133721
S02_14861910	0.00732539	0.0166113
S01_5525630	0.00733295	0.0141196
S10_715296	0.00734301	0.0535714
S04_36212842	0.00735117	0.048588
S02_64246153	0.00736661	0.0747508
S02_73910153	0.00737677	0.114203
S02_64261840	0.00740517	0.0772425
S03_40420591	0.00744913	0.0460963
S07_37671179	0.00745189	0.110465
S05_11797163	0.00746622	0.406146
S08_1830929	0.00748213	0.0427741
S07_5831805	0.00750089	0.0660299
S03_13885976	0.00750156	0.0406977
S03_64401615	0.00751444	0.0469269
S03_64469418	0.00751444	0.0469269
S02_62753706	0.00751489	0.0726744
S09_8115830	0.00752319	0.0386213
S04_53859573	0.00753415	0.188538
S02_59453126	0.00754072	0.0664452
S07_63687171	0.00754301	0.138289
S09_45443407	0.00754699	0.0340532
S09_45443404	0.00754699	0.0340532
S10_7425457	0.0075573	0.276163
S02_65329765	0.00756278	0.0714286
S05_18531205	0.00756439	0.211379
S02_6999145	0.0075808	0.454734
S02_6999171	0.0075808	0.454734
S06_53307555	0.00762472	0.29485
S06_53307559	0.00762472	0.29485
S06_53307589	0.00762472	0.29485
S06_51208365	0.0076256	0.16196
S03_3323095	0.00763473	0.0768272
S04_2284357	0.00768335	0.194767
S05_65963487	0.00772996	0.054402
S05_65963444	0.00772996	0.054402
S01_62623736	0.00773877	0.0643688
S04_59482171	0.00778142	0.029485
S09_46279216	0.00781128	0.0303156
S03_27589474	0.00783212	0.048588
S10_11710790	0.00784376	0.30814
S04_62752616	0.00786696	0.0469269
S03_2279261	0.00794286	0.073505
S03_60169832	0.00795085	0.0444352
S03_28925608	0.0079938	0.0186877
S04_14783422	0.00800044	0.0195183
S07_7570128	0.0080214	0.265365
S05_56864690	0.00803588	0.0768272
S09_6208280	0.00803959	0.0357143
S09_50154522	0.00807423	0.0332226
S01_80021201	0.00808821	0.086794
S03_44646007	0.00809319	0.0465116
S09_3110704	0.00811543	0.0473422
S09_4890676	0.0081185	0.0236711
S09_4890697	0.0081185	0.0236711
S09_4890718	0.0081185	0.0236711
S09_4890723	0.0081185	0.0236711
S09_4890722	0.0081185	0.0236711
S02_74717127	0.00812275	0.0784884
S03_20579920	0.00813434	0.163621
S03_66971798	0.00813508	0.0809801
S07_44505925	0.00816689	0.145764
S02_9917190	0.0081803	0.0531561
S03_13480275	0.00818878	0.152824
S02_28652005	0.00819505	0.0535714
S08_55107082	0.00820659	0.0627076
S05_34478926	0.00822356	0.0328073
S05_55323768	0.00824696	0.171096
S01_63836850	0.00825064	0.129153
S09_45437319	0.00825715	0.035299
S08_8125869	0.00825828	0.016196
S05_65564474	0.00826223	0.225498
S02_36123382	0.00826654	0.0269934
S02_36123380	0.00826654	0.0269934
S02_36123410	0.00826654	0.0269934
S01_65043652	0.0082755	0.0137043
S06_52602809	0.00828875	0.371262
S02_55791738	0.00832781	0.156977
S02_55791750	0.00832781	0.156977
S06_51893911	0.00837315	0.179817
S08_34775454	0.0083905	0.232143
S05_35133928	0.00839238	0.02201
S07_27566557	0.00843544	0.0801495
S02_66190436	0.00845902	0.029485
S09_52215161	0.00846537	0.0224252
S02_59487576	0.00848144	0.0622924
S02_59487601	0.00848144	0.0622924
S03_37073881	0.00854481	0.0618771
S04_2284366	0.00858441	0.228405
S07_56660930	0.00858669	0.451412
S07_8889914	0.00858845	0.27907
S04_43929733	0.00863669	0.0253322
S07_4968275	0.00865856	0.0813953
S10_11463763	0.00865891	0.0759967
S03_49590683	0.00865929	0.0303156
S06_57194229	0.00867025	0.31603
S02_62912533	0.00868868	0.0759967
S07_24710425	0.0086934	0.016196
S06_53938559	0.00869887	0.325581
S03_57040068	0.0087013	0.0876246
S04_388787	0.00871098	0.498754
S10_2790920	0.00875224	0.0186877
S01_4151503	0.00878076	0.452658
S02_70400579	0.0087859	0.0452658
S06_59304932	0.00879096	0.0436047
S06_59318914	0.00879096	0.0436047
S02_7877044	0.00880944	0.160299
S08_546906	0.0088108	0.120017
S05_18027002	0.00881562	0.0278239
S06_58755396	0.00882737	0.0930233
S04_355999	0.00883164	0.458472
S04_1773967	0.00883804	0.0290698
S02_17228097	0.00884086	0.0290698
S07_7830205	0.00886556	0.48505
S07_7630628	0.00887363	0.0564784
S07_7630652	0.00887363	0.0564784
S01_54988656	0.00888143	0.0211794
S07_15517085	0.00889259	0.447259
S03_14388993	0.00890695	0.0589701
S09_6588484	0.00891011	0.0502492
S08_51889124	0.00891459	0.0257475
S04_53819449	0.00891912	0.120847
S04_53819416	0.00891912	0.120847
S04_53819445	0.00891912	0.120847
S10_3002942	0.00891923	0.138289
S01_62030718	0.00891937	0.0307309
S07_12180006	0.00892018	0.0585548
S01_53059486	0.00892574	0.0141196
S02_1306243	0.00896637	0.0419435
S02_1306244	0.00896637	0.0419435
S06_55438472	0.00898221	0.152824
S06_55439394	0.00898221	0.152824
S06_55438447	0.00898221	0.152824
S06_58137807	0.00898398	0.127492
S08_53308561	0.00901444	0.0813953
S02_1319339	0.00902826	0.265365
S06_2686004	0.00903204	0.177326
S10_2104409	0.00904975	0.0282392
S10_2104379	0.00904975	0.0282392
S10_2104381	0.00904975	0.0282392
S09_6334264	0.00906524	0.0539867
S01_31508845	0.00910305	0.0377907
S07_61461740	0.00910608	0.225083
S02_68154203	0.00910805	0.0182724
S10_22264642	0.00911441	0.0440199
S08_1103816	0.00913615	0.0564784
S08_52636760	0.00914363	0.0980066
S08_51332553	0.00918376	0.283638
S08_51332554	0.00918376	0.283638
S03_58765069	0.00922067	0.270764
S05_71004004	0.00924046	0.02201
S01_27100478	0.00925037	0.0215947
S05_57695854	0.00926847	0.17691
S05_13444570	0.00931117	0.344269
S08_24651498	0.00933155	0.253322
S10_11710760	0.00933335	0.305648
S03_60346997	0.00934301	0.0448505
S03_60347046	0.00934301	0.0448505
S08_15444828	0.009368	0.0307309
S03_2531611	0.00939584	0.048588
S06_60552266	0.00941694	0.0585548
S04_2396402	0.00942477	0.211379
S06_51456533	0.00943653	0.429817
S03_51536454	0.00945115	0.095515
S07_7952678	0.00945564	0.0826412
S08_21527196	0.00945681	0.0548173
S06_58230013	0.00946617	0.328073
S07_9711093	0.00948631	0.480897
S02_7732621	0.00949628	0.227159
S03_60876097	0.00953434	0.0643688
S07_7871168	0.00955639	0.0535714
S07_7871170	0.00955639	0.0535714
S07_7871169	0.00955639	0.0535714
S03_44208393	0.00958498	0.0286545
S03_28921579	0.00958743	0.105066
S03_40229466	0.00958752	0.0502492
S10_54387065	0.00958967	0.0137043
S10_54387054	0.00958967	0.0137043
S10_54387082	0.00958967	0.0137043
S07_19050787	0.00959169	0.143688
S04_41223295	0.0095933	0.171512
S10_54273396	0.00959838	0.210548
S10_54273394	0.00959838	0.210548
S06_76437	0.00960169	0.25706
S03_14178315	0.00961465	0.0427741
S07_10828927	0.00964186	0.205565
S07_10828959	0.00964186	0.205565
S02_62229166	0.00966614	0.0693522
S02_1032276	0.00966835	0.100914
S07_8394382	0.00968718	0.364203
S07_8394391	0.00968718	0.364203
S03_28921580	0.00975096	0.0535714
S03_24397360	0.00976156	0.0315615
S07_32167512	0.00977103	0.118355
S08_58055444	0.00977397	0.415698
S08_55074284	0.00978392	0.238372
S08_51150967	0.00978808	0.0249169
S03_56680404	0.0098098	0.0942691
S06_1784277	0.00982292	0.474668
S10_48272449	0.00983138	0.0581395
S10_48272442	0.00983138	0.0581395
S07_9059576	0.00990266	0.20515
S07_9059595	0.00990266	0.20515
S08_37891807	0.00990802	0.0805648
S01_64009226	0.00991534	0.0598007
S01_7094221	0.00993302	0.164037
S05_11810217	0.00993388	0.367525
S09_6075017	0.00993535	0.0357143
S06_60519651	0.00993665	0.0664452
S04_54913506	0.00993909	0.0423588
S07_25435300	0.00994596	0.127492
S08_51033146	0.00995911	0.14701
S06_53906233	0.00996572	0.430233
S06_44650646	0.00998443	0.0585548
S07_37611653	0.0100365	0.0278239
S02_7576034	0.0100528	0.43314
S06_38955629	0.0100676	0.112542
S02_9917210	0.0100739	0.0527409
S03_31252901	0.0100827	0.0328073
S03_31252883	0.0100827	0.0328073
S06_60573855	0.0100861	0.168605
S09_45946037	0.010103	0.0377907
S10_55854620	0.010114	0.31686
S02_57739929	0.0101699	0.333056
S07_8923590	0.0101785	0.0627076
S03_1943986	0.0101992	0.0498339
S02_65281139	0.0102366	0.029485
S02_60272887	0.0102492	0.0622924
S04_26444292	0.0102546	0.149917
S02_25596517	0.0102858	0.0128738
S03_37032296	0.0102933	0.121262
S07_56787394	0.0103007	0.410299
S01_78396396	0.0103211	0.126661
S02_7033388	0.0103584	0.129153
S03_37835721	0.0103627	0.0494186
S05_61064019	0.0103851	0.0402824
S05_57547413	0.0104276	0.0826412
S04_54201630	0.0104378	0.0373754
S03_30803181	0.0104402	0.0498339
S05_58050669	0.0104522	0.103821
S03_1973326	0.0104897	0.0481728
S10_48432471	0.0105254	0.0195183
S10_48432524	0.0105254	0.0195183
S06_40832869	0.0105383	0.116694
S01_59429127	0.0105514	0.0186877
S02_62885032	0.0105524	0.0743355
S01_20658900	0.0105655	0.0519103
S06_52092913	0.0105765	0.393272
S01_5319525	0.0105838	0.0710133
S01_32326502	0.0105994	0.0261628
S06_53456431	0.0106075	0.373754
S07_7601110	0.0106155	0.125
S07_4941305	0.0106319	0.0589701
S07_56807556	0.0106377	0.411545
S10_20741234	0.0106404	0.0772425
S09_49829453	0.0106597	0.0498339
S09_12963410	0.0106772	0.0834718
S07_63707853	0.0106867	0.26495
S03_51959651	0.0106913	0.393272
S09_46353837	0.0107096	0.11088
S02_8573112	0.0107299	0.168605
S05_57720769	0.0107476	0.0863787
S03_65209718	0.0107643	0.0884551
S01_15966283	0.0107655	0.0369601
S04_7493920	0.0107869	0.0394518
S03_56958238	0.0107895	0.0394518
S08_3822057	0.0107995	0.0120432
S01_74565951	0.010805	0.0224252
S01_74565904	0.010805	0.0224252
S03_811966	0.0108086	0.2201
S03_812001	0.0108086	0.2201
S07_64875135	0.0108283	0.258721
S03_8885777	0.0108469	0.0369601
S04_571406	0.0108535	0.0531561
S04_1454898	0.0108929	0.0784884
S05_1172570	0.0108963	0.142442
S02_8343190	0.0109378	0.312292
S03_2424336	0.010945	0.0448505
S02_1541841	0.0109833	0.0406977
S03_29392097	0.0109912	0.106728
S07_15545826	0.0110002	0.43314
S06_48290924	0.0110037	0.0228405
S03_52341856	0.0110153	0.0340532
S06_52735239	0.0110271	0.0934385
S01_61941269	0.0110364	0.123339
S10_5817577	0.0110597	0.126661
S03_55182604	0.0110671	0.0170266
S06_60764330	0.0110761	0.209718
S03_55891299	0.0110769	0.159053
S02_62232509	0.0110819	0.0718439
S05_9519323	0.0110909	0.232143
S05_9519322	0.0110909	0.232143
S08_21505533	0.0110964	0.0506645
S04_2360941	0.0110989	0.211794
S05_66472127	0.0111149	0.222176
S07_28209713	0.0111299	0.124169
S02_60450886	0.0111575	0.192276
S02_60450875	0.0111575	0.192276
S10_5600872	0.0111956	0.128738
S02_62911673	0.0112341	0.0726744
S02_62911672	0.0112341	0.0726744
S02_62911729	0.0112341	0.0726744
S09_57500540	0.0112645	0.0348837
S03_46598136	0.0112715	0.0481728
S03_37842350	0.0112868	0.048588
S03_37852743	0.0112868	0.048588
S07_14137331	0.0112872	0.106728
S07_14137327	0.0112872	0.106728
S01_63160513	0.0113114	0.0186877
S10_53353159	0.0113227	0.497093
S02_8494135	0.0113312	0.169435
S03_54294235	0.0113347	0.054402
S03_58878048	0.0113394	0.303987
S08_59140458	0.0113415	0.0303156
S08_59140474	0.0113415	0.0303156
S08_59140502	0.0113415	0.0303156
S03_9296283	0.0113673	0.13995
S10_34824048	0.0113765	0.0269934
S05_8111938	0.011385	0.398671
S03_12324652	0.0113916	0.0585548
S03_12324704	0.0113916	0.0585548
S05_856294	0.0113993	0.0481728
S04_54195015	0.0114211	0.032392
S07_64210553	0.0114335	0.274502
S09_13379997	0.0114365	0.0905316
S03_4581089	0.01144	0.139535
S10_22520945	0.0114514	0.0394518
S01_78837988	0.0115022	0.0170266
S07_7520773	0.0115215	0.032392
S02_1306199	0.0115306	0.0427741
S03_64260894	0.0115352	0.343854
S03_64260896	0.0115352	0.343854
S03_64260895	0.0115352	0.343854
S03_64260897	0.0115352	0.343854
S08_55740319	0.0115383	0.054402
S07_36887871	0.0115573	0.0622924
S09_50604169	0.0115629	0.155316
S09_50604171	0.0115629	0.155316
S03_3605745	0.0115754	0.0124585
S05_7766488	0.0115759	0.370432
S03_38787202	0.011599	0.0494186
S02_62065756	0.0116293	0.0880399
S02_12114425	0.0116339	0.430648
S07_8969511	0.0116359	0.0494186
S07_8969541	0.0116359	0.0494186
S01_53558082	0.0116449	0.319767
S09_1813092	0.0116939	0.0589701
S07_8814759	0.0117062	0.0490033
S05_52196025	0.0117261	0.320183
S03_43859975	0.0117314	0.108804
S03_43860003	0.0117314	0.108804
S03_43859956	0.0117314	0.108804
S01_48158044	0.0117363	0.0568937
S01_48158079	0.0117363	0.0568937
S06_33795020	0.0117736	0.0560631
S03_55891311	0.0117736	0.159468
S02_4091762	0.0117863	0.0149502
S05_71466824	0.0117867	0.0340532
S09_1695932	0.0117984	0.0598007
S09_47675045	0.011806	0.0714286
S02_60448907	0.0118105	0.18314
S02_60448908	0.0118105	0.18314
S03_49590675	0.0118256	0.0419435
S04_1188167	0.0118339	0.120847
S10_5093849	0.0118343	0.359219
S04_41033053	0.011853	0.0793189
S04_5007093	0.0118571	0.0843023
S03_46234810	0.0118592	0.0490033
S08_21841958	0.0118659	0.104236
S02_70400510	0.01187	0.038206
S07_4819585	0.0118709	0.0593854
S02_65234098	0.0118716	0.0772425
S08_24139400	0.0118982	0.0456811
S09_42229802	0.0119009	0.035299
S01_5776328	0.0119132	0.414867
S02_66294810	0.0119436	0.0477575
S03_13162594	0.0119464	0.142857
S03_37193709	0.0119487	0.086794
S02_69518887	0.01195	0.203073
S05_69929279	0.0119546	0.0689369
S03_32928926	0.0119597	0.0710133
S03_32928931	0.0119597	0.0710133
S06_44890304	0.0119672	0.0145349
S10_5804851	0.0119686	0.016196
S10_5804855	0.0119686	0.016196
S10_5115658	0.0119799	0.360465
S06_34517333	0.0119932	0.0506645
S08_21527194	0.0119966	0.057309
S02_60455154	0.0119993	0.184801
S02_60455158	0.0119993	0.184801
S06_53487491	0.0119995	0.414867
S04_12802581	0.0120027	0.0361296
S03_6926450	0.0120225	0.225914
S03_66971755	0.0120533	0.0822259
S07_8814808	0.0120603	0.0494186
S07_8814816	0.0120603	0.0494186
S06_29310268	0.0120663	0.0199336
S03_13439200	0.0120743	0.0830565
S03_52861290	0.0120881	0.285714
S04_1462256	0.0121356	0.0780731
S04_1462257	0.0121356	0.0780731
S04_36212828	0.0121407	0.0460963
S03_10736240	0.0121632	0.277824
S03_13916038	0.012165	0.038206
S08_56433163	0.0121736	0.232973
S05_865391	0.0121742	0.133306
S05_66015681	0.0121824	0.051495
S05_66015710	0.0121824	0.051495
S05_12298232	0.0121969	0.0423588
S08_37006130	0.0122177	0.0103821
S02_9921007	0.0122566	0.105066
S04_423278	0.0122648	0.439784
S01_27504085	0.0122673	0.0651993
S04_52286047	0.0123174	0.0128738
S02_63476658	0.0123393	0.0166113
S03_47964858	0.0123629	0.105482
S02_62908587	0.0123921	0.0759967
S02_9921115	0.0124091	0.0888704
S02_9921067	0.0124091	0.0888704
S05_61148432	0.0124129	0.029485
S08_546879	0.0124434	0.0784884
S04_10821840	0.0124541	0.0469269
S04_10821806	0.0124541	0.0469269
S10_53821195	0.0124761	0.121262
S09_14425524	0.0124842	0.0847176
S09_14425534	0.0124842	0.0847176
S04_55878071	0.0125022	0.02201
S01_5757191	0.0125024	0.303156
S04_2469270	0.0125291	0.212209
S04_1347065	0.0125379	0.0942691
S07_56801635	0.0125571	0.495847
S05_6826953	0.0125742	0.0398671
S10_6132303	0.012576	0.0473422
S07_24288263	0.0126114	0.137043
S05_828639	0.0126174	0.133306
S07_62705582	0.0126199	0.13289
S10_27378209	0.0126475	0.0257475
S10_27378237	0.0126475	0.0257475
S03_19387861	0.0126643	0.0460963
S03_19392429	0.0126643	0.0460963
S02_66188632	0.0126645	0.0290698
S02_66189758	0.0126645	0.0290698
S02_66189765	0.0126645	0.0290698
S02_66190463	0.0126645	0.0290698
S02_66190485	0.0126645	0.0290698
S01_64395980	0.0126753	0.0261628
S06_35823156	0.0126906	0.0863787
S06_39745468	0.0126951	0.126246
S03_59644588	0.012701	0.0182724
S05_60237408	0.0127359	0.218854
S03_51406983	0.0127442	0.111296
S04_23276763	0.0127456	0.123339
S03_14388915	0.0127458	0.118771
S02_7907840	0.0127596	0.310631
S04_53860504	0.0127712	0.18314
S10_56988612	0.0127817	0.0905316
S10_25879344	0.0128018	0.0419435
S03_67099475	0.0128025	0.0149502
S03_3567622	0.0128112	0.0141196
S05_57592243	0.0128145	0.083887
S06_53024318	0.0128291	0.390781
S04_4340726	0.0128433	0.220515
S03_33687885	0.012889	0.0477575
S03_33687878	0.012889	0.0477575
S03_33687896	0.012889	0.0477575
S05_62143042	0.0128932	0.0207641
S05_437411	0.0129003	0.476329
S06_51765226	0.0129023	0.190615
S06_23887754	0.012942	0.076412
S10_50601689	0.0129453	0.0431894
S07_24301538	0.0129748	0.136628
S09_50606257	0.0129832	0.0992525
S03_48164757	0.0129937	0.103821
S06_60614854	0.0130071	0.101744
S08_61646042	0.0130162	0.0228405
S06_51533537	0.0130336	0.422342
S02_59486850	0.0130524	0.0627076
S03_46497454	0.0130701	0.0465116
S03_46497462	0.0130701	0.0465116
S10_5778434	0.0130755	0.0876246
S06_54845150	0.0130834	0.0195183
S01_33368148	0.0130869	0.0440199
S06_8170640	0.0130934	0.193522
S10_54314210	0.0130944	0.209302
S08_51261374	0.0130997	0.0253322
S08_51148329	0.0130997	0.0253322
S02_70824084	0.0131132	0.0739203
S05_18345906	0.0131236	0.223422
S03_51575913	0.0131261	0.0444352
S03_52406012	0.013128	0.0369601
S08_61737882	0.0131315	0.0207641
S05_777989	0.0131535	0.135382
S06_57176541	0.0131628	0.313953
S06_57176538	0.0131628	0.313953
S07_12009952	0.0131923	0.120432
S10_6144526	0.0131978	0.473422
S01_37371351	0.0132445	0.0278239
S09_18907263	0.0132525	0.0564784
S09_13645904	0.0132704	0.0921927
S09_13645871	0.0132704	0.0921927
S03_15190750	0.0132889	0.0967608
S08_56433161	0.0132894	0.230897
S06_52741347	0.0133588	0.370017
S07_14418311	0.0133591	0.421512
S07_62773769	0.0133845	0.126246
S09_27436607	0.0134202	0.258306
S09_46353863	0.0134424	0.110465
S06_6694782	0.0134541	0.256229
S07_8861700	0.0135024	0.0523256
S05_2393674	0.0135164	0.0178571
S05_2393683	0.0135164	0.0178571
S08_39159705	0.0135465	0.112957
S01_5312698	0.0135579	0.0128738
S01_5312742	0.0135579	0.0128738
S03_64250211	0.0136035	0.323505
S03_73500364	0.0136088	0.0830565
S03_73500367	0.0136088	0.0830565
S03_13174980	0.0136261	0.146595
S07_7832274	0.0136291	0.413206
S09_42995243	0.0136439	0.132475
S02_1335272	0.0136662	0.106728
S02_1335269	0.0136662	0.106728
S01_988790	0.0136815	0.131229
S01_988824	0.0136815	0.131229
S02_12447733	0.0136907	0.170266
S03_19393014	0.0136951	0.0460963
S03_19394317	0.0136951	0.0460963
S03_13099025	0.0137123	0.386628
S07_2264218	0.0137446	0.0141196
S06_21448779	0.0137528	0.0527409
S06_51893993	0.0137685	0.180233
S09_2314750	0.0138014	0.0178571
S09_3961432	0.0138233	0.00789037
S09_3961489	0.0138233	0.00789037
S05_23522630	0.0138516	0.0656146
S06_51579560	0.0138564	0.311462
S02_1320301	0.0138693	0.265365
S04_11343535	0.0138943	0.016196
S04_11343545	0.0138943	0.016196
S03_34707527	0.0139043	0.0498339
S06_52532461	0.0139058	0.422342
S04_1454920	0.0139173	0.226329
S02_9811132	0.0139336	0.261628
S04_763739	0.0139594	0.0714286
S04_4727673	0.0139617	0.138704
S03_54127281	0.0139626	0.237542
S04_2454373	0.0139683	0.213455
S07_24601847	0.013974	0.136628
S02_8090112	0.0139749	0.248339
S02_8090114	0.0139749	0.248339
S03_37277875	0.0139902	0.0651993
S03_59573650	0.0139932	0.0215947
S03_46338462	0.0139933	0.107973
S07_29354050	0.0139995	0.136628
S09_6665661	0.014016	0.0834718
S09_6665663	0.014016	0.0834718
S02_41560230	0.0140249	0.0593854
S10_9614044	0.0140452	0.0390365
S08_49092712	0.0140488	0.0274086
S03_11359669	0.0140492	0.0884551
S05_7260963	0.0140509	0.347591
S05_7260957	0.0140509	0.347591
S02_44118417	0.0140752	0.0236711
S02_44118419	0.0140752	0.0236711
S06_52618173	0.0140952	0.318106
S06_52618180	0.0140952	0.318106
S02_8753101	0.0141167	0.259967
S03_65071480	0.0141174	0.0631229
S03_65071482	0.0141174	0.0631229
S03_65071479	0.0141174	0.0631229
S02_63219643	0.0141259	0.0303156
S02_9120781	0.0141666	0.00872093
S07_8219366	0.014169	0.0672757
S02_63138680	0.0142061	0.0801495
S03_51975508	0.014231	0.0423588
S03_52136292	0.014231	0.0423588
S02_6808480	0.0142361	0.126246
S03_42125181	0.0142435	0.127076
S07_10518397	0.0142447	0.364618
S06_51899919	0.0142713	0.184801
S09_7902574	0.0142725	0.0402824
S09_5560677	0.0142746	0.0502492
S07_55296127	0.0142783	0.0286545
S07_14477193	0.0142796	0.333887
S09_5080159	0.0142834	0.0373754
S06_59937516	0.0143051	0.00830565
S02_7456694	0.0143238	0.479236
S09_6235838	0.014335	0.0502492
S10_5633263	0.0143401	0.0436047
S08_52203550	0.0143547	0.0656146
S06_1306233	0.0143699	0.133721
S06_1306216	0.0143699	0.133721
S06_1306236	0.0143699	0.133721
S09_58170599	0.014395	0.0340532
S03_60346942	0.0143956	0.0465116
S03_44207215	0.0143962	0.0465116
S03_44207256	0.0143962	0.0465116
S02_6955504	0.014411	0.0548173
S02_57570193	0.0144352	0.0967608
S06_45450191	0.0144633	0.108804
S03_32188805	0.014474	0.0473422
S04_53937390	0.0144828	0.156561
S07_25780144	0.0144911	0.139535
S10_6452442	0.0144936	0.306063
S08_11537957	0.0145106	0.0311462
S08_11537961	0.0145106	0.0311462
S03_3866185	0.0145327	0.148671
S04_59560455	0.0145489	0.0348837
S10_6283841	0.0145753	0.321429
S02_64207597	0.01458	0.0826412
S07_61449466	0.0145838	0.0286545
S04_15390852	0.0145961	0.0145349
S07_26974948	0.0146044	0.144518
S09_41775896	0.0146049	0.0585548
S02_71864934	0.0146126	0.152824
S07_4881313	0.0146449	0.261213
S01_57672168	0.0146484	0.0290698
S06_58230356	0.0146826	0.289037
S09_1664940	0.0146871	0.169435
S08_37232195	0.0146966	0.0481728
S04_470116	0.0147005	0.105482
S07_25501007	0.0147128	0.0228405
S02_64453113	0.0147193	0.0743355
S05_62658296	0.0147249	0.0996678
S05_55871143	0.0147382	0.398256
S02_10025274	0.0147407	0.0440199
S09_49867341	0.0147657	0.0502492
S06_52207073	0.0147698	0.428571
S01_16616212	0.014786	0.0245017
S05_5045665	0.0148212	0.0332226
S05_5045707	0.0148212	0.0332226
S06_49954835	0.0148403	0.0265781
S05_56293887	0.0148488	0.029485
S06_52487482	0.0148564	0.350083
S09_13800684	0.0148808	0.092608
S04_4781570	0.0149412	0.0186877
S08_60918020	0.0149507	0.0253322
S07_7858555	0.014956	0.0523256
S03_44075710	0.0149741	0.048588
S05_11040206	0.0149747	0.0328073
S05_11040209	0.0149747	0.0328073
S08_21841943	0.0149818	0.104236
S07_42060292	0.0150074	0.0776578
S07_10100869	0.015016	0.0448505
S03_46677171	0.0150307	0.120017
S03_46677208	0.0150307	0.120017
S03_27899063	0.0150361	0.0481728
S01_76764027	0.0150664	0.315615
S09_14670926	0.0150889	0.104236
S04_7436062	0.0150904	0.182724
S03_57711055	0.0151335	0.291528
S07_30173092	0.015143	0.0107973
S07_30173079	0.015143	0.0107973
S07_30173100	0.015143	0.0107973
S03_59720447	0.0151815	0.0664452
S04_4337935	0.0151947	0.252492
S02_57035397	0.0152155	0.334302
S02_57035398	0.0152155	0.334302
S10_55530514	0.0152264	0.107143
S05_62016668	0.0152774	0.0224252
S07_8942100	0.0152799	0.0498339
S07_8942109	0.0152799	0.0498339
S02_25332068	0.0152834	0.0664452
S01_78396397	0.0152844	0.130814
S05_57720814	0.0152886	0.106312
S10_54273941	0.0153066	0.305233
S07_27447030	0.0153168	0.0950997
S06_509883	0.0153174	0.0390365
S06_1373468	0.0153243	0.0967608
S05_52168708	0.0153399	0.101744
S04_15604760	0.0153761	0.0290698
S03_46724422	0.0153889	0.453488
S03_60876148	0.0154026	0.0622924
S03_13439266	0.015411	0.101744
S06_51338993	0.0154216	0.466777
S07_7948053	0.0154406	0.0519103
S07_7948191	0.0154406	0.0519103
S01_79821950	0.0154707	0.0203488
S10_52320227	0.0154918	0.32309
S02_61434248	0.0155067	0.126661
S01_3620429	0.0155095	0.466777
S06_1306296	0.0155366	0.134136
S02_25332044	0.0155403	0.363787
S01_5730741	0.015546	0.30108
S01_5730775	0.015546	0.30108
S03_72038269	0.0155582	0.184801
S09_47428323	0.015569	0.0598007
S05_55517576	0.0155981	0.175664
S03_30843303	0.0156173	0.048588
S03_65209712	0.0156326	0.0872093
S03_46236121	0.0156428	0.0427741
S03_46236151	0.0156428	0.0427741
S07_8824207	0.015661	0.174419
S07_8824215	0.015661	0.174419
S03_65209715	0.015663	0.0872093
S04_54997275	0.0156708	0.0107973
S02_13124952	0.0157179	0.188123
S03_59644559	0.0157364	0.0195183
S10_17868829	0.0157557	0.0307309
S07_40809514	0.0157669	0.0826412
S03_28931252	0.015784	0.105897
S02_65788612	0.0157848	0.0469269
S03_9725793	0.0157966	0.0386213
S09_11657345	0.0158012	0.0269934
S09_46375421	0.0158199	0.0348837
S09_46375441	0.0158199	0.0348837
S09_46375475	0.0158199	0.0348837
S08_8125852	0.0158221	0.0469269
S06_29827581	0.0158328	0.0315615
S09_8555404	0.0158358	0.0531561
S02_48897369	0.0158623	0.0120432
S07_26160439	0.0158772	0.140365
S05_57949045	0.0159083	0.103821
S06_5743949	0.0159126	0.0186877
S02_23771429	0.0159222	0.0614618
S02_64953648	0.0159275	0.0963455
S03_48488756	0.0159499	0.0406977
S03_48488784	0.0159499	0.0406977
S03_48488745	0.0159499	0.0406977
S06_10958351	0.0159541	0.0369601
S04_8078997	0.0159603	0.092608
S07_62823496	0.0159609	0.131645
S06_9470683	0.0159622	0.0498339
S06_9470651	0.0159622	0.0498339
S01_65245533	0.0159647	0.279485
S01_65245565	0.0159647	0.279485
S04_54022334	0.0159681	0.125
S05_14083827	0.0159712	0.0128738
S05_58296143	0.0159922	0.0153654
S09_38138492	0.0159925	0.0232558
S02_57032121	0.0160121	0.333056
S07_22013321	0.016066	0.164037
S07_22013330	0.016066	0.164037
S09_14685361	0.0160753	0.105066
S10_6452418	0.0160966	0.354236
S07_62917495	0.0161148	0.248339
S09_4127990	0.0161206	0.0502492
S03_38972979	0.0161254	0.0490033
S01_24519107	0.0161367	0.0448505
S06_53597710	0.0161975	0.418189
S02_69133492	0.0162078	0.315199
S02_69133534	0.0162078	0.315199
S02_69133535	0.0162078	0.315199
S04_953868	0.0162336	0.385382
S02_69753165	0.016252	0.348837
S09_34313930	0.0162545	0.0145349
S07_7558510	0.0162942	0.479651
S03_3769156	0.0163066	0.0635382
S05_57388	0.016317	0.167774
S07_9097882	0.0163258	0.202243
S09_48920234	0.0163489	0.0560631
S03_46609501	0.0163555	0.0772425
S02_9778091	0.0163636	0.374169
S04_63364726	0.0163754	0.43314
S09_44385114	0.0163811	0.101329
S02_2162758	0.0163822	0.100498
S06_38955639	0.0163915	0.0195183
S06_38955647	0.0163915	0.0195183
S08_13617692	0.016394	0.0186877
S02_11221901	0.0164122	0.440199
S03_8618361	0.0164269	0.0228405
S03_8618359	0.0164269	0.0228405
S07_15692739	0.0164415	0.0269934
S09_48386824	0.0164449	0.0502492
S09_17360064	0.0164507	0.0120432
S03_7843126	0.0164543	0.282392
S04_1183653	0.0164802	0.119601
S01_63815138	0.0164906	0.109219
S07_8111471	0.0165039	0.0627076
S07_8111506	0.0165039	0.0627076
S06_2801182	0.0165422	0.248754
S03_19935111	0.0165471	0.0477575
S03_19935120	0.0165471	0.0477575
S09_56176649	0.0165574	0.0236711
S09_50592766	0.0165586	0.135797
S09_50592767	0.0165586	0.135797
S08_13260489	0.0165766	0.0269934
S09_54841612	0.0166021	0.276993
S03_8814513	0.0166373	0.166528
S04_13601185	0.0166389	0.0448505
S01_3352549	0.0166431	0.0107973
S06_4179678	0.0166675	0.0473422
S06_52196331	0.0166806	0.430648
S10_54232504	0.0166832	0.208472
S03_10025278	0.0167094	0.0344684
S07_61114866	0.0167315	0.326827
S01_78575332	0.0167318	0.19892
S08_62330022	0.0167456	0.0232558
S08_62330059	0.0167456	0.0232558
S02_7796303	0.0167661	0.147841
S03_50578867	0.0167841	0.0469269
S03_5411689	0.0168088	0.0431894
S08_56552338	0.0168126	0.0153654
S08_39583992	0.0168181	0.324336
S04_34895175	0.0168294	0.0182724
S04_1092112	0.0168342	0.29485
S01_65763047	0.0168364	0.492525
S01_65763073	0.0168364	0.492525
S06_55750838	0.0168422	0.253738
S09_40693312	0.0168524	0.107143
S05_45942696	0.0168579	0.0315615
S03_30882950	0.0168581	0.0469269
S06_8802747	0.0168607	0.0469269
S06_8802715	0.0168607	0.0469269
S06_8802724	0.0168607	0.0469269
S08_55700463	0.0168756	0.073505
S08_55700464	0.0168756	0.073505
S08_55700465	0.0168756	0.073505
S07_32674792	0.0168867	0.0805648
S09_44282992	0.0168874	0.0971761
S02_16295222	0.0168984	0.0519103
S05_18345892	0.0169016	0.231728
S05_18345895	0.0169016	0.231728
S01_77177827	0.016916	0.193106
S03_31545545	0.0169183	0.048588
S02_68286661	0.0169401	0.048588
S01_1629569	0.0169706	0.200166
S04_54722034	0.0169986	0.234635
S03_35895947	0.0170063	0.0502492
S07_10602682	0.0170073	0.0863787
S03_32104362	0.0170164	0.0465116
S05_51655913	0.0170362	0.0813953
S06_5960891	0.0170613	0.0182724
S06_52495853	0.0170653	0.337625
S04_1379227	0.017068	0.0444352
S07_43019817	0.0170774	0.0826412
S04_120939	0.0170884	0.0743355
S04_2469310	0.0171002	0.211794
S04_799569	0.0171002	0.0419435
S04_799577	0.0171002	0.0419435
S10_7405508	0.017126	0.0444352
S10_5763798	0.0171466	0.101744
S06_8497889	0.017148	0.0377907
S08_34002190	0.0171564	0.0303156
S08_53628804	0.0171565	0.076412
S06_58264247	0.0172015	0.136213
S09_34313956	0.0172294	0.0157807
S01_76764013	0.0172598	0.293605
S08_61385265	0.0172726	0.0348837
S08_12396872	0.0172914	0.0689369
S05_70244321	0.0172979	0.121262
S02_1636339	0.0173131	0.115864
S10_10135344	0.017319	0.101744
S10_10135369	0.017319	0.101744
S10_10135395	0.017319	0.101744
S01_61907292	0.0173337	0.186047
S08_6144537	0.017338	0.0568937
S06_10958347	0.0173556	0.0365449
S03_46229652	0.0173971	0.048588
S05_59255994	0.0173989	0.131229
S05_62156335	0.0174397	0.0876246
S05_62156362	0.0174397	0.0876246
S04_6938941	0.0174605	0.318106
S09_47028048	0.0174618	0.151578
S08_49898267	0.0174691	0.0826412
S08_16221233	0.0174857	0.0710133
S02_73103121	0.0175028	0.0498339
S06_2444150	0.0175056	0.0568937
S04_56655132	0.0175246	0.320598
S01_52922850	0.0175286	0.0452658
S02_1390771	0.0175458	0.412375
S02_1390812	0.0175458	0.412375
S01_47026599	0.0175622	0.0232558
S05_44928668	0.017592	0.0863787
S03_46338449	0.0176118	0.0942691
S03_46338436	0.0176118	0.0942691
S02_1487600	0.0176356	0.095515
S06_52735240	0.01764	0.0942691
S02_30085705	0.0176414	0.0278239
S07_24288285	0.0176803	0.136213
S06_52845092	0.0176866	0.153654
S09_1019782	0.0177227	0.0373754
S02_8797909	0.0177387	0.0905316
S03_54476284	0.0177885	0.151993
S10_28473172	0.0177919	0.02201
S01_5399786	0.017803	0.013289
S09_50181475	0.0178301	0.164037
S09_50181473	0.0178301	0.164037
S05_13390909	0.0178329	0.141611
S03_3840482	0.017857	0.211379
S06_51722636	0.0178746	0.469269
S07_7506188	0.0178758	0.247924
S10_23784790	0.0178827	0.163206
S10_23784775	0.0178827	0.163206
S02_62972341	0.0178901	0.166944
S02_62972342	0.0178901	0.166944
S02_73732879	0.0179498	0.268688
S04_59325571	0.0179519	0.0880399
S03_34712454	0.017968	0.0469269
S01_18252942	0.0179683	0.0149502
S01_18252903	0.0179683	0.0149502
S05_67754626	0.0179725	0.0460963
S04_1376545	0.0179943	0.401578
S08_61744267	0.018023	0.0195183
S05_5821513	0.0180401	0.204734
S02_8625936	0.0180543	0.175664
S04_22182295	0.0180648	0.0070598
S01_74286831	0.018069	0.0502492
S06_52046438	0.018084	0.188953
S07_56275721	0.0180841	0.0481728
S10_54273991	0.018089	0.295681
S10_54274003	0.018089	0.295681
S10_1767783	0.0181069	0.0153654
S07_23975127	0.0181167	0.198505
S07_48287832	0.0181337	0.0095515
S07_48287837	0.0181337	0.0095515
S02_56818514	0.0181664	0.325997
S04_46988415	0.0181881	0.421927
S07_60980241	0.0182211	0.0967608
S04_53661738	0.0182313	0.0186877
S06_53713758	0.0182376	0.137874
S06_33999937	0.0182512	0.118355
S05_2531146	0.0182519	0.032392
S04_24431566	0.0182655	0.0332226
S05_16089761	0.018268	0.0128738
S03_52642130	0.018312	0.0431894
S01_5487599	0.0183185	0.0128738
S01_5529929	0.0183185	0.0128738
S01_5183348	0.0183185	0.0128738
S09_7875277	0.0183325	0.035299
S09_53452764	0.0183424	0.0402824
S03_47964916	0.0184205	0.105066
S08_48312051	0.0184403	0.0178571
S08_48312101	0.0184403	0.0178571
S08_48312103	0.0184403	0.0178571
S08_48312102	0.0184403	0.0178571
S10_17868807	0.0184552	0.0315615
S10_5824322	0.0184722	0.112542
S10_5824351	0.0184722	0.112542
S10_5824350	0.0184722	0.112542
S03_70989914	0.0184757	0.104236
S08_24899878	0.0184769	0.0253322
S06_36086838	0.018481	0.13289
S01_47952532	0.0184846	0.436462
S02_11218795	0.0185312	0.445598
S03_52429889	0.0185801	0.0444352
S01_63815135	0.0185881	0.108804
S03_44005294	0.0186013	0.123754
S06_51709289	0.0186101	0.422757
S02_10444323	0.018679	0.0934385
S04_6044812	0.0186801	0.0959302
S03_28673006	0.0186926	0.0494186
S03_28636652	0.0186926	0.0494186
S09_14513488	0.0187168	0.0917774
S04_57188873	0.0187264	0.0340532
S04_57188879	0.0187264	0.0340532
S07_18760057	0.0187499	0.145349
S03_10749248	0.0187681	0.226744
S08_61653403	0.0187873	0.0211794
S02_10835426	0.0187894	0.210963
S06_60657871	0.0187979	0.0560631
S06_53836196	0.018817	0.254568
S02_61435639	0.0188288	0.168605
S10_53527442	0.0188526	0.218023
S07_64210595	0.0188634	0.277409
S07_64210618	0.0188634	0.277409
S07_64210644	0.0188634	0.277409
S07_64210629	0.0188634	0.277409
S09_1019780	0.018871	0.0369601
S01_77970283	0.018897	0.14701
S02_74544997	0.0189192	0.0780731
S03_56509652	0.0189531	0.089701
S06_52756324	0.0189559	0.0942691
S05_66921033	0.0189578	0.267027
S08_51139091	0.0189624	0.0257475
S02_67872073	0.0189626	0.0444352
S03_43138203	0.0189805	0.0257475
S08_51715052	0.0190118	0.159884
S08_36027808	0.019029	0.0282392
S01_61917312	0.0190328	0.168189
S01_61917297	0.0190328	0.168189
S09_50588753	0.0190636	0.0971761
S03_72052644	0.0190857	0.189784
S03_72052664	0.0190857	0.189784
S03_27391680	0.0190892	0.0477575
S09_19154661	0.0190904	0.0481728
S09_19154680	0.0190904	0.0481728
S09_19154687	0.0190904	0.0481728
S10_51048125	0.0190926	0.214701
S03_67980081	0.0191041	0.0643688
S07_4885601	0.0191247	0.178987
S05_69831281	0.0191249	0.0261628
S10_33520561	0.0191431	0.223007
S09_42253219	0.0191936	0.051495
S05_61064026	0.0191968	0.013289
S10_48797582	0.0192	0.0120432
S08_24464182	0.0192142	0.0141196
S08_24464185	0.0192142	0.0141196
S05_1976790	0.0192343	0.179817
S03_54343053	0.0192619	0.464286
S08_49628672	0.0192751	0.0938538
S10_7279306	0.019305	0.0934385
S05_60582366	0.0193258	0.0394518
S08_22443749	0.0193275	0.0120432
S02_7820642	0.0193574	0.422342
S04_4067529	0.019363	0.127907
S03_5411594	0.0193768	0.0423588
S03_5411593	0.0193768	0.0423588
S03_5411595	0.0193768	0.0423588
S03_10993430	0.0193914	0.215947
S09_12719151	0.0194043	0.048588
S09_42259380	0.0194089	0.0519103
S09_42259375	0.0194089	0.0519103
S04_1190786	0.0194286	0.0701827
S02_56646778	0.0194367	0.336794
S02_74505000	0.0194367	0.0755814
S09_13479896	0.0194434	0.0336379
S09_13479843	0.0194434	0.0336379
S09_13479884	0.0194434	0.0336379
S02_1575353	0.019451	0.0398671
S02_1575329	0.019451	0.0398671
S03_64240770	0.0194769	0.284468
S03_4724801	0.0194899	0.0369601
S09_56206955	0.019503	0.127907
S03_30193195	0.0195277	0.127907
S08_32818581	0.0195806	0.0627076
S02_58636752	0.0195854	0.4049
S03_10555482	0.0195878	0.226744
S02_76908938	0.0195898	0.23588
S10_45922888	0.0195907	0.336379
S10_6013115	0.0196053	0.399502
S04_67511836	0.0196116	0.278239
S08_2347595	0.0196157	0.0207641
S07_44004307	0.0196194	0.134136
S01_61838464	0.019646	0.137874
S01_78396431	0.0196494	0.130814
S10_52320213	0.0196695	0.32392
S07_62773081	0.0196773	0.127492
S02_6677770	0.0196841	0.434801
S07_21541029	0.019726	0.019103
S07_28993978	0.0197534	0.134136
S10_23784826	0.0197595	0.159053
S01_72392034	0.0197669	0.0365449
S06_6694837	0.0197876	0.267027
S04_58824880	0.0198051	0.0639535
S04_53812009	0.0198214	0.119601
S02_9811106	0.0199087	0.311877
S01_77724523	0.0199362	0.0373754
S03_19630250	0.0199492	0.0460963
S05_11688414	0.0201074	0.0718439
S10_55843892	0.0201092	0.250415
S02_16410366	0.0201144	0.0502492
S01_7546562	0.0201234	0.0452658
S02_64142991	0.0201237	0.0307309
S04_6073925	0.0201549	0.0390365
S03_58934101	0.0201688	0.199751
S01_65541852	0.0202043	0.0415282
S07_17329491	0.020223	0.386628
S06_58115286	0.0202284	0.0107973
S08_49974345	0.0202648	0.0215947
S09_13479802	0.0202717	0.0909468
S03_29977137	0.0202966	0.115033
S09_57338028	0.0203039	0.0174419
S01_77970307	0.0203078	0.0647841
S08_42986191	0.0203113	0.0892857
S09_33941	0.0203247	0.0211794
S09_33943	0.0203247	0.0211794
S04_4544103	0.02036	0.070598
S03_53376315	0.0203685	0.0444352
S04_2334364	0.0204074	0.226744
S04_2334361	0.0204074	0.226744
S04_2334363	0.0204074	0.226744
S03_71119590	0.0204132	0.0095515
S09_33809433	0.0204201	0.0145349
S05_55271435	0.0204283	0.115864
S06_44842520	0.0204396	0.209718
S03_56126921	0.020443	0.038206
S06_13693594	0.020458	0.035299
S03_55299565	0.020458	0.161545
S05_7118784	0.0204632	0.415282
S01_30486737	0.0204657	0.0394518
S08_19870721	0.0204734	0.0124585
S02_7443171	0.0204825	0.453073
S10_42433255	0.0204985	0.02201
S10_42433281	0.0204985	0.02201
S10_42433284	0.0204985	0.02201
S03_10520705	0.0205105	0.0394518
S04_67288639	0.0205124	0.248754
S04_1802892	0.020522	0.100083
S02_63431873	0.0205676	0.268272
S10_5516702	0.0205711	0.206811
S10_12942641	0.0205864	0.076412
S01_60462325	0.0206009	0.317276
S05_63848504	0.0206033	0.120432
S10_7515920	0.0206072	0.103405
S02_69134475	0.0206126	0.31603
S02_69134476	0.0206126	0.31603
S10_12835485	0.0206201	0.092608
S10_12835518	0.0206201	0.092608
S03_32850453	0.0206207	0.140781
S02_57728880	0.0206221	0.0888704
S08_21395553	0.0206267	0.0145349
S05_825047	0.0206285	0.399917
S02_64151041	0.0206341	0.0290698
S01_78577048	0.0206508	0.196429
S07_29370220	0.0206789	0.30814
S01_5215615	0.0206866	0.013289
S02_7133694	0.0206874	0.480066
S06_51851673	0.0207161	0.424419
S06_51851666	0.0207161	0.424419
S05_44566954	0.0207186	0.0290698
S05_44566940	0.0207186	0.0290698
S09_58969296	0.0207203	0.129983
S09_58969297	0.0207203	0.129983
S10_6608947	0.0207227	0.221346
S05_64687659	0.0207415	0.0174419
S05_28879381	0.0207436	0.0215947
S05_45456356	0.0207656	0.0269934
S04_8412982	0.0207882	0.0365449
S07_55567067	0.0207883	0.0440199
S07_55567053	0.0207883	0.0440199
S03_52523043	0.0207898	0.0431894
S02_16295228	0.0207933	0.142857
S02_16295246	0.0207933	0.142857
S02_73495696	0.0208097	0.115864
S07_60980952	0.0208227	0.0166113
S08_1853944	0.020827	0.0909468
S09_55232798	0.0208351	0.0211794
S01_995983	0.0208762	0.142027
S04_9913816	0.0208946	0.0909468
S07_31272203	0.0209125	0.0224252
S02_65309491	0.0209126	0.154485
S04_4780876	0.0209492	0.0178571
S03_51098924	0.0209502	0.44103
S09_17058920	0.0209573	0.0145349
S09_17058891	0.0209573	0.0145349
S09_17058905	0.0209573	0.0145349
S10_6372897	0.0209646	0.421096
S05_55217426	0.0209714	0.0107973
S10_6283796	0.0209719	0.318937
S10_6283805	0.0209719	0.318937
S03_8499798	0.0210098	0.0498339
S07_49163367	0.0210099	0.0365449
S01_48736489	0.0210245	0.107143
S03_3522090	0.0210245	0.0643688
S08_57646716	0.0210346	0.245432
S05_7659747	0.0210438	0.435631
S05_7659733	0.0210438	0.435631
S04_26391155	0.021046	0.0639535
S01_2916984	0.0210482	0.150748
S05_45124887	0.0210616	0.0934385
S01_62201527	0.0210681	0.0261628
S10_12711256	0.0211191	0.386628
S07_24992259	0.0211234	0.102575
S08_48385314	0.0211267	0.0141196
S03_38208244	0.0211659	0.02201
S08_59167608	0.0211802	0.00996678
S08_59167610	0.0211802	0.00996678
S07_8382352	0.0211875	0.253322
S02_8494123	0.0212089	0.126661
S05_33926852	0.0212259	0.0207641
S05_12990692	0.0212536	0.422757
S05_12990689	0.0212536	0.422757
S07_7607273	0.02128	0.120017
S09_10474690	0.0212802	0.0377907
S09_10474666	0.0212802	0.0377907
S07_38808917	0.0213053	0.0818106
S09_58443951	0.0213161	0.0340532
S09_53233612	0.0213168	0.0892857
S05_64248957	0.0213631	0.48588
S04_2474232	0.0213813	0.211794
S02_12363411	0.0213848	0.346346
S03_350663	0.0213899	0.141611
S03_350641	0.0213899	0.141611
S09_3620995	0.0214102	0.0651993
S06_52287652	0.021413	0.123339
S02_2347951	0.0214233	0.0490033
S02_2347920	0.0214233	0.0490033
S02_2347950	0.0214233	0.0490033
S10_6227119	0.0214234	0.0373754
S06_40429386	0.0214371	0.199751
S02_54076564	0.0214463	0.0137043
S01_76764002	0.0214502	0.29402
S07_56187354	0.0214636	0.0473422
S07_56187365	0.0214636	0.0473422
S05_65706588	0.0215037	0.218439
S10_5517814	0.0215427	0.205565
S07_7501859	0.0215813	0.0556478
S08_42986216	0.0216237	0.0361296
S05_57711514	0.0216308	0.0668605
S03_37910632	0.021648	0.0689369
S02_64341324	0.0216721	0.212625
S03_48482149	0.0217268	0.0490033
S06_58317860	0.0217299	0.283223
S02_780303	0.0217488	0.129568
S03_73768976	0.0217493	0.18397
S05_52039099	0.0217586	0.30108
S09_11077568	0.0217643	0.083887
S04_15805855	0.0217931	0.029485
S04_15805857	0.0217931	0.029485
S04_15805899	0.0217931	0.029485
S03_24117268	0.0218422	0.048588
S03_950903	0.0218539	0.188538
S03_60677345	0.0218939	0.0905316
S03_60677346	0.0218939	0.0905316
S03_60677349	0.0218939	0.0905316
S03_60677350	0.0218939	0.0905316
S04_67388724	0.0219024	0.348007
S04_67388732	0.0219024	0.348007
S04_67388746	0.0219024	0.348007
S09_3353614	0.0219027	0.224668
S06_34045246	0.021906	0.156977
S09_47925512	0.0219312	0.328073
S03_3702589	0.0219537	0.0452658
S03_17376127	0.0219581	0.430233
S03_17376167	0.0219581	0.430233
S02_69710836	0.0219787	0.403654
S02_69710857	0.0219787	0.403654
S10_5820283	0.0219841	0.112542
S10_5820303	0.0219841	0.112542
S03_27567878	0.0219946	0.0473422
S06_54403235	0.021996	0.366279
S05_6916319	0.0220238	0.314784
S01_78640561	0.0220292	0.293189
S04_2760436	0.0220366	0.358804
S09_48064131	0.0220463	0.0265781
S03_28461962	0.0220588	0.051495
S05_67108395	0.0221002	0.0789037
S05_67108394	0.0221002	0.0789037
S05_67108413	0.0221002	0.0789037
S01_37071527	0.0221027	0.0303156
S10_10168364	0.0221144	0.376661
S03_9083937	0.0221408	0.0494186
S06_33745227	0.0221462	0.0498339
S06_33745228	0.0221462	0.0498339
S06_51899492	0.0221468	0.179402
S04_1894429	0.0221674	0.0469269
S04_1894446	0.0221674	0.0469269
S08_29368829	0.0221742	0.0137043
S01_65226250	0.0222071	0.276163
S01_65226203	0.0222071	0.276163
S01_54047217	0.0222415	0.0390365
S01_54047218	0.0222415	0.0390365
S10_48963063	0.0222926	0.0855482
S01_57715152	0.0222926	0.0377907
S07_44067518	0.022321	0.0228405
S01_60902874	0.022347	0.0672757
S01_60902895	0.022347	0.0672757
S03_44374572	0.0223823	0.048588
S05_8842193	0.0223872	0.315199
S05_52014035	0.0223906	0.31686
S07_40840316	0.0224256	0.0826412
S09_5534807	0.022456	0.041113
S03_57209542	0.0225268	0.263704
S08_17412307	0.0225308	0.104651
S01_52527437	0.0225363	0.0423588
S01_52527439	0.0225363	0.0423588
S10_35342892	0.0225431	0.0149502
S04_62671988	0.0225484	0.0996678
S10_3214787	0.0225567	0.0959302
S03_31313649	0.0225577	0.0365449
S07_24992242	0.0225602	0.102159
S06_36086879	0.0225979	0.0934385
S01_1473698	0.0226123	0.396179
S01_1473699	0.0226123	0.396179
S01_1473690	0.0226123	0.396179
S09_20604700	0.0226131	0.0311462
S01_49559895	0.0226225	0.032392
[truncated: 63,536 more rows]

## Sheet: GAPIT_Blink_Lignin_GWAS_Results
SNP	P.value	maf
S06_50556927	3.86231e-13	0.133306
S06_51013259	4.08936e-09	0.370432
S06_49648346	7.44676e-09	0.30897
S06_52060792	1.89098e-08	0.122093
S09_57417879	3.82569e-07	0.0456811
S01_48383771	1.04147e-06	0.0593854
S10_56310183	1.42775e-06	0.239618
S01_69274462	1.5868e-06	0.137043
S03_71828818	2.38718e-06	0.328488
S02_70302989	9.68589e-06	0.0452658
S02_70512877	1.69382e-05	0.0465116
S02_70248707	1.7884e-05	0.0444352
S10_46821295	1.794e-05	0.0967608
S06_59631557	2.03509e-05	0.183555
S06_58594469	2.04516e-05	0.170681
S02_70416808	2.07666e-05	0.0465116
S02_70245518	2.3424e-05	0.0423588
S02_70245534	2.3424e-05	0.0423588
S02_70245546	2.3424e-05	0.0423588
S02_70245598	2.35444e-05	0.0423588
S02_70245618	2.35444e-05	0.0423588
S02_70245615	2.35444e-05	0.0423588
S06_58594449	2.72793e-05	0.180648
S06_58594439	2.72793e-05	0.180648
S02_70468556	3.21629e-05	0.0448505
S06_59631509	3.66801e-05	0.181063
S04_68384839	3.67672e-05	0.0182724
S06_59631603	4.1008e-05	0.181063
S02_70375316	4.4595e-05	0.0460963
S07_1173909	5.41473e-05	0.149086
S07_1173921	5.41473e-05	0.149086
S02_68937716	6.02161e-05	0.0456811
S06_59512088	6.25545e-05	0.182309
S07_7570128	6.6167e-05	0.265365
S06_59513221	6.82033e-05	0.184385
S06_59600977	7.79786e-05	0.179402
S03_22520123	7.98608e-05	0.0627076
S03_56680404	8.40198e-05	0.0942691
S06_41603803	9.93883e-05	0.160714
S01_78914247	0.000110375	0.0361296
S01_37502282	0.000116842	0.0365449
S01_78640527	0.000123741	0.226744
S08_51415236	0.000129595	0.0448505
S03_8526714	0.0001384	0.16113
S09_37665308	0.00014127	0.0174419
S06_59597912	0.000161602	0.177741
S01_77684835	0.000162696	0.272425
S02_68498986	0.000171852	0.0901163
S03_56509652	0.000175165	0.089701
S09_41588451	0.000177919	0.019103
S04_58079198	0.000182001	0.283638
S02_70173190	0.00018228	0.0859635
S02_70173191	0.00018228	0.0859635
S02_70173235	0.00018228	0.0859635
S01_2713423	0.00018483	0.389535
S05_9778517	0.000188682	0.0577243
S01_77674962	0.000191185	0.269518
S01_77674911	0.000191185	0.269518
S07_1189825	0.000191901	0.155731
S08_52038472	0.000206732	0.0357143
S03_60169800	0.000222143	0.134551
S09_46409254	0.000227449	0.0249169
S03_58281059	0.000248692	0.226329
S03_56022701	0.00025287	0.248339
S03_11659054	0.000252921	0.0307309
S03_56957097	0.000253221	0.0909468
S04_690924	0.000253924	0.0660299
S06_2226958	0.000261379	0.0361296
S06_47854886	0.000264315	0.0394518
S04_48571891	0.000269242	0.0373754
S03_56296612	0.0002831	0.11794
S04_67503710	0.0002855	0.247508
S03_56275519	0.000286233	0.159884
S09_3436460	0.000307805	0.0095515
S09_34305335	0.000323183	0.0452658
S06_47935248	0.000323519	0.0394518
S06_47788844	0.000326277	0.0386213
S01_78893615	0.000329514	0.231312
S02_65445940	0.000334103	0.302326
S01_77712874	0.000337173	0.268272
S03_56255087	0.000340683	0.115033
S10_3002942	0.000340963	0.138289
S03_40595988	0.000344512	0.0548173
S04_690875	0.000352979	0.0344684
S03_56257272	0.000358449	0.0917774
S03_56373159	0.000367281	0.122093
S03_56376814	0.00038613	0.112542
S03_56376815	0.00038613	0.112542
S03_56376816	0.00038613	0.112542
S04_51922718	0.000402886	0.0921927
S10_60253227	0.000405316	0.0174419
S07_5860443	0.00040542	0.107143
S01_79614721	0.000408258	0.321844
S02_70172470	0.000413316	0.0876246
S01_77712950	0.000425799	0.269103
S03_56274486	0.000430769	0.152824
S03_56274509	0.000430769	0.152824
S06_48517293	0.000438197	0.0386213
S04_5973316	0.000449395	0.217193
S04_5973349	0.000449395	0.217193
S06_43976617	0.000449852	0.0170266
S04_7436062	0.000455288	0.182724
S03_56651474	0.000460658	0.0921927
S03_55645892	0.000461038	0.182309
S07_841604	0.000466147	0.169435
S10_3006059	0.000471974	0.134136
S03_56724702	0.000475643	0.115033
S03_56649970	0.000485114	0.0901163
S03_56649957	0.000485114	0.0901163
S03_56737539	0.000485927	0.110465
S02_69536619	0.000488837	0.0818106
S07_20592178	0.000493183	0.0647841
S06_47930141	0.000509592	0.0398671
S06_47686829	0.000509592	0.0398671
S06_47930138	0.000509592	0.0398671
S02_68521468	0.0005096	0.148256
S06_2152526	0.000514571	0.0369601
S06_2227017	0.000514571	0.0369601
S06_2227032	0.000514571	0.0369601
S06_2227061	0.000514571	0.0369601
S01_77343397	0.00051515	0.169435
S03_55649591	0.000519403	0.181894
S03_63669185	0.000522251	0.108804
S10_34477625	0.00052375	0.0386213
S10_3002980	0.00052744	0.133721
S03_7452208	0.000532531	0.0556478
S02_68521477	0.000546386	0.148671
S01_77225391	0.000579905	0.166528
S06_47676892	0.000591488	0.0402824
S06_47676896	0.000591488	0.0402824
S06_47676898	0.000591488	0.0402824
S06_47676893	0.000591488	0.0402824
S06_47676894	0.000591488	0.0402824
S03_56295016	0.000603567	0.153239
S02_69097231	0.000607095	0.372924
S06_47756419	0.000609991	0.041113
S06_47736160	0.000610015	0.0390365
S04_67001832	0.000626383	0.0639535
S01_53676254	0.000633575	0.0577243
S03_61024800	0.000634416	0.196429
S03_61024847	0.000634416	0.196429
S04_5972573	0.000687818	0.210133
S06_47665061	0.000693399	0.038206
S02_69472852	0.000695215	0.121262
S06_47829353	0.000696071	0.0386213
S06_47829315	0.000696071	0.0386213
S06_2927990	0.000708301	0.0614618
S03_60336460	0.000711203	0.0863787
S03_56569252	0.000711215	0.086794
S03_68903696	0.000717443	0.0369601
S09_58259400	0.000720063	0.0203488
S06_47915069	0.000721131	0.0398671
S01_23840090	0.000729786	0.112957
S09_56288149	0.000739933	0.0651993
S01_77812202	0.000746355	0.0888704
S04_66999754	0.000784922	0.0826412
S03_66949623	0.000785537	0.0365449
S07_20592136	0.000799867	0.0631229
S02_8783224	0.000803142	0.128322
S05_41927382	0.000818872	0.465116
S03_59339415	0.000826547	0.131645
S04_52370214	0.000830825	0.275748
S03_55299579	0.000833754	0.101744
S01_74794229	0.000838143	0.104651
S01_74794282	0.000838143	0.104651
S10_5247343	0.000844895	0.122093
S03_63684204	0.000852397	0.11005
S02_65304396	0.000853304	0.126246
S06_59035437	0.000854648	0.226744
S06_59035438	0.000854648	0.226744
S06_41603791	0.000855814	0.268688
S03_59229611	0.000860785	0.0905316
S06_58971514	0.000866511	0.229236
S10_56338204	0.000870318	0.258721
S02_65304405	0.000870527	0.126661
S10_41853760	0.000871283	0.107143
S02_69779615	0.000884592	0.119186
S02_71225106	0.000885721	0.048588
S06_58981793	0.0008981	0.225914
S02_66655236	0.000900172	0.0415282
S06_44890301	0.000904531	0.016196
S03_61950930	0.00092811	0.0498339
S04_67472329	0.000928844	0.271179
S05_59368955	0.000932085	0.145349
S01_32417128	0.000944151	0.032392
S03_8372702	0.000949678	0.0548173
S07_840377	0.000950066	0.167359
S04_61534589	0.000963211	0.0909468
S07_47395367	0.000965455	0.0348837
S03_55682231	0.000976832	0.159053
S04_59509491	0.000993328	0.239203
S04_5044458	0.000993532	0.0622924
S03_67000546	0.000995639	0.0361296
S02_70116473	0.000996036	0.265781
S04_724982	0.00102829	0.0178571
S04_725014	0.00102829	0.0178571
S02_68577889	0.00102873	0.292774
S01_60963453	0.0010367	0.0257475
S01_70142932	0.00104039	0.0328073
S01_70142848	0.00104039	0.0328073
S01_77833499	0.00104069	0.125415
S10_10135344	0.00104335	0.101744
S10_10135369	0.00104335	0.101744
S10_10135395	0.00104335	0.101744
S06_48154810	0.00104359	0.0369601
S04_12207573	0.0010462	0.171927
S03_68380873	0.0010583	0.0373754
S03_56292965	0.00105881	0.215532
S03_68899353	0.00106311	0.0369601
S05_65095575	0.00106817	0.466777
S06_8497913	0.00107148	0.0880399
S02_69942467	0.00107589	0.0851329
S03_56239684	0.00107668	0.159053
S03_56239686	0.00107668	0.159053
S08_6233218	0.00107751	0.0174419
S03_60813624	0.00108566	0.153654
S01_59715443	0.00111159	0.111711
S06_47759211	0.00111974	0.0369601
S06_47759251	0.00111974	0.0369601
S06_47759262	0.00111974	0.0369601
S06_2927493	0.00112271	0.0622924
S02_32644241	0.00113332	0.0510797
S02_32644287	0.00113332	0.0510797
S03_15087599	0.00113407	0.0157807
S07_469862	0.00114641	0.147425
S01_70937097	0.00114982	0.0614618
S03_67046927	0.00115399	0.0365449
S10_10647923	0.00116839	0.0456811
S04_4526684	0.00117387	0.0440199
S04_4526686	0.00117387	0.0440199
S06_2926936	0.00117501	0.0614618
S06_59631674	0.00118282	0.118771
S06_47884335	0.00118359	0.0365449
S02_68181772	0.00119664	0.0751661
S10_9614044	0.00119706	0.0390365
S06_59433938	0.00119911	0.231728
S06_2226559	0.00121024	0.0373754
S06_2226570	0.00121024	0.0373754
S06_2226534	0.00121024	0.0373754
S03_2233049	0.00121419	0.0440199
S03_60478735	0.00122004	0.0589701
S03_62340234	0.00122968	0.0909468
S01_49559895	0.00125261	0.032392
S03_60406733	0.00126329	0.0872093
S03_60406777	0.00126329	0.0872093
S07_1445474	0.00127874	0.396179
S03_60898945	0.00128179	0.0635382
S01_18947408	0.00128667	0.0469269
S02_72646083	0.00128854	0.163621
S03_60153399	0.00131507	0.140781
S03_60153389	0.00131507	0.140781
S02_42703857	0.00132399	0.00996678
S03_66994181	0.00132438	0.0348837
S10_10347157	0.00133324	0.0460963
S10_3006783	0.0013435	0.15407
S10_3006777	0.0013435	0.15407
S06_58475387	0.00136141	0.25706
S03_69195734	0.00136368	0.0390365
S06_2083492	0.00136794	0.133306
S04_4451502	0.00136856	0.0436047
S03_64176253	0.00137102	0.144103
S03_70640338	0.0013766	0.0693522
S03_70640369	0.0013766	0.0693522
S01_79401097	0.00137985	0.217608
S05_5970222	0.00138169	0.0490033
S06_58823430	0.00138298	0.230482
S01_3665808	0.00139379	0.0419435
S07_1238608	0.0014105	0.163621
S03_70915078	0.00141239	0.0456811
S03_68775499	0.00142331	0.0377907
S03_68775502	0.00142331	0.0377907
S09_46955368	0.00143628	0.0622924
S09_46955386	0.00143628	0.0622924
S09_46955412	0.00143628	0.0622924
S09_46955389	0.00143628	0.0622924
S06_59730630	0.00143776	0.0909468
S05_10798960	0.00143892	0.0182724
S01_29280537	0.00144992	0.138289
S02_66608322	0.00147939	0.0423588
S03_68538641	0.00148025	0.322674
S01_77839179	0.00149064	0.127076
S03_56795974	0.00149737	0.115864
S03_55311615	0.00151587	0.21304
S04_388766	0.00154204	0.0672757
S01_5904459	0.00154478	0.0328073
S03_71813602	0.00155234	0.11088
S06_47414914	0.00156515	0.0398671
S10_15692977	0.00156656	0.0157807
S02_69059411	0.00156701	0.0664452
S03_62383700	0.00157131	0.355897
S03_64176287	0.00158622	0.112957
S03_64176262	0.00158622	0.112957
S02_65257944	0.00158955	0.211379
S03_63354205	0.00159413	0.149917
S10_6071343	0.00160076	0.410299
S10_2640803	0.0016149	0.221761
S08_55644421	0.001637	0.377492
S02_2080949	0.00165233	0.194352
S02_65257934	0.00169287	0.231312
S02_68582837	0.00169734	0.0909468
S03_12435481	0.00170727	0.0452658
S04_67225198	0.00171653	0.182724
S04_7414344	0.00171781	0.182309
S02_65222784	0.00171984	0.318522
S01_31764166	0.00172146	0.0888704
S01_79740449	0.00172535	0.233389
S02_65442027	0.00172651	0.209718
S08_31921434	0.00172844	0.212209
S07_56052842	0.00173095	0.032392
S03_2500875	0.00173271	0.0436047
S03_2503693	0.00173271	0.0436047
S03_2503683	0.00173271	0.0436047
S06_59020547	0.00176115	0.229236
S08_55679149	0.00177031	0.313953
S09_43805378	0.0018069	0.11088
S02_26088831	0.00181034	0.0755814
S03_54141697	0.00182901	0.0444352
S03_54141720	0.00182901	0.0444352
S05_34078651	0.00183215	0.0386213
S04_343351	0.00183486	0.425664
S03_61793367	0.00184989	0.138289
S06_57300597	0.00185501	0.0274086
S06_57300642	0.00185501	0.0274086
S04_66999456	0.00186394	0.138704
S04_23845380	0.00186586	0.02201
S04_23845407	0.00186586	0.02201
S06_58674030	0.0018809	0.331395
S08_55552024	0.00188534	0.2201
S03_56239436	0.0018942	0.127492
S10_60366329	0.00189673	0.153654
S05_34078647	0.00190767	0.0377907
S03_73171134	0.00191023	0.0502492
S03_60154929	0.00191024	0.13995
S03_54141734	0.00191291	0.0448505
S03_68854138	0.00191955	0.0377907
S02_70373143	0.00192513	0.0564784
S05_71488575	0.0019355	0.083887
S05_34078695	0.00193583	0.0373754
S04_5004899	0.00194227	0.0460963
S05_5798242	0.00194736	0.0598007
S02_3819616	0.00198177	0.051495
S03_70640512	0.00199116	0.0685216
S03_72663876	0.00200559	0.139535
S01_79740447	0.00201341	0.234219
S06_59389595	0.0020142	0.224668
S02_13082546	0.00202807	0.0332226
S02_68228923	0.00203127	0.152824
S04_953868	0.00204345	0.385382
S02_34137179	0.00204447	0.019103
S02_34137211	0.00204447	0.019103
S01_78575332	0.0020538	0.19892
S03_55594489	0.00205625	0.157807
S01_74880837	0.00205796	0.194352
S06_49720823	0.00205836	0.476744
S03_55731801	0.00206577	0.195598
S09_43805390	0.00207198	0.106728
S01_79767449	0.00207366	0.166528
S03_67936380	0.00208437	0.11794
S03_60154981	0.00211158	0.13912
S03_60154944	0.00211158	0.13912
S03_60155000	0.00211158	0.13912
S01_39809790	0.00213461	0.0510797
S05_6867862	0.00215712	0.0523256
S03_68753037	0.00217241	0.0377907
S01_36394193	0.00217388	0.0274086
S05_70736839	0.00218197	0.184801
S06_47793719	0.00218355	0.0456811
S02_65222770	0.00219585	0.31686
S03_56317608	0.00220739	0.0751661
S06_58559611	0.00221705	0.249169
S03_60677429	0.00222513	0.0884551
S03_60677415	0.00222513	0.0884551
S04_66999885	0.0022503	0.109219
S03_64240770	0.00225235	0.284468
S04_66629	0.00225667	0.0672757
S06_50574059	0.00227911	0.0386213
S09_54370725	0.00228451	0.0876246
S08_31316983	0.00228457	0.0577243
S01_53600858	0.00230018	0.0560631
S02_65757777	0.00230329	0.199336
S02_68567719	0.00230515	0.29402
S03_11659036	0.00231036	0.0560631
S06_48893942	0.00233665	0.0377907
S04_4163200	0.00235082	0.0269934
S03_4951136	0.0024129	0.0830565
S07_439501	0.00241358	0.460548
S01_78569955	0.00242535	0.197674
S01_78569977	0.00242535	0.197674
S04_68011061	0.00242747	0.394934
S04_4184629	0.00243036	0.0282392
S05_70778341	0.0024304	0.178987
S01_25330287	0.0024326	0.0971761
S03_617335	0.00244182	0.105066
S01_73580369	0.00244499	0.0917774
S07_36984460	0.00244611	0.0137043
S01_79860805	0.00245915	0.170681
S02_65222694	0.00246577	0.31603
S02_69775757	0.00246831	0.115033
S08_25847034	0.00247198	0.146595
S06_59410472	0.00248572	0.237126
S02_45991369	0.00251543	0.178156
S07_1857627	0.00254353	0.0494186
S03_60154993	0.00257603	0.140365
S04_65312650	0.00258807	0.0490033
S08_60010795	0.00258819	0.167359
S03_8242324	0.00260006	0.0523256
S04_4006377	0.0026211	0.0282392
S01_28000633	0.00263642	0.197674
S04_343361	0.00265375	0.369601
S01_77852306	0.0026828	0.124585
S03_70640443	0.00268446	0.0664452
S03_56238840	0.0026995	0.129568
S06_49272722	0.00271136	0.0427741
S07_613695	0.00272553	0.0519103
S03_72454983	0.00272697	0.123754
S01_73551459	0.00272878	0.0921927
S03_55428305	0.00273446	0.051495
S02_67815090	0.00273454	0.262043
S03_66373531	0.00274002	0.0390365
S03_59083851	0.00274106	0.0506645
S02_65222679	0.00276419	0.315199
S02_69916645	0.00276768	0.177741
S02_70112904	0.00278515	0.269103
S09_39864913	0.00280939	0.0415282
S04_57522681	0.00281237	0.0253322
S02_70116471	0.00283204	0.105897
S10_48272449	0.00283984	0.0581395
S10_48272442	0.00283984	0.0581395
S08_55144852	0.00284018	0.278239
S03_60110069	0.00285067	0.11088
S09_41614960	0.00286031	0.0440199
S08_15529860	0.00287439	0.0207641
S10_60366341	0.00289844	0.160299
S01_8089519	0.0029332	0.454319
S03_60185912	0.00295762	0.0494186
S08_55670098	0.00296265	0.314784
S02_31994462	0.00297349	0.438953
S04_67836339	0.00299396	0.396595
S05_70782248	0.00300492	0.16113
S09_54876391	0.00301009	0.0423588
S06_3050560	0.0030149	0.172342
S06_3050575	0.0030149	0.172342
S02_69155407	0.00302705	0.191445
S04_61644336	0.00303243	0.073505
S03_66947929	0.0030364	0.118355
S02_67753662	0.0030567	0.223422
S02_70116423	0.00306432	0.104651
S07_1187004	0.00306855	0.0519103
S07_55253407	0.00307223	0.0120432
S02_9242491	0.00309835	0.0793189
S02_74269503	0.00310964	0.0307309
S03_60813708	0.00311289	0.152409
S03_54141713	0.00312521	0.0456811
S02_62771786	0.00314359	0.0448505
S02_62771798	0.00314359	0.0448505
S02_62771780	0.00314359	0.0448505
S02_16548365	0.00317684	0.105066
S02_16548371	0.00317684	0.105066
S02_16548419	0.00317684	0.105066
S02_16548401	0.00317684	0.105066
S03_8924843	0.00317965	0.0535714
S10_5389171	0.00319088	0.0780731
S10_5389165	0.00319088	0.0780731
S07_8394382	0.00319457	0.364203
S07_8394391	0.00319457	0.364203
S07_2433772	0.00320164	0.142857
S04_67244923	0.00321056	0.204734
S01_71235628	0.00321709	0.0577243
S08_55691020	0.00321898	0.339286
S03_31252883	0.00322927	0.0328073
S03_31252901	0.00322927	0.0328073
S01_79253426	0.00324359	0.0539867
S03_4692315	0.00325037	0.111711
S01_4762053	0.00325249	0.0365449
S03_60651702	0.00325271	0.0473422
S01_15294211	0.00326427	0.100498
S02_66624216	0.00330111	0.0415282
S03_72184444	0.00332223	0.383721
S01_3525222	0.00332345	0.0373754
S01_30248204	0.00333408	0.138704
S01_30248221	0.00333408	0.138704
S01_30248239	0.00333408	0.138704
S01_8029321	0.00333828	0.0336379
S01_8029318	0.00333828	0.0336379
S01_78577048	0.00334772	0.196429
S08_55615858	0.00335399	0.223422
S04_7436101	0.00338127	0.186047
S07_40698286	0.00338974	0.408638
S04_66999776	0.00340689	0.0834718
S04_50118432	0.00341191	0.0984219
S08_34775451	0.00341298	0.0124585
S03_62247200	0.00341667	0.147841
S09_50285293	0.00342021	0.104651
S09_56176649	0.00342545	0.0236711
S06_59369727	0.00344756	0.228821
S03_62466241	0.00344816	0.316445
S09_57104606	0.00347417	0.0386213
S03_59239094	0.00347726	0.0942691
S03_55732618	0.00349737	0.195598
S06_47687731	0.00350154	0.0577243
S05_62692028	0.00351622	0.113372
S07_1908863	0.00352371	0.247093
S02_65776149	0.0035241	0.125415
S07_7464030	0.00352871	0.130399
S02_69746632	0.00353475	0.115033
S04_67913821	0.00353816	0.270764
S03_60247256	0.00355546	0.0510797
S03_60247236	0.00355546	0.0510797
S04_50914298	0.00357231	0.0789037
S04_50914300	0.00357231	0.0789037
S04_50914303	0.00357231	0.0789037
S04_4235164	0.00359986	0.0664452
S06_8497889	0.00360108	0.0377907
S04_50666684	0.00360378	0.0805648
S04_50666656	0.00360378	0.0805648
S03_56104625	0.00361323	0.076412
S03_61691172	0.0036283	0.0481728
S08_55443691	0.00364849	0.195598
S02_63815259	0.00364965	0.0336379
S07_1891256	0.00365069	0.0506645
S07_955074	0.00368134	0.0506645
S02_9385707	0.00368597	0.194352
S08_8125878	0.00370799	0.0153654
S06_58569477	0.00371024	0.245432
S06_58569478	0.00371024	0.245432
S07_1174870	0.00372074	0.0502492
S08_55691107	0.00373659	0.344269
S08_13070036	0.00375255	0.054402
S02_17601667	0.00376596	0.0199336
S01_79742671	0.00376654	0.166528
S03_36505884	0.00376662	0.0207641
S02_65822387	0.0037902	0.138704
S06_43844667	0.00380419	0.0909468
S03_9037459	0.00380929	0.0560631
S03_45241532	0.00381232	0.0697674
S03_45241536	0.00381232	0.0697674
S03_45241553	0.00381232	0.0697674
S06_51947932	0.00381588	0.0178571
S03_62247248	0.00382024	0.145349
S05_43443830	0.0038241	0.0581395
S05_43443832	0.0038241	0.0581395
S03_54294229	0.00383714	0.0141196
S01_74876659	0.00384523	0.122924
S01_62009299	0.00384552	0.0215947
S02_56351886	0.00387051	0.327243
S02_56351863	0.00387051	0.327243
S03_67766199	0.00387799	0.146179
S03_55994762	0.00389863	0.362542
S09_44376871	0.00390591	0.122508
S04_5163036	0.00390978	0.0265781
S04_5163058	0.00390978	0.0265781
S01_48454126	0.00391124	0.0921927
S01_76809820	0.00391338	0.314784
S04_4081753	0.00391575	0.0274086
S03_60588984	0.00393727	0.0469269
S03_60589000	0.00393727	0.0469269
S01_27571708	0.00394779	0.194352
S10_8975823	0.00395942	0.0460963
S02_56343840	0.00396468	0.324336
S02_46455635	0.00396575	0.0826412
S04_50693655	0.00397853	0.0809801
S09_13505021	0.00399757	0.0274086
S01_61756774	0.00399985	0.0203488
S03_12896248	0.00400735	0.0917774
S05_56415143	0.00400779	0.0967608
S05_33968510	0.00401301	0.013289
S05_33968536	0.00401301	0.013289
S04_683962	0.00402598	0.123339
S04_683963	0.00402598	0.123339
S01_3545753	0.00403727	0.106312
S03_63300143	0.00405738	0.218439
S04_51249888	0.00406134	0.0830565
S09_9947169	0.00407345	0.0236711
S09_48920234	0.00407992	0.0560631
S06_4342127	0.00408884	0.0519103
S03_61985993	0.00409526	0.0494186
S01_77660530	0.00409653	0.0938538
S07_2155507	0.00409915	0.162375
S06_47361985	0.00410274	0.0585548
S04_297838	0.00411004	0.0386213
S01_31764111	0.00412282	0.185631
S01_54747637	0.00412311	0.0539867
S10_6046963	0.00413384	0.0959302
S02_16860138	0.00414852	0.119186
S02_16860168	0.00414852	0.119186
S02_50799516	0.00414977	0.0120432
S04_67533781	0.00415483	0.256229
S06_59397814	0.00416473	0.223837
S04_67511836	0.00417628	0.278239
S01_33037039	0.0041795	0.276993
S02_68233454	0.00418027	0.201412
S03_70630355	0.00419098	0.0440199
S03_355595	0.00419639	0.0759967
S02_56358187	0.0041968	0.224668
S09_19965290	0.00421347	0.0186877
S02_22633521	0.00421801	0.0149502
S02_22633533	0.00421801	0.0149502
S02_22633514	0.00421801	0.0149502
S02_22633535	0.00421801	0.0149502
S02_47286418	0.00422215	0.0888704
S03_70692117	0.00423567	0.0780731
S08_40652033	0.00423708	0.0265781
S08_40652034	0.00423708	0.0265781
S10_35740302	0.00424637	0.208472
S03_60239232	0.0042467	0.0494186
S02_69498206	0.00425378	0.0892857
S03_59185254	0.00425422	0.0145349
S04_22776166	0.00425976	0.0257475
S06_40796100	0.00426107	0.222591
S04_50694320	0.00427032	0.0805648
S03_66706892	0.00427314	0.0373754
S04_5165418	0.00427325	0.0265781
S02_65758867	0.00428453	0.200581
S02_68162331	0.00429133	0.0269934
S02_61245576	0.00430511	0.0996678
S01_30476856	0.00430813	0.237542
S09_43805379	0.00431084	0.104236
S01_77830676	0.00431976	0.0980066
S01_77830631	0.00431976	0.0980066
S05_65556650	0.00434044	0.032392
S02_49657659	0.00435706	0.0859635
S02_49657615	0.00435706	0.0859635
S07_776027	0.0043942	0.0502492
S07_776026	0.0043942	0.0502492
S07_840368	0.0043942	0.0502492
S01_77662321	0.00445225	0.0934385
S03_60573459	0.00445642	0.0477575
S04_1759052	0.00445711	0.0377907
S05_12298222	0.00451387	0.0240864
S03_55432695	0.0045189	0.184385
S04_3632472	0.00454355	0.0282392
S05_4591954	0.00454911	0.0656146
S04_67332625	0.0045628	0.208056
S02_68510176	0.00457292	0.208472
S06_4085904	0.00458442	0.0415282
S07_3930337	0.00460185	0.150748
S06_2725113	0.00460652	0.0386213
S04_4838910	0.004621	0.0253322
S02_65731894	0.00462347	0.2201
S02_69678042	0.00463991	0.156977
S10_28117460	0.00465373	0.0215947
S06_1783682	0.00465883	0.236711
S10_9262635	0.00466521	0.0481728
S08_55523446	0.00468841	0.225498
S02_1696203	0.00469431	0.0315615
S02_1696174	0.00469431	0.0315615
S01_77660597	0.00471762	0.0930233
S01_77660638	0.00471762	0.0930233
S06_43191438	0.00472357	0.0369601
S03_61973661	0.00473108	0.0502492
S09_43805405	0.00475974	0.108804
S10_7495778	0.00476395	0.0593854
S08_13070037	0.00479376	0.0598007
S03_62467484	0.00480477	0.314784
S09_39004651	0.00482831	0.0178571
S03_11967908	0.00483341	0.0901163
S02_56342870	0.00487106	0.324751
S03_70184502	0.00489056	0.0556478
S06_43545274	0.0048946	0.0651993
S04_51656198	0.00490733	0.102575
S03_21002777	0.00494356	0.0290698
S03_21002800	0.00494356	0.0290698
S03_21002804	0.00494356	0.0290698
S03_21002819	0.00494356	0.0290698
S10_57699929	0.00494519	0.0872093
S05_68910266	0.00496179	0.203488
S07_859893	0.00498578	0.051495
S06_58868080	0.00499223	0.269934
S04_33687747	0.00499294	0.016196
S04_33687759	0.00499294	0.016196
S08_56091129	0.00499457	0.429402
S02_65758273	0.00501311	0.199336
S02_65758275	0.00501311	0.199336
S02_65758271	0.00501311	0.199336
S02_65758278	0.00501311	0.199336
S02_65758279	0.00501311	0.199336
S10_1928434	0.00507189	0.203073
S03_55212685	0.00508043	0.136628
S03_23247638	0.00511766	0.0120432
S02_69717995	0.00512731	0.131645
S03_68259155	0.00513359	0.105482
S09_53212292	0.00513382	0.0934385
S04_5113101	0.00513427	0.0635382
S01_53544260	0.00514256	0.0527409
S01_54243560	0.00514989	0.0967608
S04_51533575	0.0051581	0.150332
S01_77221555	0.00517306	0.31603
S02_2693501	0.00517979	0.054402
S04_41377880	0.00518183	0.0178571
S04_5619600	0.00519507	0.0469269
S04_2999759	0.00520237	0.0124585
S06_2683900	0.00522586	0.0390365
S02_67678864	0.00523097	0.131229
S06_59306961	0.0052465	0.224668
S04_66999442	0.00525126	0.139535
S03_56957037	0.00525891	0.0535714
S10_4621209	0.00528157	0.0589701
S07_11055109	0.00528484	0.038206
S07_11055117	0.00528484	0.038206
S04_6668511	0.00529757	0.328073
S04_6668514	0.00529757	0.328073
S04_6668540	0.00529757	0.328073
S06_58735513	0.00530501	0.0984219
S05_891080	0.00532752	0.0153654
S03_66797664	0.00533419	0.0365449
S03_66797671	0.00533419	0.0365449
S02_68411777	0.00535533	0.201827
S10_2643175	0.00535871	0.256645
S01_73548903	0.00536451	0.092608
S10_9019327	0.00536879	0.0473422
S04_67244922	0.00538337	0.221346
S01_30178937	0.00538589	0.0531561
S06_59979540	0.00540115	0.308555
S01_18056749	0.00540217	0.0506645
S07_64563662	0.00543163	0.0336379
S01_80360083	0.00544969	0.131645
S04_4507372	0.00552439	0.0892857
S06_59959904	0.00552668	0.275332
S05_61367444	0.00554729	0.122093
S03_60895863	0.00556748	0.127907
S04_3293679	0.00559359	0.029485
S04_67568637	0.00559446	0.245017
S03_64329817	0.00559989	0.23505
S06_47654637	0.00565139	0.0681063
S03_20920294	0.00572042	0.0589701
S04_41917857	0.00573998	0.0286545
S04_41917894	0.00573998	0.0286545
S02_56434998	0.00575726	0.232143
S06_12778723	0.00576354	0.0598007
S04_6659242	0.00579201	0.348422
S03_68708690	0.00579269	0.383306
S03_68708683	0.00579269	0.383306
S03_68708692	0.00579269	0.383306
S08_55676602	0.00580301	0.464701
S09_49286128	0.00583219	0.0199336
S09_49286167	0.00583219	0.0199336
S09_49286118	0.00583219	0.0199336
S05_8769072	0.00584251	0.0157807
S07_58121129	0.00584518	0.0145349
S02_70173208	0.00584723	0.183555
S01_10190699	0.00584838	0.0103821
S03_59294064	0.00585587	0.146179
S06_2725518	0.00585626	0.0444352
S06_2725528	0.00585626	0.0444352
S03_59752998	0.00585715	0.0348837
S03_7127476	0.00586511	0.133721
S05_61530644	0.00587277	0.083887
S01_37807461	0.00588031	0.0448505
S06_49740339	0.00588839	0.475498
S02_65776152	0.00589731	0.170681
S07_59915221	0.00589786	0.0444352
S04_66999425	0.00592273	0.134551
S03_72757058	0.00593162	0.199336
S04_48097099	0.00593797	0.173173
S09_34313956	0.00594337	0.0157807
S01_28099751	0.00596155	0.0519103
S03_62443146	0.00601381	0.315199
S03_5315269	0.00601633	0.067691
S04_7432384	0.00602145	0.143688
S02_65222166	0.00603625	0.245432
S01_54635884	0.00603804	0.0539867
S08_62670034	0.00605396	0.0950997
S03_62220082	0.00607717	0.0635382
S06_41884655	0.00611209	0.223837
S03_53518127	0.00611658	0.0984219
S03_71655658	0.0061206	0.0137043
S06_1864260	0.00613348	0.157807
S03_71606163	0.00615065	0.333887
S03_71606165	0.00615065	0.333887
S06_43051183	0.00616089	0.0340532
S04_165058	0.00616734	0.0344684
S06_49472739	0.00617605	0.086794
S04_54618996	0.00621212	0.0211794
S01_8029194	0.00622184	0.0344684
S03_216494	0.0062334	0.0257475
S04_65715359	0.00625971	0.0876246
S03_61917599	0.00626887	0.0768272
S05_42803066	0.00628504	0.0510797
S09_13515892	0.0063063	0.0448505
S08_55670115	0.00634058	0.346346
S04_5430405	0.00635695	0.070598
S02_70115404	0.00636091	0.2799
S01_6610094	0.00636158	0.0344684
S04_25300845	0.00637084	0.0137043
S01_78034929	0.00638075	0.0934385
S03_8993783	0.00638213	0.0759967
S09_48575679	0.00638687	0.0261628
S10_57317790	0.00639363	0.0299003
S08_7766148	0.00639588	0.271179
S03_12416608	0.00640014	0.0406977
S03_12416649	0.00640014	0.0406977
S03_12416613	0.00640014	0.0406977
S03_70535671	0.0064144	0.0452658
S03_9071483	0.00642099	0.115033
S05_42743400	0.00642988	0.0211794
S01_77976384	0.00643761	0.019103
S03_3230565	0.00644199	0.240033
S01_27541379	0.00644582	0.0531561
S01_77962702	0.00644692	0.195598
S03_60338919	0.00646147	0.0494186
S08_9030542	0.00647049	0.0892857
S10_2560100	0.0064736	0.0556478
S03_64905632	0.00647404	0.0490033
S03_64905665	0.00647404	0.0490033
S02_17333498	0.00649648	0.0282392
S04_15678807	0.0065752	0.0539867
S02_65776173	0.00657884	0.171512
S06_3446173	0.00658675	0.041113
S06_3446189	0.00658675	0.041113
S03_70692105	0.00660088	0.0784884
S03_70393139	0.00663618	0.0975914
S03_21871403	0.00664516	0.0469269
S02_65822364	0.00665446	0.137874
S01_18947437	0.00665971	0.0373754
S03_56949830	0.00666576	0.0560631
S01_4151503	0.00667458	0.452658
S01_75761689	0.00670387	0.254983
S06_60747887	0.00670645	0.0934385
S02_65804387	0.00671336	0.174834
S04_67759747	0.00672186	0.396595
S01_75662805	0.00672226	0.297757
S01_75662789	0.00672226	0.297757
S04_1498874	0.00672601	0.032392
S02_49673135	0.00673044	0.0892857
S02_49673136	0.00673044	0.0892857
S05_70646681	0.00674305	0.199336
S02_68225976	0.00675669	0.13912
S10_9613965	0.00675672	0.0456811
S03_60677350	0.00677316	0.0905316
S03_60677345	0.00677316	0.0905316
S03_60677346	0.00677316	0.0905316
S03_60677349	0.00677316	0.0905316
S01_78640561	0.00677586	0.293189
S10_5702881	0.00677677	0.00913621
S08_55965868	0.00678239	0.161545
S01_37071527	0.00681074	0.0303156
S05_45534342	0.00681251	0.0315615
S09_53233612	0.00682184	0.0892857
S08_54276785	0.00683224	0.0286545
S01_77777334	0.00683378	0.0909468
S01_77777295	0.00683378	0.0909468
S01_77777312	0.00683378	0.0909468
S01_77777319	0.00683378	0.0909468
S06_59994315	0.0068525	0.277824
S08_55627717	0.00685769	0.225914
S02_66294827	0.00686644	0.126246
S08_14118949	0.00688791	0.122924
S01_30180636	0.00691317	0.0523256
S08_55085061	0.00691576	0.373754
S04_47526491	0.00691891	0.174834
S06_22640868	0.00692114	0.0174419
S01_78396397	0.00693873	0.130814
S07_21535945	0.00694093	0.0390365
S04_10821840	0.0069555	0.0469269
S04_10821806	0.0069555	0.0469269
S02_67899865	0.00695813	0.206395
S02_6843408	0.0069706	0.0726744
S02_67854177	0.00699415	0.160299
S01_3620429	0.00699662	0.466777
S04_46929793	0.00699817	0.174003
S06_59035644	0.00702856	0.334302
S01_54395808	0.00703131	0.0527409
S01_78396431	0.0070553	0.130814
S10_59361171	0.00706559	0.142027
S03_64199458	0.00707182	0.0759967
S02_70375359	0.00707448	0.129983
S10_25240151	0.00708808	0.0406977
S06_47644451	0.0070933	0.0921927
S06_47644464	0.0070933	0.0921927
S02_66067965	0.00712079	0.151163
S03_8956425	0.00713179	0.0751661
S02_56358244	0.00713881	0.225083
S06_1610853	0.00714101	0.0415282
S03_60660292	0.00716643	0.0917774
S04_41377915	0.00717579	0.0174419
S02_67314804	0.00719214	0.148256
S03_4692966	0.00720097	0.0921927
S03_12865371	0.00720347	0.259967
S07_64563624	0.00720529	0.032392
S03_61933663	0.00720897	0.182724
S07_763973	0.00721072	0.0494186
S01_8116296	0.00722607	0.067691
S01_8116290	0.00722607	0.067691
S03_63362544	0.00723744	0.215116
S08_7766092	0.00724275	0.268272
S10_5974027	0.00725979	0.112542
S06_49294953	0.00734053	0.0373754
S10_5389447	0.00736649	0.0793189
S08_37934692	0.00740939	0.0253322
S02_31412515	0.00742994	0.0290698
S05_891077	0.00748325	0.0141196
S04_52768325	0.00749473	0.019103
S01_79028650	0.00751561	0.0963455
S03_61376405	0.00751785	0.038206
S03_9648480	0.007527	0.051495
S10_2113966	0.00753482	0.0170266
S08_55948572	0.00754958	0.299419
S08_55948574	0.00754958	0.299419
S09_44391650	0.0075631	0.143688
S07_1297125	0.00757776	0.0510797
S02_65318027	0.00760607	0.158638
S01_27669249	0.00760989	0.0564784
S01_27669290	0.00760989	0.0564784
S04_51636457	0.00765128	0.0402824
S08_34468094	0.00770446	0.150332
S04_68485971	0.00773196	0.13289
S05_25789850	0.00774421	0.0149502
S05_25789876	0.00774421	0.0149502
S06_76437	0.00774497	0.25706
S03_7881458	0.00774739	0.0369601
S01_3577046	0.00776861	0.405731
S08_14247801	0.00776982	0.0863787
S06_40797406	0.00777343	0.231728
S02_34137170	0.00777839	0.0498339
S03_55432782	0.00777993	0.187292
S05_61365156	0.0077996	0.0826412
S01_8819520	0.00782179	0.0805648
S01_8819524	0.00782179	0.0805648
S01_8819523	0.00782179	0.0805648
S02_69829555	0.00784893	0.23505
S04_12246438	0.00787923	0.296927
S03_19231339	0.00788714	0.0697674
S03_9915753	0.00791101	0.0992525
S03_11964820	0.00794149	0.086794
S02_69019222	0.0079417	0.137043
S02_69019238	0.0079417	0.137043
S04_20180620	0.00795664	0.0361296
S04_19212829	0.00796065	0.0299003
S07_18761397	0.00797609	0.135797
S07_18761412	0.00797609	0.135797
S07_18761404	0.00797609	0.135797
S09_17699622	0.0080028	0.0095515
S04_47270205	0.00800561	0.155731
S08_39374622	0.00801869	0.0975914
S02_9218324	0.00802556	0.0286545
S08_56635786	0.00802957	0.364618
S10_4935791	0.00803084	0.029485
S01_31764190	0.00804548	0.0120432
S03_65592073	0.00804852	0.0635382
S01_77867376	0.00807511	0.0967608
S07_886471	0.00809938	0.303571
S06_57588326	0.00811069	0.283638
S02_4727236	0.00812493	0.0498339
S02_4727240	0.00812493	0.0498339
S02_66076772	0.00815713	0.149917
S02_66076798	0.00815713	0.149917
S03_65807721	0.00816085	0.0643688
S03_65807738	0.00816085	0.0643688
S03_65807719	0.00816085	0.0643688
S03_65807741	0.00816085	0.0643688
S01_78034828	0.00817544	0.092608
S01_30392308	0.008186	0.0535714
S01_75637943	0.00818718	0.137874
S02_54022903	0.00818845	0.051495
S01_20495155	0.00819862	0.0847176
S04_68592555	0.00828326	0.0494186
S07_64002930	0.00828422	0.324336
S02_74269467	0.00829519	0.0265781
S02_64138708	0.00829911	0.162375
S03_65808197	0.00830631	0.0635382
S04_15354421	0.00832689	0.0884551
S02_2671009	0.00832721	0.143688
S02_70105366	0.00833227	0.182724
S02_70105367	0.00833227	0.182724
S03_44055488	0.00833303	0.016196
S09_50285284	0.00836528	0.0103821
S08_13070025	0.00839763	0.0618771
S02_66076863	0.00839823	0.151163
S02_66076862	0.00839823	0.151163
S02_66076875	0.00839823	0.151163
S01_79624919	0.00843708	0.122508
S03_62427445	0.00846512	0.24211
S03_62427466	0.00846512	0.24211
S02_21488144	0.00847399	0.0498339
S02_21488118	0.00847399	0.0498339
S01_72537388	0.00850189	0.0299003
S08_5337914	0.00850418	0.0328073
S05_27196026	0.00850718	0.0307309
S10_56927820	0.00852387	0.0153654
S03_53428242	0.00853424	0.095515
S02_75325269	0.00855252	0.13206
S02_75325270	0.00855252	0.13206
S07_2264220	0.00859405	0.0834718
S01_57998661	0.00861198	0.054402
S04_1243509	0.0086255	0.0319767
S04_1248700	0.0086255	0.0319767
S04_1484255	0.0086255	0.0319767
S02_67945436	0.00863217	0.20598
S10_57226993	0.00863738	0.0419435
S04_16124437	0.0086609	0.0203488
S04_5682242	0.00866931	0.0643688
S04_5682192	0.00866931	0.0643688
S09_35420911	0.00869803	0.0207641
S02_67792591	0.00871513	0.156977
S03_61000948	0.00873158	0.0730897
S09_53268643	0.00874529	0.121678
S03_67599887	0.00874946	0.0332226
S02_63969340	0.00875754	0.343854
S07_2436656	0.00876801	0.143272
S02_62065789	0.0087683	0.0319767
S06_52792143	0.0087798	0.038206
S03_56004638	0.0087978	0.0784884
S08_38280686	0.00880179	0.144103
S07_59601067	0.00880651	0.0527409
S07_59601111	0.00880651	0.0527409
S02_6541440	0.00881255	0.310216
S09_44391663	0.00883774	0.138704
S08_7769047	0.00885106	0.269934
S04_51208989	0.00885175	0.0822259
S06_49657194	0.00885298	0.0365449
S01_48680676	0.00885636	0.0406977
S04_41412670	0.00885777	0.0431894
S06_38138629	0.00885818	0.0502492
S06_38138596	0.00885818	0.0502492
S06_38138638	0.00885818	0.0502492
S01_78921418	0.00885979	0.115864
S01_12213205	0.00886032	0.0340532
S04_5679931	0.00889174	0.0651993
S01_3547781	0.00889625	0.035299
S01_3547784	0.00889625	0.035299
S07_1764011	0.00890773	0.258306
S03_70535014	0.00897513	0.0448505
S03_70535030	0.00897513	0.0448505
S03_70535049	0.00897513	0.0448505
S03_12751531	0.00897907	0.0934385
S01_52618917	0.00898441	0.0564784
S01_78396396	0.0090042	0.126661
S10_7626573	0.00904458	0.0265781
S03_53507485	0.00904644	0.0950997
S05_71043624	0.00904811	0.0377907
S07_29704300	0.00907461	0.0618771
S01_37852842	0.00907555	0.0568937
S02_14520775	0.00907816	0.142027
S10_22313430	0.0090969	0.100083
S03_59599976	0.0091231	0.13206
S03_45433915	0.00912515	0.00913621
S02_53205299	0.0091264	0.102159
S02_64139836	0.0091418	0.160299
S02_68477125	0.00914999	0.189369
S06_52790578	0.00916804	0.0386213
S06_52796548	0.00916804	0.0386213
S02_67395869	0.00917446	0.174834
S10_7838492	0.00917947	0.0743355
S02_65198886	0.00919418	0.103405
S02_65198885	0.00919418	0.103405
S02_65198887	0.00919418	0.103405
S02_65198889	0.00919418	0.103405
S06_51257827	0.00919869	0.0373754
S03_3392972	0.00919934	0.336379
S10_3000815	0.00920368	0.128738
S02_73663421	0.00921841	0.0942691
S02_73663420	0.00921841	0.0942691
S08_54276802	0.00921912	0.0510797
S04_1540824	0.00922687	0.032392
S03_13088853	0.00922946	0.0510797
S02_65820807	0.00923853	0.158223
S02_72675498	0.0092656	0.0390365
S03_53414840	0.0092784	0.0942691
S04_5607064	0.00928888	0.048588
S02_2649995	0.00931062	0.152409
S01_53806422	0.00931162	0.0539867
S07_11197547	0.00932601	0.0556478
S04_68010987	0.00935417	0.396595
S04_3856517	0.00936735	0.0639535
S04_3856519	0.00936735	0.0639535
S01_7287186	0.00938535	0.149086
S02_70106102	0.00938669	0.182724
S04_14937320	0.00939341	0.0876246
S06_11735543	0.00940954	0.163206
S06_11735547	0.00940954	0.163206
S07_7461434	0.00942788	0.0265781
S03_6043438	0.00943101	0.156561
S03_6043456	0.00943101	0.156561
S06_41150433	0.00943152	0.0116279
S04_35961522	0.00944335	0.089701
S04_35961497	0.00944335	0.089701
S02_75325271	0.00944402	0.131229
S02_57348760	0.00944818	0.230482
S05_62094271	0.00945421	0.109219
S02_66629172	0.00948799	0.0946844
S02_19852019	0.00949455	0.086794
S05_70646666	0.00951278	0.200581
S10_35342892	0.00952441	0.0149502
S01_68294561	0.00953343	0.0527409
S01_68294580	0.00953343	0.0527409
S01_68294587	0.00953343	0.0527409
S01_8865542	0.00956573	0.0813953
S05_61867718	0.00958755	0.106312
S10_9312661	0.00964575	0.0448505
S04_4544070	0.00966421	0.108389
S06_57760249	0.00966744	0.112126
S03_13281933	0.00966833	0.0506645
S01_34326663	0.00968241	0.041113
S06_51418857	0.00969711	0.0394518
S01_18861209	0.00971272	0.0872093
S10_9647200	0.00972051	0.0606312
S08_49963476	0.00972753	0.02201
S10_59361155	0.00973693	0.0282392
S02_48859551	0.00977329	0.0809801
S03_12266674	0.00981098	0.0921927
S01_78161528	0.00981607	0.13912
S04_68326521	0.00983546	0.0772425
S04_51680032	0.00985333	0.23505
S02_69019230	0.00985389	0.136213
S05_45942708	0.0098623	0.0290698
S08_58246937	0.0098896	0.0182724
S04_24317406	0.00989704	0.054402
S02_65934517	0.00990288	0.102575
S03_1209196	0.00990788	0.0502492
S01_77662364	0.0099139	0.0930233
S09_5327405	0.00992452	0.135797
S02_17982369	0.00992925	0.152824
S06_48662900	0.00994336	0.163621
S06_48662867	0.00994336	0.163621
S06_48662899	0.00994336	0.163621
S05_31166374	0.00994977	0.0959302
S02_65914821	0.00995316	0.126661
S08_12976868	0.00996101	0.0261628
S05_6094612	0.00996288	0.175249
S01_34844003	0.00997144	0.194352
S02_69443899	0.00997275	0.0843023
S05_47026120	0.00997502	0.0793189
S04_50347275	0.00997626	0.0809801
S02_69944485	0.00997853	0.202243
S03_12699130	0.00998573	0.0506645
S03_53893732	0.0099875	0.0942691
S01_31114310	0.00999947	0.13289
S03_55212662	0.0100079	0.0672757
S02_22121241	0.010081	0.26495
S03_12865849	0.010082	0.0502492
S09_11992068	0.0101009	0.0107973
S09_11992067	0.0101009	0.0107973
S09_11992093	0.0101009	0.0107973
S01_79647970	0.0101045	0.300249
S04_20227850	0.0101104	0.0988372
S03_355593	0.0101227	0.0776578
S03_53698494	0.0101465	0.0930233
S03_53698512	0.0101465	0.0930233
S01_17453391	0.0101639	0.0245017
S04_4554029	0.0101754	0.172757
S04_4554045	0.0101754	0.172757
S05_68433289	0.0102066	0.0502492
S03_59523696	0.0102089	0.0672757
S03_59523692	0.0102089	0.0672757
S03_59523697	0.0102089	0.0672757
S03_59523709	0.0102089	0.0672757
S05_53864921	0.010214	0.0369601
S06_51132196	0.0102157	0.0373754
S03_60678833	0.0102468	0.0909468
S06_58135245	0.01025	0.406977
S06_58135244	0.01025	0.406977
S06_58135246	0.01025	0.406977
S04_50702435	0.0102677	0.0784884
S04_50702466	0.0102677	0.0784884
S02_19045050	0.010272	0.0855482
S03_53766677	0.0102824	0.0921927
S01_74970244	0.0103282	0.478405
S02_62765311	0.0103633	0.0124585
S07_13897501	0.0103794	0.013289
S02_2767150	0.0103988	0.0598007
S02_2769084	0.0103988	0.0598007
S03_70169527	0.0103989	0.0498339
S02_48986255	0.010403	0.089701
S02_69944484	0.0104039	0.201412
S03_68226378	0.0104286	0.129983
S05_68170933	0.0104381	0.0527409
S05_68170934	0.0104381	0.0527409
S04_52473557	0.0104472	0.22799
S09_56396600	0.0104602	0.0693522
S09_56396602	0.0104602	0.0693522
S09_56396604	0.0104602	0.0693522
S10_342035	0.0104709	0.0975914
S03_20946528	0.0104747	0.0506645
S09_21636054	0.0104824	0.0535714
S05_8796360	0.0104904	0.45598
S02_63914062	0.0105247	0.338455
S02_59897848	0.0105513	0.0253322
S02_65161744	0.0105641	0.103405
S01_78917183	0.010567	0.0980066
S10_2104409	0.0105741	0.0282392
S10_2104379	0.0105741	0.0282392
S10_2104381	0.0105741	0.0282392
S03_29846120	0.0106109	0.0145349
S03_29846096	0.0106109	0.0145349
S02_10439072	0.0106179	0.195598
S02_6845061	0.0106318	0.0137043
S10_2941949	0.0106669	0.460133
S04_67758564	0.0106727	0.394518
S04_52815552	0.0106939	0.0975914
S04_47834819	0.0106996	0.17691
S01_27504044	0.010704	0.0519103
S01_28209687	0.010704	0.0519103
S09_53212262	0.0107182	0.051495
S03_8807503	0.0107265	0.0913621
S07_7248137	0.0107573	0.123754
S08_61362047	0.010802	0.0481728
S09_57466615	0.0108032	0.0598007
S09_57466649	0.0108032	0.0598007
S01_49779899	0.01083	0.0498339
S03_72639422	0.0108391	0.122508
S03_53546736	0.0108747	0.0934385
S07_63192164	0.0108774	0.0128738
S04_19674306	0.0108927	0.0195183
S02_75325179	0.0108942	0.131645
S02_75325190	0.0108942	0.131645
S04_50643777	0.0108998	0.395349
S04_3581790	0.0109027	0.076412
S04_1286578	0.010917	0.298588
S10_45642335	0.0109444	0.0332226
S07_545112	0.0109492	0.0639535
S06_24156898	0.0109627	0.134967
S01_15361869	0.0109632	0.183555
S03_6924494	0.0109691	0.0585548
S03_59270831	0.0109724	0.0357143
S04_53105121	0.0109754	0.0822259
S03_57138993	0.0109938	0.208472
S04_59780399	0.0109943	0.0120432
S04_59780423	0.0109943	0.0120432
S03_30536226	0.0110119	0.0124585
S01_30754204	0.0110212	0.0548173
S01_30754223	0.0110212	0.0548173
S03_350638	0.0110257	0.0153654
S07_4709173	0.011066	0.0107973
S06_44501144	0.0110726	0.0984219
S09_47218013	0.0110791	0.0120432
S09_38362975	0.011081	0.0282392
S09_45311672	0.0110822	0.348837
S08_52647244	0.011092	0.0290698
S10_45706278	0.0110997	0.0506645
S08_54322886	0.0111013	0.259136
S03_5945573	0.0111037	0.159468
S03_5945580	0.0111037	0.159468
S04_1759047	0.011119	0.0357143
S04_1759049	0.011119	0.0357143
S02_67343760	0.0111221	0.175664
S01_57906034	0.0111302	0.0560631
S03_53586451	0.0111411	0.0942691
S09_34313930	0.0111551	0.0145349
S01_1532898	0.0111682	0.035299
S03_49445383	0.0111801	0.0793189
S09_54882387	0.0112069	0.0813953
S09_54882406	0.0112069	0.0813953
S10_9301580	0.0112104	0.0452658
S04_67430923	0.0112225	0.185216
S04_62502525	0.0112317	0.31603
S02_32644244	0.0112384	0.0274086
S01_78038856	0.0112386	0.0934385
S04_41583335	0.0112985	0.140781
S08_6571399	0.0113145	0.0286545
S03_66980526	0.0113181	0.057309
S03_66980564	0.0113181	0.057309
S03_66980539	0.0113181	0.057309
S04_7438523	0.0113471	0.110465
S03_58129188	0.011351	0.181894
S02_17476134	0.0113624	0.0427741
S03_53266271	0.0113806	0.16113
S03_53266232	0.0113806	0.16113
S06_53300728	0.0113876	0.041113
S08_3821759	0.0114031	0.019103
S01_15183724	0.0114043	0.0980066
S10_6623903	0.0114184	0.0598007
S07_2347063	0.0114437	0.13912
S06_47802003	0.0114462	0.146179
S06_49801721	0.0114709	0.0369601
S06_49657182	0.0114709	0.0369601
S03_6781789	0.0114908	0.0577243
S08_54320356	0.0114917	0.258721
S06_49295020	0.0115476	0.0373754
S06_49296958	0.0115476	0.0373754
S03_67782658	0.0115496	0.185631
S09_26634245	0.0115847	0.0419435
S01_29101060	0.011608	0.115449
S04_47072428	0.0116314	0.165282
S04_58603244	0.0116538	0.275332
S03_66976887	0.0116542	0.0564784
S02_9414668	0.0116678	0.0269934
S02_73662969	0.0116865	0.095515
S04_1538166	0.0117044	0.032392
S04_68341693	0.0117093	0.112957
S01_31024076	0.0117149	0.134551
S02_67323450	0.0117185	0.174003
S03_12865787	0.011738	0.0693522
S03_12865351	0.011738	0.0693522
S08_46282481	0.0117381	0.0357143
S02_61245582	0.0117482	0.0598007
S03_66572477	0.0117853	0.0938538
S03_66572478	0.0117853	0.0938538
S09_15524786	0.0117934	0.070598
S02_56357859	0.0118476	0.152409
S02_56357906	0.0118476	0.152409
S02_68974980	0.011856	0.133721
S03_70742618	0.0118929	0.0436047
S01_48636811	0.0118993	0.181894
S04_68628413	0.0118994	0.0759967
S04_2167706	0.011915	0.153239
S04_2167682	0.011915	0.153239
S01_75752514	0.0119232	0.304817
S01_77970283	0.0119266	0.14701
S01_9290612	0.0119368	0.0660299
S03_68226383	0.0119437	0.130399
S04_13330346	0.0119669	0.0498339
S02_68274223	0.011969	0.201412
S03_8323178	0.0120001	0.0975914
S03_53375345	0.0120231	0.0950997
S10_9684099	0.0120286	0.0477575
S04_68398759	0.0120319	0.0872093
S03_6786215	0.0120369	0.204319
S03_6786216	0.0120369	0.204319
S06_49472715	0.0120492	0.0747508
S04_44415731	0.0120537	0.0311462
S03_62421264	0.0120775	0.25706
S06_48330049	0.0120845	0.0697674
S06_48330055	0.0120845	0.0697674
S06_48330056	0.0120845	0.0697674
S09_20971313	0.0121168	0.0282392
S01_29338645	0.0121239	0.0988372
S08_7767998	0.0121517	0.0681063
S06_36466238	0.0121801	0.0203488
S06_38423141	0.0121874	0.0170266
S04_65733123	0.0121945	0.0863787
S03_15102732	0.0121959	0.0137043
S02_76372444	0.0122066	0.0186877
S05_53864932	0.0122099	0.0365449
S03_53891009	0.0122155	0.0971761
S02_71378342	0.0122524	0.217608
S04_32793906	0.012276	0.0357143
S01_2469678	0.012305	0.0344684
S09_57590196	0.0123055	0.032392
S02_71378379	0.0123331	0.218439
S03_65611371	0.0123344	0.0627076
S03_65553622	0.0123393	0.0643688
S07_772579	0.0123551	0.0510797
S01_50197989	0.0123591	0.0527409
S03_1209181	0.0123639	0.0498339
S06_47897606	0.0123659	0.187292
S06_31650823	0.0123811	0.197674
S07_58548730	0.012385	0.0344684
S01_77119482	0.0123888	0.210963
S06_49370109	0.012391	0.0369601
S02_71755308	0.0123919	0.216777
S02_71755283	0.0123919	0.216777
S02_71755302	0.0123919	0.216777
S02_71755314	0.0123919	0.216777
S06_47570258	0.0124152	0.0656146
S04_7440171	0.0124414	0.210133
S04_7440194	0.0124414	0.210133
S01_4151366	0.0124534	0.450581
S09_37661236	0.0125082	0.424003
S08_61598424	0.0125286	0.258306
S07_3175119	0.0125311	0.130814
S07_3175155	0.0125311	0.130814
S01_77724523	0.0125358	0.0373754
S03_65813620	0.012539	0.0639535
S02_69443938	0.0125419	0.0847176
S04_794903	0.0125426	0.116694
S07_1872695	0.0125615	0.0950997
S07_1872716	0.0125615	0.0950997
S08_60004644	0.0125664	0.0473422
S01_79647724	0.0125727	0.296512
S10_22313432	0.0125775	0.0718439
S05_47026109	0.0125821	0.0361296
S05_47026130	0.0125821	0.0361296
S05_47026131	0.0125821	0.0361296
S03_67808083	0.0125827	0.073505
S04_1756792	0.0126197	0.352575
S04_5055658	0.0126435	0.0851329
S10_1936642	0.0126527	0.146179
S01_50256618	0.012654	0.0523256
S01_31094508	0.0126766	0.0552326
S03_4683048	0.012692	0.0552326
S01_18861179	0.0126961	0.0855482
S02_69051267	0.0127119	0.0726744
S02_39923974	0.0127163	0.0174419
S04_68013299	0.0127282	0.389535
S06_56003942	0.0127456	0.357973
S02_67323873	0.0127577	0.178571
S03_6781855	0.0127581	0.0552326
S06_43965229	0.0127766	0.0186877
S06_60665687	0.0128115	0.156977
S03_5535773	0.0128139	0.104236
S09_33809447	0.0128164	0.0311462
S01_10607120	0.0128234	0.0365449
S10_9457141	0.0128265	0.0440199
S10_5348358	0.0128371	0.0568937
S04_22225771	0.0128538	0.0348837
S04_990267	0.0128742	0.332226
S02_65820806	0.0128757	0.159053
S02_65074380	0.0128769	0.166944
S01_61959776	0.0128816	0.123754
S05_8796356	0.0128895	0.454734
S05_8796364	0.0128895	0.454734
S02_17982378	0.0129036	0.144103
S07_21689058	0.0129293	0.0124585
S02_19208102	0.0130049	0.0863787
S01_17984908	0.0130072	0.0199336
S03_8829150	0.0130235	0.158223
S06_58279404	0.0130303	0.0946844
S03_71061925	0.0130315	0.0830565
S06_49690977	0.0130426	0.129153
S01_33403689	0.0130444	0.0166113
S06_49708001	0.0130561	0.0369601
S02_69155306	0.0130668	0.188123
S06_48638638	0.0130832	0.124585
S06_39745468	0.0130871	0.126246
S02_56343876	0.0130974	0.340116
S02_56343901	0.0130974	0.340116
S02_56343910	0.0130974	0.340116
S02_56343852	0.0130974	0.340116
S03_66330315	0.0131084	0.0577243
S04_10646887	0.0131295	0.152409
S01_63867608	0.0131297	0.108389
S01_63867644	0.0131297	0.108389
S02_68975784	0.0131419	0.13289
S02_68975781	0.0131419	0.13289
S10_16217398	0.0131505	0.0207641
S04_53690896	0.0131539	0.0415282
S02_19822723	0.0131652	0.0855482
S03_34020511	0.0131722	0.0984219
S02_71294644	0.013183	0.138704
S05_61886038	0.0131918	0.145349
S03_54373924	0.0131946	0.0942691
S05_31250635	0.0132075	0.038206
S06_2444228	0.0132112	0.130814
S06_50174140	0.0132138	0.473007
S02_18900706	0.0132308	0.0539867
S02_63379243	0.0132373	0.239618
S01_75796999	0.0132484	0.211794
S01_9164957	0.0132644	0.0336379
S04_44992277	0.0132646	0.0647841
S09_42229802	0.0132676	0.035299
S10_781936	0.0133271	0.0805648
S02_67391058	0.0133283	0.174419
S03_65804407	0.0133339	0.0631229
S03_65804657	0.0133339	0.0631229
S04_56201518	0.0133361	0.0128738
S10_16150954	0.0133607	0.038206
S02_21877800	0.0133638	0.261628
S02_21877799	0.0133638	0.261628
S09_56365377	0.0133707	0.0386213
S03_12438259	0.0133773	0.086794
S03_12438260	0.0133773	0.086794
S08_31273002	0.0133936	0.0481728
S08_56035067	0.013401	0.165698
S02_64637492	0.0134178	0.0137043
S02_64637475	0.0134178	0.0137043
S05_45534306	0.0134209	0.0975914
S10_9646987	0.0134269	0.0618771
S10_9647128	0.0134269	0.0618771
S03_62497384	0.0134423	0.0967608
S06_57612905	0.0134447	0.0589701
S02_69349998	0.013471	0.163206
S08_34468097	0.0134809	0.149917
S02_65826240	0.013492	0.158223
S03_67045330	0.0135018	0.133306
S03_60693965	0.0135263	0.0917774
S02_1301297	0.0135264	0.0872093
S03_53623502	0.0135457	0.0934385
S03_53623512	0.0135457	0.0934385
S01_79506380	0.0135545	0.214701
S04_4552018	0.0135678	0.180233
S03_64447769	0.0135772	0.113372
S07_13802307	0.0135867	0.176495
S10_7835458	0.0135868	0.0589701
S10_7835459	0.0135868	0.0589701
S04_62848376	0.013611	0.324336
S05_68016049	0.013618	0.442691
S01_25465595	0.0136444	0.134136
S01_25465607	0.0136444	0.134136
S02_8809248	0.0136458	0.0494186
S02_8809293	0.0136458	0.0494186
S02_4756780	0.0137084	0.0888704
S02_4756818	0.0137084	0.0888704
S06_6694782	0.0137126	0.256229
S06_59147906	0.0137393	0.369601
S06_59147885	0.0137393	0.369601
S06_59147920	0.0137393	0.369601
S06_59147921	0.0137393	0.369601
S04_65724369	0.0137752	0.0876246
S04_65724401	0.0137752	0.0876246
S03_5324135	0.0137806	0.0909468
S05_47906330	0.0137853	0.24294
S06_1668850	0.013801	0.105066
S06_1668868	0.013801	0.105066
S06_1668879	0.013801	0.105066
S02_48290640	0.0138154	0.0884551
S02_48290254	0.0138154	0.0884551
S02_54183283	0.0138334	0.0660299
S02_54183312	0.0138334	0.0660299
S04_65256044	0.0138377	0.0452658
S03_61727100	0.0138509	0.0315615
S01_75748887	0.0138665	0.21304
S09_13490373	0.0138806	0.372924
S03_63161659	0.0138948	0.0660299
S03_64769509	0.0138978	0.0394518
S02_47710383	0.0139326	0.0872093
S02_47711594	0.0139326	0.0872093
S03_56585443	0.0139474	0.02201
S03_56585444	0.0139474	0.02201
S03_56585448	0.0139474	0.02201
S03_56585449	0.0139474	0.02201
S07_1085535	0.0139689	0.0722591
S02_15209671	0.0140039	0.0178571
S03_14023873	0.0140064	0.0128738
S01_33297152	0.0140189	0.0170266
S02_65257933	0.014029	0.260382
S07_26981921	0.0140403	0.166113
S10_1993954	0.0140451	0.164452
S02_64139787	0.0140583	0.161545
S07_2440957	0.0140664	0.159884
S07_2440961	0.0140664	0.159884
S06_52776423	0.0140764	0.0369601
S02_3918475	0.0140767	0.203904
S06_10549840	0.0140769	0.0182724
S06_10549877	0.0140769	0.0182724
S04_37409237	0.0140873	0.038206
S01_50473348	0.0140874	0.0195183
S04_47461479	0.0140956	0.180233
S10_26963575	0.0140994	0.0361296
S03_70388796	0.0141324	0.0373754
S03_7456724	0.0141377	0.135382
S06_11677022	0.0141381	0.158638
S08_6461630	0.0141548	0.0618771
S05_70790068	0.0141572	0.121262
S02_54022923	0.0141667	0.035299
S03_46338472	0.0141734	0.0137043
S01_63867364	0.0141787	0.107558
S01_63867385	0.0141787	0.107558
S06_56011338	0.0142291	0.357973
S06_57574619	0.0142352	0.418605
S02_63887131	0.0142409	0.337209
S02_58863808	0.014245	0.0195183
S02_67941312	0.0142484	0.20598
S04_37585353	0.0142519	0.032392
S02_71382483	0.014262	0.219684
S06_58285843	0.0142864	0.095515
S01_78482975	0.014315	0.0950997
S02_24726673	0.0143159	0.0697674
S04_3831050	0.014318	0.0639535
S06_60118369	0.0143245	0.187708
S08_32002192	0.0143452	0.154485
S08_14537870	0.0143482	0.18397
S01_69704076	0.01435	0.0589701
S06_58688455	0.0143589	0.329734
S02_16405241	0.0143708	0.0149502
S08_38568688	0.0143709	0.016196
S08_38568647	0.0143709	0.016196
S08_38568648	0.0143709	0.016196
S08_38568681	0.0143709	0.016196
S04_6339971	0.014389	0.0743355
S02_6456182	0.0143899	0.254568
S01_28000680	0.0143947	0.0527409
S02_56904083	0.0144036	0.146595
S02_56904079	0.0144036	0.146595
S08_53263049	0.0144305	0.256645
S05_62770233	0.0144312	0.152824
S01_78672138	0.0144396	0.489618
S04_62642118	0.0144437	0.0178571
S01_72537386	0.0144641	0.0631229
S04_27780795	0.0144924	0.0386213
S02_18020108	0.0145079	0.019103
S08_50611519	0.0145128	0.288621
S05_70715526	0.0145341	0.16113
S05_70715558	0.0145341	0.16113
S05_28541776	0.0145548	0.0269934
S03_62340077	0.014562	0.0402824
S06_58686470	0.0145789	0.144103
S10_7405508	0.0145894	0.0444352
S03_12456706	0.0146013	0.107973
S06_55520994	0.0146074	0.447259
S06_55520998	0.0146074	0.447259
S10_5571573	0.0146124	0.0830565
S07_9431502	0.0146446	0.403239
S03_5324151	0.0146468	0.0913621
S06_11631670	0.0146591	0.146595
S06_51919326	0.0146649	0.130814
S06_51919335	0.0146649	0.130814
S06_51919344	0.0146649	0.130814
S02_3988294	0.0146853	0.0336379
S02_3988274	0.0146853	0.0336379
S02_3988298	0.0146853	0.0336379
S04_6043763	0.0146951	0.339286
S01_71424579	0.0147035	0.057309
S06_48613447	0.0147079	0.144934
S06_48613448	0.0147079	0.144934
S02_69703855	0.0147174	0.0809801
S01_80256677	0.0147174	0.0602159
S02_63379318	0.0147177	0.239203
S03_52090858	0.0147305	0.0560631
S03_52090865	0.0147305	0.0560631
S02_19656303	0.0147341	0.315615
S01_79529375	0.0147391	0.210548
S05_67569807	0.0147561	0.125831
S03_9600205	0.0147805	0.0967608
S05_68877142	0.0147995	0.136213
S03_62867924	0.0148016	0.114203
S10_5688950	0.0148024	0.0826412
S09_57465193	0.0148078	0.0593854
S04_41330810	0.0148516	0.0303156
S08_57558717	0.0148521	0.0386213
S08_52430716	0.0148579	0.0552326
S03_64232719	0.0148887	0.0377907
S02_1951678	0.0148913	0.0465116
S04_23151023	0.0149058	0.0369601
S06_58661136	0.0149228	0.340116
S07_15953122	0.014935	0.139535
S09_2697250	0.0149426	0.0166113
S10_1769597	0.0149646	0.0415282
S02_2622790	0.0149678	0.456811
S04_32818072	0.0149711	0.0253322
S02_2068311	0.0149959	0.048588
S01_75848285	0.0150108	0.370017
S04_24307569	0.0150178	0.0394518
S04_24307540	0.0150178	0.0394518
S01_18602124	0.0150243	0.0830565
S05_68002593	0.0150286	0.316445
S05_33762679	0.0150442	0.0710133
S05_33762681	0.0150442	0.0710133
S08_55161981	0.0150451	0.492525
S04_50059416	0.0150492	0.290698
S04_41231911	0.0150757	0.0332226
S03_6922438	0.0150761	0.0124585
S03_6922457	0.0150761	0.0124585
S04_24431621	0.0150765	0.0390365
S04_24431649	0.0150765	0.0390365
S09_38329006	0.0150795	0.193106
S01_10020871	0.0150951	0.255399
S02_22291488	0.0151049	0.267027
S03_63297526	0.0151139	0.0394518
S01_78239492	0.0151239	0.130399
S01_78239507	0.0151239	0.130399
S03_55139792	0.0151248	0.324336
S03_61542507	0.0151279	0.149086
S01_51158245	0.015143	0.219684
S05_31250637	0.0151467	0.0369601
S06_3043406	0.0151733	0.0531561
S04_4591394	0.0151745	0.167359
S04_65723507	0.0151826	0.0755814
S04_10346846	0.0151866	0.105482
S04_10346880	0.0151866	0.105482
S01_73898068	0.0151941	0.208472
S05_62641283	0.0152017	0.172342
S05_62641267	0.0152017	0.172342
S05_62770215	0.0152034	0.130399
S02_69037746	0.0152077	0.173173
S01_73769414	0.0152308	0.290282
S06_3240391	0.0152489	0.134551
S03_12864980	0.0152565	0.0710133
S01_70980682	0.0152729	0.0581395
S07_55526893	0.0152776	0.0116279
S02_64189960	0.0152903	0.103821
S02_64189962	0.0152903	0.103821
S02_64189965	0.0152903	0.103821
S04_67288708	0.0152995	0.0427741
S02_65257940	0.0153009	0.260797
S07_18604087	0.0153181	0.0203488
S07_18604135	0.0153181	0.0203488
S02_19825642	0.0153356	0.0863787
S07_451705	0.0153595	0.215116
S07_451707	0.0153595	0.215116
S06_60688173	0.0153996	0.171927
S02_2886603	0.0154252	0.169435
S02_2886612	0.0154252	0.169435
S02_2886591	0.0154252	0.169435
S02_2886611	0.0154252	0.169435
S03_8590522	0.0154365	0.0950997
S01_8869174	0.0154618	0.0813953
S02_49670387	0.0154776	0.0934385
S08_55740328	0.0154927	0.121678
S03_6994605	0.015497	0.0145349
S03_6994578	0.015497	0.0145349
S01_39617394	0.0155232	0.150748
S01_39617381	0.0155232	0.150748
S01_39617383	0.0155232	0.150748
S10_6040067	0.0155244	0.0452658
S10_6040098	0.0155244	0.0452658
S07_1686382	0.0155324	0.0506645
S07_1686415	0.0155324	0.0506645
S07_1686414	0.0155324	0.0506645
S04_12246518	0.0155336	0.274917
S04_12246520	0.0155336	0.274917
S10_5702891	0.0155438	0.019103
S09_53547414	0.0155655	0.32309
S02_65894471	0.0155698	0.106728
S01_9373671	0.0155836	0.222176
S02_68012563	0.0156525	0.204734
S02_68012586	0.0156525	0.204734
S09_36110135	0.0157038	0.00913621
S08_61783107	0.01572	0.0452658
S01_12175091	0.0157371	0.0568937
S09_26949652	0.015746	0.146595
S02_67941308	0.0157537	0.205565
S05_20838468	0.0157609	0.00747508
S05_20838442	0.0157609	0.00747508
S06_36192347	0.0157626	0.0448505
S02_67323887	0.0157699	0.177741
S06_48033029	0.0157929	0.41113
S05_67740348	0.0157996	0.370847
S10_53353219	0.015817	0.0423588
S04_47783962	0.0158202	0.181063
S04_3432329	0.0158209	0.0643688
S06_49858350	0.0158254	0.0357143
S04_50361161	0.0158338	0.0751661
S08_50611514	0.0158441	0.289037
S01_1199274	0.0158659	0.0340532
S02_2595711	0.0159011	0.181478
S04_26986925	0.0159035	0.0377907
S07_1754882	0.0159244	0.130814
S04_5868615	0.0159289	0.122093
S04_16050944	0.0159788	0.0888704
S03_32928893	0.0159846	0.241694
S04_15641451	0.0159866	0.394103
S06_51919323	0.0159909	0.131229
S10_47065915	0.0160024	0.255399
S06_58685396	0.0160163	0.143688
S01_1802703	0.0160252	0.0672757
S05_12252230	0.0160255	0.0751661
S06_2556855	0.0160334	0.0598007
S03_61295252	0.0160344	0.0938538
S05_11767811	0.0160606	0.035299
S01_30831326	0.0160757	0.0539867
S02_73375390	0.0161044	0.0784884
S02_1697358	0.0161074	0.0473422
S07_8642296	0.0161424	0.231728
S04_52734795	0.0161424	0.447674
S04_63012681	0.0161689	0.328904
S04_62103250	0.0162025	0.041113
S05_47906291	0.0162041	0.242525
S01_51158237	0.0162102	0.245432
S08_61468612	0.0162146	0.0427741
S06_24156901	0.0162319	0.134136
S02_10444279	0.0162593	0.0805648
S02_6845145	0.0162666	0.070598
S05_67862344	0.0162753	0.44892
S02_69294603	0.0162948	0.341777
S06_57712961	0.0163104	0.409884
S05_62770266	0.0163169	0.128738
S02_69489702	0.0163173	0.0772425
S05_61994947	0.0163703	0.275332
S09_26634252	0.0163758	0.0253322
S08_7196823	0.0163779	0.227575
S02_69862725	0.016383	0.192691
S10_6362320	0.0163927	0.159884
S01_69840495	0.0163964	0.0710133
S01_36396253	0.0164067	0.0436047
S01_31763676	0.016426	0.0813953
S01_69165243	0.016477	0.0581395
S01_69165244	0.016477	0.0581395
S10_47074848	0.0164916	0.067691
S10_47074850	0.0164916	0.067691
S03_1962253	0.0164989	0.0664452
S08_52417013	0.0165043	0.154485
S06_28021174	0.0165344	0.0141196
S04_44992247	0.0165783	0.0693522
S02_1630408	0.0165812	0.0477575
S06_3955406	0.0165971	0.108389
S06_45488806	0.0166087	0.013289
S06_49647852	0.0166267	0.0369601
S02_68236894	0.0166298	0.212625
S07_1899178	0.0166357	0.0950997
S03_70612857	0.0166629	0.0232558
S08_7255524	0.0166642	0.226744
S05_25508673	0.0166813	0.0215947
S01_33225895	0.0167094	0.0502492
S06_59391675	0.016731	0.270764
S06_59391680	0.016731	0.270764
S03_4683002	0.0167359	0.0556478
S06_1841489	0.016751	0.166113
S05_45456341	0.0167701	0.0348837
S03_2892996	0.0167969	0.0589701
S05_65221083	0.0168004	0.0593854
S06_55519226	0.016809	0.268688
S07_6519195	0.0168353	0.0103821
S07_6519205	0.0168353	0.0103821
S06_58276602	0.016848	0.281977
S04_68602623	0.016851	0.0120432
S04_47035505	0.0168587	0.170266
S01_2466651	0.0168764	0.038206
S03_4694062	0.0168891	0.054402
S03_4707963	0.0168891	0.054402
S03_4756191	0.0168891	0.054402
S02_18310328	0.0169035	0.116694
S05_62628916	0.0169045	0.127907
S06_50359498	0.0169118	0.0261628
S03_64830003	0.0169141	0.275332
S04_6044812	0.016915	0.0959302
S01_57908786	0.0169179	0.0539867
S02_69874546	0.0169192	0.328073
S06_60665698	0.016944	0.186877
S03_59117130	0.0169491	0.263704
S06_39030589	0.0169504	0.114203
S05_68889540	0.0169512	0.200997
S02_18999982	0.0169544	0.209718
S04_62567514	0.0169702	0.038206
S08_14853201	0.0169768	0.0556478
S08_56570276	0.0170043	0.204734
S06_59457002	0.017028	0.0481728
S09_31524398	0.0170295	0.447674
S08_53749256	0.0170324	0.0116279
S04_26899069	0.0170568	0.038206
S06_48614210	0.017095	0.144103
S06_48614220	0.017095	0.144103
S03_60050509	0.0170994	0.352575
S03_60050551	0.0170994	0.352575
S02_63887176	0.0171054	0.335133
S05_71466824	0.0171061	0.0340532
S06_26022800	0.0171191	0.0224252
S06_57761862	0.01712	0.115449
S06_58472298	0.0171316	0.328488
S04_8917081	0.0171388	0.0211794
S07_7402202	0.0171471	0.137874
S03_56032971	0.01715	0.0710133
S01_79528746	0.0171997	0.210548
S01_78963117	0.0172437	0.174419
S10_16695195	0.01725	0.067691
S03_70627375	0.0172743	0.0440199
S05_68910293	0.0172795	0.210963
S09_4872755	0.0172949	0.0523256
S05_50502675	0.0172986	0.163621
S04_55227177	0.0173085	0.0215947
S10_33545269	0.0173107	0.0299003
S02_3917327	0.0173735	0.144103
S03_56022666	0.0173914	0.0776578
S06_59513214	0.0173995	0.440199
S03_72377796	0.0174135	0.127907
S02_67745353	0.0174161	0.147841
S10_1132783	0.0174297	0.445598
S03_10145129	0.0174436	0.0319767
S01_1616776	0.0175105	0.0672757
S06_44410039	0.017519	0.265365
S05_38117422	0.0175218	0.111296
S03_59555157	0.0175295	0.0693522
S07_18389361	0.0175628	0.335963
S04_41428645	0.0175647	0.0394518
S09_15540505	0.0175776	0.089701
S02_65669445	0.0176109	0.019103
S10_59780416	0.0176113	0.0809801
S04_22984063	0.0176348	0.0373754
S02_61922136	0.0176465	0.0128738
S02_61922153	0.0176465	0.0128738
S02_61922130	0.0176465	0.0128738
S05_30468821	0.0176745	0.0178571
S05_2575035	0.0176778	0.016196
S09_44680106	0.0176957	0.383721
S08_14584848	0.0176985	0.182309
S03_72052622	0.0177128	0.269934
S02_54182951	0.0177269	0.0651993
S02_65391021	0.0177326	0.113787
S08_6461631	0.0177568	0.0606312
S04_11136716	0.0177732	0.289452
S06_5960933	0.0177742	0.0307309
S02_69223415	0.0177932	0.0801495
S03_7573425	0.0178282	0.422342
S04_40497738	0.0178367	0.0137043
S02_3917303	0.0178457	0.143272
S02_3917336	0.0178457	0.143272
S08_31273026	0.0178638	0.048588
S03_6529092	0.0178646	0.0996678
S03_6529117	0.0178646	0.0996678
S03_6529142	0.0178646	0.0996678
S03_12222769	0.0178742	0.0905316
S04_43876654	0.0178834	0.0348837
S02_22925745	0.017896	0.0215947
S07_2321803	0.0179075	0.193106
S07_2321773	0.0179075	0.193106
S06_52755881	0.01791	0.0950997
S01_58031586	0.0179305	0.00872093
S02_67763623	0.0179313	0.15407
S02_70397603	0.017938	0.185631
S06_47011129	0.0179404	0.016196
S06_56666045	0.0179558	0.232973
S03_70388850	0.0179568	0.0373754
S06_58677476	0.0179961	0.16196
S06_58677477	0.0179961	0.16196
S06_58677478	0.0179961	0.16196
S04_65811012	0.018025	0.2799
S01_29322975	0.0180345	0.0523256
S01_74870841	0.0180512	0.289037
S01_74870843	0.0180512	0.289037
S06_59157048	0.0180523	0.359635
S05_11318876	0.0180608	0.18314
S07_10049216	0.0180697	0.330565
S03_66997422	0.0180716	0.0494186
S04_68458593	0.0181003	0.42691
S01_17584925	0.0181022	0.0377907
S09_53547363	0.018104	0.32392
S03_70463155	0.0181195	0.157392
S04_43182152	0.0181317	0.0377907
S03_62340254	0.0181384	0.398256
S01_63749702	0.0181534	0.0452658
S01_69434048	0.018155	0.100498
S03_3522753	0.0181557	0.054402
S06_48213184	0.0181561	0.0722591
S06_4565460	0.0181654	0.0377907
S05_57700709	0.0182158	0.032392
S04_68302525	0.01822	0.42691
S04_3921229	0.0182484	0.0718439
S06_57487738	0.0182756	0.0577243
S03_70463139	0.0183321	0.229236
S03_70463175	0.0183321	0.229236
S07_1392981	0.0184205	0.0967608
S01_79545576	0.0184403	0.216362
S03_4735503	0.0184421	0.054402
S02_48429523	0.0184512	0.0884551
S01_6190364	0.0184581	0.195183
S07_680322	0.0184611	0.181894
S10_6533512	0.0184949	0.0593854
S04_24415533	0.018501	0.0394518
S04_24415527	0.018501	0.0394518
S02_47225711	0.0185038	0.0444352
S08_16040843	0.0185258	0.0199336
S08_16040844	0.0185258	0.0199336
S08_16040873	0.0185258	0.0199336
S08_16040876	0.0185258	0.0199336
S06_54845010	0.0185264	0.0506645
S03_37193709	0.0185266	0.086794
S09_45062918	0.0185324	0.0830565
S09_45062946	0.0185324	0.0830565
S06_32158633	0.0185463	0.0668605
S06_32158637	0.0185463	0.0668605
S06_32158639	0.0185463	0.0668605
S03_64642329	0.0185535	0.131645
S02_56332220	0.0185575	0.23505
S01_6777212	0.0185593	0.102159
S03_64900205	0.0185593	0.0477575
S03_64900215	0.0185593	0.0477575
S02_3918338	0.0185679	0.203073
S02_3918340	0.0185679	0.203073
S03_1208455	0.0185734	0.0959302
S01_75361229	0.0185923	0.0577243
S03_4683149	0.0185971	0.0539867
S02_62045045	0.0185986	0.216777
S08_50566544	0.0186019	0.0265781
S01_30831281	0.0186429	0.0535714
S03_11471369	0.0186493	0.0137043
S04_4278772	0.0186593	0.0419435
S09_1158415	0.018677	0.0145349
S10_577065	0.018697	0.0307309
S01_69583206	0.0186985	0.0577243
S05_8062187	0.0187276	0.170266
S03_9635585	0.0187338	0.095515
S09_51878234	0.018755	0.0519103
S07_50080150	0.0187683	0.0431894
S04_6810612	0.0187926	0.118355
S04_41378122	0.0188032	0.0394518
S02_65087864	0.0188189	0.164867
S02_63845005	0.0188257	0.295681
S02_63845006	0.0188257	0.295681
S02_63845020	0.0188257	0.295681
S10_1055243	0.0188394	0.0249169
S01_77412252	0.0188625	0.25706
S10_43927127	0.0188654	0.0502492
S10_43927138	0.0188654	0.0502492
S01_67900026	0.0188947	0.103405
S03_10569240	0.0189073	0.0747508
S03_65382644	0.0189225	0.0465116
S01_28065335	0.0189279	0.0523256
S01_34839738	0.018954	0.0440199
S06_10574931	0.0189606	0.147425
S06_47935208	0.0190113	0.142442
S04_2167743	0.0190373	0.197259
S04_2167797	0.0190373	0.197259
S04_2167759	0.0190373	0.197259
S04_2167796	0.0190373	0.197259
S04_27058238	0.0190653	0.0390365
S10_13325990	0.0191117	0.0070598
S01_28716015	0.0191146	0.00581395
S02_45888607	0.0191209	0.0307309
S04_4067529	0.0191662	0.127907
S03_61877426	0.0191683	0.300249
S04_37859318	0.0191795	0.0390365
S01_23121909	0.0191933	0.016196
S07_51864547	0.0191966	0.0975914
S04_67288639	0.0192195	0.248754
S01_77208094	0.0192216	0.21304
S01_74870842	0.0192397	0.289867
S01_74870844	0.0192397	0.289867
S04_10179993	0.0192567	0.10299
S02_14861877	0.0192727	0.0639535
S02_14843117	0.0192795	0.0340532
S06_49397627	0.0192813	0.274917
S03_54540148	0.0192829	0.0942691
S03_9589249	0.0192836	0.0971761
S03_9589244	0.0192836	0.0971761
S01_988790	0.0193111	0.131229
S01_988824	0.0193111	0.131229
S01_20317760	0.0193187	0.095515
S01_29294448	0.0193287	0.115033
S09_44680048	0.0193326	0.380814
S06_11735488	0.0193511	0.138704
S02_3917239	0.0193575	0.205565
S04_21788713	0.0193671	0.0373754
S02_65093163	0.0194097	0.146179
S07_48117777	0.0194165	0.198505
S04_18090337	0.0194419	0.0822259
S02_20952835	0.0194489	0.31686
S02_37636278	0.0194498	0.24294
S04_57524884	0.0194763	0.0477575
S06_60042800	0.0194795	0.400332
S07_10246655	0.0194804	0.0290698
[truncated: 63,536 more rows]

## Sheet: GAPIT_Blink_Lignin_NDF_cov_GWAS
SNP	P.value	maf
S06_50558124	5.18255e-28	0.128319
S02_60163821	5.5095e-11	0.0897023
S04_54435949	3.93592e-09	0.421963
S06_974886	1.63328e-08	0.110619
S06_50914827	1.7033e-08	0.10177
S06_50690794	2.22648e-08	0.0422365
S01_60487008	4.66152e-08	0.12148
S06_642385	2.36695e-07	0.0599356
S01_7570969	2.8474e-07	0.0635559
S06_49397627	1.1138e-06	0.282784
S09_15273152	1.48516e-06	0.137168
S06_50786150	2.00709e-06	0.0518906
S03_45241532	3.24806e-06	0.0687852
S01_14379833	3.41507e-06	0.0663717
S04_59587591	3.62562e-06	0.0687852
S03_58501820	5.87142e-06	0.0176991
S03_68114422	1.27905e-05	0.0482703
S05_8062187	1.59047e-05	0.171762
S09_815389	1.59178e-05	0.0977474
S03_71813602	1.8882e-05	0.113837
S02_16084229	2.4224e-05	0.0209171
S10_56998173	3.3231e-05	0.0575221
S06_1304378	3.50148e-05	0.0993564
S10_56390853	9.28458e-05	0.0539019
S02_52138516	9.79674e-05	0.0217216
S02_57679410	0.000104586	0.185841
S02_57679390	0.000106735	0.185036
S10_54378216	0.000109188	0.0949316
S03_70640338	0.000114437	0.0736122
S03_70640369	0.000114437	0.0736122
S07_46983352	0.00014243	0.0120676
S02_57665599	0.000169772	0.179405
S07_17232001	0.000179634	0.0257442
S02_57728127	0.00021781	0.160499
S03_70640512	0.00022141	0.0728077
S02_53202878	0.000228573	0.0124698
S07_51900115	0.000230765	0.0201126
S07_28188879	0.000249087	0.0623492
S02_57679415	0.000255839	0.185841
S03_66863890	0.00026315	0.115849
S10_10221921	0.000296205	0.0112631
S06_50806204	0.000302666	0.261062
S02_64652923	0.000310478	0.0209171
S02_57679406	0.00031324	0.1786
S02_57664956	0.000320465	0.188254
S07_6363388	0.000322927	0.0526951
S07_6363395	0.000322927	0.0526951
S09_26634253	0.000323257	0.0374095
S04_2801430	0.000338311	0.0140788
S03_70640443	0.000338385	0.0703942
S05_56047267	0.000338659	0.0772325
S08_54533357	0.000346104	0.0691874
S08_25055217	0.000350547	0.0671762
S07_63014337	0.000354768	0.043041
S09_52902423	0.000356126	0.0233307
S02_57728035	0.000386612	0.159292
S02_57728933	0.000390355	0.15889
S04_2760457	0.000404567	0.0136766
S10_56649519	0.00041522	0.0534996
S03_66863803	0.000417845	0.118262
S03_66863820	0.000417845	0.118262
S05_25058405	0.000426679	0.455752
S08_53400563	0.000435709	0.0345937
S10_56748019	0.000436912	0.0498793
S10_56748024	0.000436912	0.0498793
[truncated: 65,470 more rows]

## Sheet: GAPIT_Blink_Dry_covNDF_GWAS_Res
SNP	P.value	maf
[truncated: 65,535 more rows]

## Sheet: GAPIT_Blink_Lignin_cov_GWAS_Res
SNP	P.value	maf
[truncated: 65,535 more rows]

[truncated: 10 more sheets: GAPIT_Blink_NDF_GWAS_Results_cs, GAPIT_Blink_NDF_covADF_GWAS_Res, GAPIT_Blink_Dry_covWSC_GWAS_Res, GAPIT_Blink_DryMatter_adv_GWAS_, GAPIT_Blink_Dry_covADF_GWAS_Res, GAPIT_Blink_Dry_Matter_GWAS_Res, GAPIT_Blink_DryMatter_cov_GWAS_, GAPIT_Blink_Dry_covNDF_height_G, GAPIT_Blink_Adj_CP_GWAS_Results, GAPIT_Blink_NDF_cov_GWAS_Result]
